# Supplementary material for: Transcriptomic comparison of Aspergillus niger growing on two different sugars reveals coordinated regulation of the secretory pathway
Source: BMC Genomics. 2009 Jan 23;10:44. doi: 10.1186/1471-2164-10-44 (PMC2639373; doi:10.1186/1471-2164-10-44)
Supplement: Additional file 1 — Signal intensities and detection calls. Transcript profiles of 12 steady states from xylose- or maltose-limited chemostat cultures. [file 1471-2164-10-44-S1.xls]

## Sheet: ORFaddedTotable1.csv
Additional file 1: Signal intensities & detection calls (detection call: A=absent/M=marginal/P=present)
Culture ID		#95				#96				#97				#98				#99				#100
Strain		A. niger AB94-85				A. niger AB94-85				A. niger ABGT1026				A. niger ABGT1026				A. niger ABGT1026				A. niger AB94-85
Carbon source		xylose		maltose		xylose		maltose		xylose		maltose		xylose		maltose		xylose		maltose		xylose		maltose
genome	chip	signal	call	signal	call	signal	call	signal	call	signal	call	signal	call	signal	call	signal	call	signal	call	signal	call	signal	call	signal	call	Descriptions
	AFFX-BioC-3_at	195.4	P	235	P	167.7	P	232.8	P	178.2	P	196.5	P	191.9	P	239	P	222	P	325	P	267	P	229.4	P	J04423 E coli bioC protein (-5 and -3 represent transcript regions 5 prime and 3 prime respectively)
	AFFX-BioDn-5_at	300.3	P	282.2	P	234.7	P	311.8	P	229.7	P	267.1	P	263.1	P	313.8	P	286.9	P	384.2	P	263.8	P	321.8	P	J04423 E coli bioD gene dethiobiotin synthetase (-5 and -3 represent transcript regions 5 prime and 3 prime respectively)
	AFFX-BioDn-3_at	958.1	P	836.7	P	845.7	P	956.4	P	845	P	872.1	P	829.9	P	919.4	P	982.3	P	1219.2	P	896.1	P	977.9	P	J04423 E coli bioD gene dethiobiotin synthetase (-5 and -3 represent transcript regions 5 prime and 3 prime respectively)
	AFFX-CreX-5_at	2324.1	P	2123	P	2226.5	P	2451.8	P	2006.6	P	2245.5	P	2569.1	P	2350.9	P	2461.4	P	2719.9	P	2449.7	P	2611.1	P	X03453 Bacteriophage P1 cre recombinase protein (-5 and -3 represent transcript regions 5 prime and 3 prime respectively)
	AFFX-CreX-3_at	2884.2	P	3446.7	P	2954.1	P	3522.9	P	2686.8	P	3719.9	P	3611.9	P	3828.5	P	3023.6	P	4450.7	P	3711.9	P	3960.1	P	X03453 Bacteriophage P1 cre recombinase protein (-5 and -3 represent transcript regions 5 prime and 3 prime respectively)
	AFFX-DapX-5_at	448.3	P	411.5	P	471	P	415.1	P	399.9	P	375.6	P	333.2	P	385.7	P	348.7	P	356.3	P	321.5	P	268.3	P	L38424 B subtilis dapB, jojF, jojG genes corresponding to nucleotides 1358-3197 of L38424 (-5, -M, -3 represent transcript regions 5 prime, Middle, and 3 prime respectively)
	AFFX-DapX-M_at	990	P	791.4	P	875.7	P	798.5	P	722	P	649	P	584.5	P	672.8	P	703.5	P	683.4	P	595.7	P	573.4	P	L38424 B subtilis dapB, jojF, jojG genes corresponding to nucleotides 1358-3197 of L38424 (-5, -M, -3 represent transcript regions 5 prime, Middle, and 3 prime respectively)
	AFFX-DapX-3_at	1620.1	P	1388.9	P	1708.6	P	1555.3	P	1199.4	P	1103.3	P	1131.7	P	1241	P	1335.1	P	1372.1	P	1208.1	P	1232.5	P	L38424 B subtilis dapB, jojF, jojG genes corresponding to nucleotides 1358-3197 of L38424 (-5, -M, -3 represent transcript regions 5 prime, Middle, and 3 prime respectively)
	AFFX-LysX-5_at	56.2	P	39.3	P	82.3	P	42.8	P	54.2	P	43.8	P	21.4	P	38.6	P	47.7	P	46.4	P	44.9	P	40.6	P	X17013 B subtilis lys gene for diaminopimelate decarboxylase corresponding to nucleotides 350-1345 of X17013 (-5, -M, -3 represent transcript regions 5 prime, Middle, and 3 prime respectively)
	AFFX-LysX-M_at	118	P	109.3	P	138.7	P	97.6	P	112.7	P	100	P	91.2	P	92.8	P	106.4	P	100.7	P	88.2	P	90.7	P	X17013 B subtilis lys gene for diaminopimelate decarboxylase corresponding to nucleotides 350-1345 of X17013 (-5, -M, -3 represent transcript regions 5 prime, Middle, and 3 prime respectively)
	AFFX-LysX-3_at	304.7	P	266.4	P	283.5	P	305.1	P	247.5	P	262	P	221	P	241.3	P	216.3	P	241.1	P	220.4	P	188.1	P	X17013 B subtilis lys gene for diaminopimelate decarboxylase corresponding to nucleotides 350-1345 of X17013 (-5, -M, -3 represent transcript regions 5 prime, Middle, and 3 prime respectively)
	AFFX-PheX-5_at	158.6	P	122.3	P	179	P	126.5	P	128.3	P	124.2	P	85.2	P	111.1	P	127.1	P	110.7	P	99.8	P	70.5	P	M24537B subtilis pheB, pheA genes corresponding to nucleotides 2017-3334 of M24537 (-5, -M, -3 represent transcript regions 5 prime, Middle, and 3 prime respectively)
	AFFX-PheX-M_at	165.6	P	145.8	P	216.2	P	160.3	P	137.9	P	122.7	P	88	P	134	P	145.2	P	116.4	P	117.3	P	127.3	P	M24537B subtilis pheB, pheA genes corresponding to nucleotides 2017-3334 of M24537 (-5, -M, -3 represent transcript regions 5 prime, Middle, and 3 prime respectively)
	AFFX-PheX-3_at	194.9	P	162.3	P	213	P	202.7	P	194.6	P	166.8	P	115.5	P	182.3	P	169	P	152.9	P	158.4	P	168.7	P	M24537B subtilis pheB, pheA genes corresponding to nucleotides 2017-3334 of M24537 (-5, -M, -3 represent transcript regions 5 prime, Middle, and 3 prime respectively)
	AFFX-ThrX-5_at	104.4	P	118.4	P	150.1	P	127.7	P	97.7	P	114.6	P	73.3	P	116.4	P	109.3	P	81.6	P	96.9	P	80.2	P	X04603 B subtilis thrC, thrB genes corresponding to nucleotides 248-2229 of X04603 (-5, -M, -3 represent transcript regions 5 prime, Middle, and 3 prime respectively)
	AFFX-ThrX-M_at	216.7	P	171.6	P	219.1	P	175.2	P	164.4	P	163.2	P	127.8	P	160.4	P	184.1	P	192.6	P	147.3	P	140.8	P	X04603 B subtilis thrC, thrB genes corresponding to nucleotides 248-2229 of X04603 (-5, -M, -3 represent transcript regions 5 prime, Middle, and 3 prime respectively)
	AFFX-ThrX-3_at	334.4	P	297.7	P	336	P	292.3	P	248.7	P	247.3	P	234.5	P	275.7	P	252.9	P	302.5	P	208.8	P	255	P	X04603 B subtilis thrC, thrB genes corresponding to nucleotides 248-2229 of X04603 (-5, -M, -3 represent transcript regions 5 prime, Middle, and 3 prime respectively)
	AFFX-TrpnX-5_at	1.2	A	8.5	A	1.4	A	4.1	A	8.2	A	10.6	A	0.5	A	1.4	A	7.6	A	3.8	A	10.1	A	6.1	A	K01391 B subtilis TrpE protein, TrpD protein, TrpC protein corresponding to nucleotides 1883-4400 of K01391 (-5, -M, -3 represent transcript regions 5 prime, Middle, and 3 prime respectively)
	AFFX-TrpnX-M_at	0.7	A	0.5	A	0.4	A	0.6	A	0.8	A	0.3	A	0.4	A	0.5	A	0.3	A	0.5	A	0.3	A	0.6	A	K01391 B subtilis TrpE protein, TrpD protein, TrpC protein corresponding to nucleotides 1883-4400 of K01391 (-5, -M, -3 represent transcript regions 5 prime, Middle, and 3 prime respectively)
	AFFX-TrpnX-3_at	3.5	A	0.3	A	4.8	A	4.2	A	4.1	A	4.5	A	0.8	A	0.6	A	6.8	A	0.9	A	0.5	A	0.5	A	K01391 B subtilis TrpE protein, TrpD protein, TrpC protein corresponding to nucleotides 1883-4400 of K01391 (-5, -M, -3 represent transcript regions 5 prime, Middle, and 3 prime respectively)
	AFFX-r2-Ec-bioB-5_at	108.8	P	106.6	P	108.8	P	106.7	P	108.9	P	114.2	P	92.4	P	84.8	P	113.4	P	93.2	P	99	P	80.3	P	Escherichia coli /REF=J04423 /DEF=E coli bioB gene biotin synthetase corresponding to nucleotides 2071-2304 of J04423 /LEN=1114 (-5, -M, -3 represent transcript regions 5 prime, Middle, and 3 prime respectively)
	AFFX-r2-Ec-bioB-M_at	99.5	P	114.2	P	121.4	P	138.5	P	84.3	P	106.2	P	116.6	P	120.5	P	121.3	P	133.8	P	116.1	P	128	P	Escherichia coli /REF=J04423 /DEF=E coli bioB gene biotin synthetase corresponding to nucleotides 2393-2682 of J04423 /LEN=1114 (-5, -M, -3 represent transcript regions 5 prime, Middle, and 3 prime respectively)
	AFFX-r2-Ec-bioB-3_at	79.7	P	97.9	P	85.6	P	76.2	P	57.7	P	90.5	P	79.3	P	86.5	P	82.4	P	76.9	P	85.7	P	116.1	P	Escherichia coli /REF=J04423 /DEF=E coli bioB gene biotin synthetase corresponding to nucleotides 2772-3004 of J04423 /LEN=1114 (-5, -M, -3 represent transcript regions 5 prime, Middle, and 3 prime respectively)
	AFFX-r2-Ec-bioC-5_at	248	P	242.8	P	217.5	P	239.7	P	178	P	236.6	P	228.3	P	268.5	P	238.1	P	214.1	P	243.5	P	258.4	P	Escherichia coli /REF=J04423 /DEF=E coli bioC protein corresponding to nucleotides 4257-4573 of J04423 /LEN=777 (-5 and -3 represent transcript regions 5 prime and 3 prime respectively)
	AFFX-r2-Ec-bioC-3_at	441.5	P	452.4	P	482.3	P	445.3	P	350.5	P	386.3	P	441.1	P	426.9	P	463.2	P	402.1	P	449.7	P	466.2	P	Escherichia coli /REF=J04423 /DEF=E coli bioC protein corresponding to nucleotides 4609-4883 of J04423 /LEN=777 (-5 and -3 represent transcript regions 5 prime and 3 prime respectively)
	AFFX-r2-Ec-bioD-5_at	987	P	1013.5	P	924.1	P	961.6	P	886.4	P	887.2	P	900	P	991.6	P	1005.7	P	865.7	P	930	P	1095.1	P	Escherichia coli /REF=J04423 /DEF=E coli bioD gene dethiobiotin synthetase corresponding to nucleotides 5024-5244 of J04423 /LEN=676 (-5 and -3 represent transcript regions 5 prime and 3 prime respectively)
	AFFX-r2-Ec-bioD-3_at	1250.3	P	1479.9	P	1435.7	P	1511.1	P	955.3	P	1432.2	P	1372.3	P	1578.2	P	1390.1	P	1327.8	P	1254	P	1815.5	P	Escherichia coli /REF=J04423 /DEF=E coli bioD gene dethiobiotin synthetase corresponding to nucleotides 5312-5559 of J04423 /LEN=676 (-5 and -3 represent transcript regions 5 prime and 3 prime respectively)
	AFFX-r2-P1-cre-5_at	4494.6	P	4545.9	P	4975.3	P	4903.3	P	3900	P	3932.3	P	3992.9	P	4665.1	P	5156	P	4942.1	P	4463.9	P	5108.5	P	Bacteriophage /REF=X03453 /DEF=Bacteriophage P1 cre recombinase protein corresponding to nucleotides 581-1001 of X03453 /LEN=1058 (-5 and -3 represent transcript regions 5 prime and 3 prime respectively)
	AFFX-r2-P1-cre-3_at	4939.8	P	5771.1	P	4711	P	5534.1	P	3917.1	P	4975	P	4903.5	P	5127.8	P	5089.6	P	4489.9	P	4714.3	P	5463.9	P	Bacteriophage /REF=X03453 /DEF=Bacteriophage P1 cre recombinase protein corresponding to nucleotides 1032-1270 of X03453 /LEN=1058 (-5 and -3 represent transcript regions 5 prime and 3 prime respectively)
	AFFX-r2-Bs-dap-5_at	439.6	P	411.2	P	608.5	P	417.5	P	342.2	P	414.7	P	278.9	P	412.9	P	443.7	P	415.6	P	364.1	P	284	P	Bacillus subtilis /REF=L38424 /DEF=B subtilis dapB, jojF, jojG genes corresponding to nucleotides 1439-1846 of L38424 /LEN=1931 (-5, -M, -3 represent transcript regions 5 prime, Middle, and 3 prime respectively)
	AFFX-r2-Bs-dap-M_at	793.4	P	666.7	P	753.4	P	637.6	P	579.1	P	494.4	P	510.7	P	583.2	P	520.1	P	567.1	P	542.8	P	520.9	P	Bacillus subtilis /REF=L38424 /DEF=B subtilis dapB, jojF, jojG genes corresponding to nucleotides 2055-2578 of L38424 /LEN=1931 (-5, -M, -3 represent transcript regions 5 prime, Middle, and 3 prime respectively)
	AFFX-r2-Bs-dap-3_at	1562.3	P	1276.5	P	1511	P	1369.2	P	1257.5	P	1054.6	P	1002.1	P	1136.2	P	1161.3	P	1262.5	P	1258.4	P	1197	P	Bacillus subtilis /REF=L38424 /DEF=B subtilis dapB, jojF, jojG genes corresponding to nucleotides 2634-3089 of L38424 /LEN=1931 (-5, -M, -3 represent transcript regions 5 prime, Middle, and 3 prime respectively)
	AFFX-r2-Bs-lys-5_at	121.4	P	79.7	P	127.8	P	90.7	P	102.6	P	73.7	P	69.6	P	88	P	84.2	P	99.7	P	90.2	P	62.1	P	Bacillus subtilis /REF=X17013 /DEF=B subtilis lys gene for diaminopimelate decarboxylase corresponding to nucleotides 411-659 of X17013 /LEN=1108 (-5, -M, -3 represent transcript regions 5 prime, Middle, and 3 prime respectively)
	AFFX-r2-Bs-lys-M_at	60.9	P	49.7	P	64.4	P	63	P	50	P	46.3	P	52.7	P	52.3	P	61.2	P	50.5	P	47.7	P	40.5	P	Bacillus subtilis /REF=X17013 /DEF=B subtilis lys gene for diaminopimelate decarboxylase corresponding to nucleotides 673-1002 of X17013 /LEN=1108 (-5, -M, -3 represent transcript regions 5 prime, Middle, and 3 prime respectively)
	AFFX-r2-Bs-lys-3_at	192.7	P	132.2	P	194.1	P	171.6	P	92.9	P	157.3	P	154.9	P	98.5	P	159.8	P	135.2	P	148.8	P	134.4	P	Bacillus subtilis /REF=X17013 /DEF=B subtilis lys gene for diaminopimelate decarboxylase corresponding to nucleotides 1008-1263 of X17013 /LEN=1108 (-5, -M, -3 represent transcript regions 5 prime, Middle, and 3 prime respectively)
	AFFX-r2-Bs-phe-5_at	138.8	P	122.9	P	127.7	P	107.2	P	128.3	P	102.1	P	63.2	P	99.3	P	96.1	P	87.2	P	97.2	P	71.8	P	Bacillus subtilis /REF=M24537 /DEF=B subtilis pheB, pheA genes corresponding to nucleotides 2116-2382 of M24537 /LEN=1409 (-5, -M, -3 represent transcript regions 5 prime, Middle, and 3 prime respectively)
	AFFX-r2-Bs-phe-M_at	134.7	P	126.7	P	167.1	P	145.2	P	119.7	P	112.3	P	93.3	P	123	P	115.3	P	104.7	P	90.7	P	103.6	P	Bacillus subtilis /REF=M24537 /DEF=B subtilis pheB, pheA genes corresponding to nucleotides 2484-2875 of M24537 /LEN=1409 (-5, -M, -3 represent transcript regions 5 prime, Middle, and 3 prime respectively)
	AFFX-r2-Bs-phe-3_at	302.4	P	215.7	P	269.3	P	259.2	P	254	P	189.2	P	149.5	P	181.4	P	204.7	P	255.7	P	214.5	P	207.4	P	Bacillus subtilis /REF=M24537 /DEF=B subtilis pheB, pheA genes corresponding to nucleotides 2897-3200 of M24537 /LEN=1409 (-5, -M, -3 represent transcript regions 5 prime, Middle, and 3 prime respectively)
	AFFX-r2-Bs-thr-3_s_at	340.7	P	299.4	P	419.1	P	350	P	311.1	P	300.9	P	290.2	P	307.3	P	335.1	P	331	P	284.4	P	306.3	P	Bacillus subtilis /REF=X04603 /DEF=B subtilis thrC, thrB genes corresponding to nucleotides 1689-2151 of X04603 /LEN=2073 (-5, -M, -3 represent transcript regions 5 prime, Middle, and 3 prime respectively)
	AFFX-r2-Bs-thr-M_s_at	506.1	P	430.5	P	469.7	P	416.1	P	386.9	P	374.4	P	295	P	383.1	P	355.4	P	374.4	P	303.7	P	326.7	P	Bacillus subtilis /REF=X04603 /DEF=B subtilis thrC, thrB genes corresponding to nucleotides 995-1562 of X04603 /LEN=2073 (-5, -M, -3 represent transcript regions 5 prime, Middle, and 3 prime respectively)
	AFFX-r2-Bs-thr-5_s_at	246.9	P	236.7	P	304	P	220	P	163.3	P	258.7	P	193.4	P	243.8	P	192.4	P	186.8	P	223.8	P	158.8	P	Bacillus subtilis /REF=X04603 /DEF=B subtilis thrC, thrB genes corresponding to nucleotides 288-932 of X04603 /LEN=2073 (-5, -M, -3 represent transcript regions 5 prime, Middle, and 3 prime respectively)
	An00g11145-3_at	502.1	P	417	P	406	P	388.6	P	371.8	P	320.1	P	430	P	326.5	P	377.7	P	421.3	P	362.2	P	237	P	strong similarity to subunit of transcription initiation factor TFIID TATA-box binding protein TBP - Aspergillus nidulans (5, M, 3 represent transcript regions 5 prime, Middle, and 3 prime respectively)
	An00g11145-5_at	98.5	P	123.9	P	102.1	P	89	P	117.5	P	72.1	P	83	P	66.6	P	88	P	92.8	P	102.7	P	60.7	P	strong similarity to subunit of transcription initiation factor TFIID TATA-box binding protein TBP - Aspergillus nidulans (5, M, 3 represent transcript regions 5 prime, Middle, and 3 prime respectively)
	An00g11825-3_at	103	P	93.4	P	90.9	P	107.7	P	72.5	P	67.2	P	78	P	67.6	P	68	P	94.8	P	57.3	P	59.4	P	strong similarity to transcription elongation factor rtf1 - Saccharomyces cerevisiae (5, M, 3 represent transcript regions 5 prime, Middle, and 3 prime respectively)
	An00g11825-M_at	88.1	P	97.7	P	75.1	P	64.3	P	78.7	P	56.8	P	72.2	P	82.2	P	68.5	P	73.8	P	76.7	P	54.5	P	strong similarity to transcription elongation factor rtf1 - Saccharomyces cerevisiae (5, M, 3 represent transcript regions 5 prime, Middle, and 3 prime respectively)
	An00g11825-5_at	82.6	P	96.5	P	97.9	P	86.5	P	75.2	P	76.8	P	73.9	P	69.1	P	84.9	P	69.8	M	79.4	P	60.3	P	strong similarity to transcription elongation factor rtf1 - Saccharomyces cerevisiae (5, M, 3 represent transcript regions 5 prime, Middle, and 3 prime respectively)
	An00g06758-3_at	57.3	A	78	A	58.7	A	61	A	61.9	A	41.3	A	46.6	A	54.6	A	50.2	A	60.2	A	53.1	A	38.6	A	strong similarity to 45 kD subunit of DNA-directed RNA polymerase II RPB3 - Saccharomyces cerevisiae (5, M, 3 represent transcript regions 5 prime, Middle, and 3 prime respectively)
	An00g06758-5_at	76.5	P	84.9	P	72.2	P	89.3	P	83.9	P	65.1	P	98.5	P	88.9	P	64.4	P	64.4	A	81	P	37	M	strong similarity to 45 kD subunit of DNA-directed RNA polymerase II RPB3 - Saccharomyces cerevisiae (5, M, 3 represent transcript regions 5 prime, Middle, and 3 prime respectively)
	An00g00195-3_at	6831	P	9276.4	P	9118.7	P	9372.4	P	6444.7	P	7369	P	7022.5	P	7989.9	P	8281.2	P	9498.8	P	7552.1	P	8072.6	P	glyceraldehyde-3-phosphate dehydrogenase gpdA - Aspergillus niger (5, M, 3 represent transcript regions 5 prime, Middle, and 3 prime respectively)
	An00g00195-5_at	5794.8	P	7415.6	P	6525.8	P	7018.3	P	5444.4	P	5865.6	P	6398	P	6535	P	6193.3	P	6751.8	P	6442	P	6030.1	P	glyceraldehyde-3-phosphate dehydrogenase gpdA - Aspergillus niger (5, M, 3 represent transcript regions 5 prime, Middle, and 3 prime respectively)
	An00g00197-3_at	922.7	P	878.5	P	1154.9	P	960.5	P	926.6	P	726.6	P	857.1	P	768.8	P	950.3	P	854.1	P	893.5	P	850.6	P	hexokinase hxk - Aspergillus niger (5, M, 3 represent transcript regions 5 prime, Middle, and 3 prime respectively)
	An00g00197-M_at	1004	P	1053.1	P	1270.3	P	884.5	P	894.6	P	798.8	P	1043.7	P	895.6	P	1029.5	P	872	P	959.9	P	623	P	hexokinase hxk - Aspergillus niger (5, M, 3 represent transcript regions 5 prime, Middle, and 3 prime respectively)
	An00g00197-5_at	874.8	P	1035.3	P	1245	P	903.2	P	900	P	854.4	P	980.7	P	885.8	P	944.9	P	728.8	P	961.4	P	611.2	P	hexokinase hxk - Aspergillus niger (5, M, 3 represent transcript regions 5 prime, Middle, and 3 prime respectively)
	An00g03072-3_at	4301.9	P	5323.9	P	5066.7	P	5443	P	3542.1	P	3762.5	P	4409.8	P	4609.9	P	5078	P	4553.1	P	4310.8	P	4649.3	P	pyruvate kinase pkiA - Aspergillus niger (5, M, 3 represent transcript regions 5 prime, Middle, and 3 prime respectively)
	An00g03072-M_at	3490.3	P	4498.6	P	3655.9	P	4052.1	P	2785.6	P	3511.8	P	4010	P	4195.3	P	3941.9	P	4810.5	P	4025.2	P	3330	P	pyruvate kinase pkiA - Aspergillus niger (5, M, 3 represent transcript regions 5 prime, Middle, and 3 prime respectively)
	An00g03072-5_at	2440.9	P	3180.2	P	2649.6	P	2580.9	P	2156.7	P	2366.7	P	2410.1	P	2766.4	P	2987.9	P	3042.3	P	2484.2	P	1867.9	P	pyruvate kinase pkiA - Aspergillus niger (5, M, 3 represent transcript regions 5 prime, Middle, and 3 prime respectively)
	An00g03560-3_at	1843.2	P	2082.9	P	2108.8	P	1621.3	P	1523.2	P	1504.8	P	1904.5	P	1820.6	P	1956.1	P	1927.6	P	1742.4	P	1192.1	P	serine proteinase pepC - Aspergillus niger [putative frameshift] (5, M, 3 represent transcript regions 5 prime, Middle, and 3 prime respectively)
	An00g03560-M_at	2212.5	P	2695	P	2386.4	P	2133.1	P	2110.7	P	1925.5	P	2438.6	P	2304.1	P	2209	P	2151.3	P	2112.7	P	1426.8	P	serine proteinase pepC - Aspergillus niger [putative frameshift] (5, M, 3 represent transcript regions 5 prime, Middle, and 3 prime respectively)
	An00g03560-5_at	1727.9	P	2099.2	P	1889.4	P	1491	P	1641.5	P	1201.5	P	1548.8	P	1527.1	P	1514.1	P	1166.2	P	1524.3	P	784.4	P	serine proteinase pepC - Aspergillus niger [putative frameshift] (5, M, 3 represent transcript regions 5 prime, Middle, and 3 prime respectively)
	An00g05016-3_at	1900	P	1731.4	P	1745.6	P	2059.4	P	1814.1	P	1423.3	P	1518.6	P	1662.3	P	1314.4	P	1634.8	P	1609.8	P	1526.2	P	similarity to hypothetical transcriptional regulator SPAC1399_1 - Schizosaccharomyces pombe (5, M, 3 represent transcript regions 5 prime, Middle, and 3 prime respectively)
	An00g05016-M_at	401.9	P	507.6	P	514.2	P	459.4	P	450	P	451.2	P	425.5	P	525.8	P	456.8	P	533.9	P	456.2	P	401.3	P	similarity to hypothetical transcriptional regulator SPAC1399_1 - Schizosaccharomyces pombe (5, M, 3 represent transcript regions 5 prime, Middle, and 3 prime respectively)
	An00g05016-5_at	364.2	P	375.7	P	458.5	P	355	P	429.2	P	349.8	P	306.5	P	444.5	P	357.1	P	363.2	P	344	P	228	P	similarity to hypothetical transcriptional regulator SPAC1399_1 - Schizosaccharomyces pombe (5, M, 3 represent transcript regions 5 prime, Middle, and 3 prime respectively)
	An00g03055-3_at	3	A	2.2	A	2.9	A	7.7	A	1.5	A	4.6	A	1.6	A	2.7	A	4.9	A	2.4	A	1.2	A	2.1	A	pectate lyase plyA - Aspergillus niger (5, M, 3 represent transcript regions 5 prime, Middle, and 3 prime respectively)
	An00g03055-5_at	4.7	A	2.5	A	2.8	A	1.8	A	9.1	A	1.1	A	2.3	A	1.7	A	7.1	A	3.8	A	5.6	A	2.1	A	pectate lyase plyA - Aspergillus niger (5, M, 3 represent transcript regions 5 prime, Middle, and 3 prime respectively)
	An00g15349-3_s_at	109.1	P	74	P	86.6	P	81.6	P	66.8	P	55.6	P	66.6	P	54.4	P	78	P	64.3	P	67.3	P	139.7	P	28S ribosomal RNA (5, M, 3 represent transcript regions 5 prime, Middle, and 3 prime respectively)
	An00g15349-3_x_at	133.7	P	132.8	P	151.8	P	146.5	P	89.8	P	83.6	P	139.4	P	117.2	P	117.9	P	117.7	P	93.9	P	184.1	P	28S ribosomal RNA (5, M, 3 represent transcript regions 5 prime, Middle, and 3 prime respectively)
	An00g15349-3M_s_at	142.3	P	145.5	P	157.3	P	150.3	P	133.1	P	122.6	P	138.3	P	120.2	P	151.8	P	104.4	P	85.5	P	199.8	P	28S ribosomal RNA (5, M, 3 represent transcript regions 5 prime, Middle, and 3 prime respectively)
	An00g15349-5M_s_at	99.4	P	91	P	106.3	P	124.4	P	84.4	P	64.4	P	96	P	80	P	71.9	P	75	P	40.6	P	192.4	P	28S ribosomal RNA (5, M, 3 represent transcript regions 5 prime, Middle, and 3 prime respectively)
	An00g15349-5_s_at	92.4	P	123.2	P	80.8	P	69.2	P	62.7	P	81.6	P	56	P	62.3	P	82.3	P	57.9	P	47.9	P	73.2	P	28S ribosomal RNA (5, M, 3 represent transcript regions 5 prime, Middle, and 3 prime respectively)
	An00g15338-3_s_at	131.7	P	93.8	P	106.1	P	121.4	P	88.6	P	44	P	113.7	P	59.5	P	89.6	P	92.8	P	43.6	P	274.9	P	18S ribosomal RNA (5, M, 3 represent transcript regions 5 prime, Middle, and 3 prime respectively)
	An00g15338-M_s_at	5116.7	P	5583.6	P	5800.5	P	5228.1	P	4625.8	P	4528.2	P	5602.2	P	5056.3	P	4912.3	P	5424.4	P	4599	P	5912.5	P	18S ribosomal RNA (5, M, 3 represent transcript regions 5 prime, Middle, and 3 prime respectively)
	An00g15338-5_s_at	8327.1	P	11247.2	P	10344.4	P	10682.5	P	8141.4	P	9362.8	P	8795.6	P	9942.3	P	9519.2	P	9489.6	P	9366.4	P	10249.4	P	18S ribosomal RNA (5, M, 3 represent transcript regions 5 prime, Middle, and 3 prime respectively)
	An00g06894-3_at	5209.8	P	5519.2	P	4868.5	P	5332.2	P	4925.7	P	4299	P	4954.2	P	4632.3	P	4632.9	P	4762.2	P	5043.5	P	4299	P	strong similarity to actin gamma - Aspergillus nidulans (5, M, 3 represent transcript regions 5 prime, Middle, and 3 prime respectively)
	An00g06894-M_at	3714.6	P	4621.8	P	4620.9	P	4169.1	P	3697.9	P	3827.6	P	4181	P	4294.3	P	4058.5	P	4563.4	P	3840	P	3408.9	P	strong similarity to actin gamma - Aspergillus nidulans (5, M, 3 represent transcript regions 5 prime, Middle, and 3 prime respectively)
	An00g06894-5_at	3693.1	P	4875.4	P	4565	P	4395.9	P	3754.2	P	3941.6	P	4155.2	P	4566.4	P	4074.5	P	4614.5	P	3859.5	P	3437.7	P	strong similarity to actin gamma - Aspergillus nidulans (5, M, 3 represent transcript regions 5 prime, Middle, and 3 prime respectively)
An08g07500	An00g03233_at	0.2	A	0.1	A	1	A	0.1	A	0.1	A	0.1	A	0	A	0.7	A	0.3	A	0.4	A	1.2	A	1.9	A	questionable ORF
An06g01680	An00g03201_at	0.2	A	3	A	1	A	0.2	A	3.8	A	2.8	A	2.8	A	1.8	A	1.5	A	4.3	A	0.3	A	0.1	A	questionable ORF
An18g00160	An00g03326_at	0.2	A	0.2	A	0	A	0.3	A	0.1	A	0.3	A	0.1	A	0.1	A	0.2	A	0.2	A	0	A	0.1	A	questionable ORF
An04g10310	An00g03533_at	3.1	A	0.4	A	0.1	A	0	A	0	A	0.1	A	0.8	A	1.2	A	3.2	A	0.2	A	2.6	A	0.1	A	questionable ORF
An11g02800	An00g03356_at	10	A	13.4	A	14.2	A	13.6	A	4.9	A	11	A	19	A	12.6	A	7	A	17.3	A	8.5	A	11.3	A	questionable ORF
An08g01530	An00g01856_at	8.1	P	4.1	A	6.8	A	4.6	P	6.7	A	7.3	A	9.5	P	1.6	A	9.9	P	5.7	P	3.9	A	3.4	A	hypothetical protein
An07g08150	An00g08154_at	224.8	P	251.7	P	265.6	P	271.1	P	183.3	P	169.2	P	178.3	P	198.5	P	211.4	P	389.9	P	154.4	P	229.9	P	strong similarity to EST EMBLEST:BE759140 an_3466 - Aspergillus niger [truncated ORF]
	An00g03165_s_at	0.1	A	1.4	A	0	A	0.1	A	2.7	A	1	A	5	A	0.4	A	0.3	A	3	A	0.3	A	0.4	A	questionable ORF
	An00g03165_x_at	6.8	A	0.4	A	2.4	A	2.7	A	0.4	A	0.8	A	2.9	A	0	A	1.8	A	0.2	A	5.4	A	1.9	A	questionable ORF
An16g02050	An00g02014_at	0.1	A	4.3	A	0.1	A	4.2	A	0.2	A	0.3	A	0.3	A	0.5	A	0.4	A	0.7	A	0.2	A	0.1	A	hypothetical protein
An08g12050	An00g03526_at	1.1	A	1.1	A	0.7	A	0.8	A	1.4	A	0.3	A	0.4	A	0.4	A	0.8	A	0.8	A	0.5	A	0.4	A	questionable ORF
An13g03750	An00g03444_at	0.1	A	0.2	A	0.6	A	0.1	A	0.8	A	0.2	A	0.1	A	0.1	A	0.1	A	0.8	A	0.2	A	0.9	A	questionable ORF
	An00g02014_x_at	0.3	A	0.2	A	0.5	A	0.2	A	0.2	A	0.5	A	0.1	A	0.2	A	0.2	A	0.1	A	0.4	A	0.2	A	hypothetical protein
An18g00310	An00g03504_at	0.2	A	0.1	A	3.1	A	2.2	A	0.5	A	0.1	A	0.1	A	0	A	0	A	0.2	A	1.6	A	0.1	A	questionable ORF
An13g02930	An00g03151_at	0.1	A	0.7	A	0.1	A	0.2	A	0.3	A	1.4	A	0.1	A	0	A	0.7	A	0.1	A	0.6	A	0.1	A	questionable ORF
	An00g03151_x_at	0.1	A	0.3	A	0.2	A	0.2	A	0.9	A	0.1	A	0	A	0	A	0.1	A	1.4	A	0.1	A	1.8	A	questionable ORF
An08g08190	An00g12346_at	7.5	A	0.1	A	5.5	A	6.1	A	0.3	A	1.7	A	8.9	A	2.8	A	0.5	A	0.4	A	1.3	A	1.6	A	weak similarity to CDP-3,6-dideoxy-L-glycero-D-glycero-4-hexulose-4-reductase - Yersinia pseudotuberculosis
An04g07520	An00g03425_at	0.9	A	2.2	A	0.2	A	0.2	A	4.1	P	0.3	A	0.3	A	2	A	1.8	A	0.2	A	0.1	A	0.4	A	questionable ORF
	An00g10860_s_at	0	A	0.1	A	0.1	A	0	A	0	A	0.2	A	0	A	0	A	0.2	A	0.8	A	0.1	A	0	A	strong similarity to retrotransposon Tto1 - Nicotiana tabacum
	An00g10862_s_at	0	A	0	A	0.8	A	1.9	A	0	A	0.4	A	0	A	0	A	0	A	0.1	A	1.5	A	0.1	A	strong similarity to retrotransposon Tto1 - Nicotiana tabacum
	An00g11578_s_at	0	A	0	A	0	A	0	A	0	A	0.1	A	0	A	0	A	0.1	A	0	A	0	A	0.1	A	strong similarity to the hypothetical retrovirus-related polyprotein from the retrotransposon Tto1 - Nicotiana tabacum
	An00g00181_s_at	18.7	A	12.5	A	2.2	A	31.5	A	2.5	A	11.3	A	2.7	A	14.5	A	12.1	A	14.3	A	3.2	A	18.9	A	endo-polygalacturonase A pgaA - Aspergillus niger [possible sequencing error]
An11g02320	An00g03243_at	1.1	A	1.3	A	1.7	A	1.2	A	2.7	A	0.8	A	0.5	A	0.4	A	3.2	A	0.9	A	5.7	A	0.9	A	questionable ORF
An08g00230	An00g03525_at	7.7	A	1	A	6.1	A	11.9	A	5.6	A	3.1	A	2	A	3	A	0.2	A	1.2	A	1.7	A	8.2	A	questionable ORF
An03g00070	An00g03406_at	0	A	0.3	A	0.1	A	1.3	A	0.8	A	0	A	0.1	A	0.1	A	0.1	A	0.2	A	0.5	A	0.5	A	questionable ORF
An08g06830	An00g03492_at	0.1	A	0.3	A	0	A	0.1	A	1.6	A	0	A	0.1	A	0	A	0.6	A	0.2	A	0.1	A	0	A	questionable ORF
An11g06840	An00g03112_at	1.2	A	0.2	A	0.5	A	0.6	A	0.2	A	1.2	A	6.3	A	1.8	A	0.4	A	0.9	A	0.7	A	3.1	M	questionable ORF
An01g02590	An00g00454_at	0.8	A	8	A	5.7	A	7.6	A	4.3	A	0.2	A	2.2	A	1.7	A	0.8	A	0.2	A	4.2	A	3.4	A	hypothetical protein
	An00g12915_x_at	0.8	A	2.6	A	0.8	A	1.5	A	0.7	A	0.8	A	0.8	A	0.8	A	1.5	A	1	A	0.7	A	1.6	A	weak similarity to hypothetical protein Rv3752c - Mycobacterium tuberculosis
	An00g03423_x_at	0.4	A	2.3	A	3.4	A	8	A	0.2	A	0.7	A	3.2	A	0.4	A	0.4	A	1.6	A	0.2	A	3.1	A	questionable ORF
An07g02850	An00g08115_at	9.4	A	9.6	A	1.2	A	8.5	A	11	A	6.4	A	3.1	A	7.3	A	12.1	P	4.7	A	9.4	P	4.4	A	strong similarity to EST - Aspergillus niger
An02g08960	An00g03540_at	0	A	0	A	0	A	0.9	A	0.4	A	0.1	A	1.6	A	0.1	A	0	A	1.7	A	0.1	A	0	A	questionable ORF [truncated ORF]
	An00g11913_s_at	28.6	P	66.1	P	59.8	P	53.3	P	28.3	A	53.6	P	49.1	P	54.1	P	36.6	P	74.4	P	50.1	P	53.9	A	strong similarity to transposase Minos-2 - Drosophila hydei
An17g01815	An00g11876_at	199.3	P	141.4	P	100	P	115.5	P	74.7	P	118.6	P	81.5	P	84.5	P	104.9	P	81.5	P	67.9	P	55.8	P	strong similarity to translation initiation factor 6 eIF6 - Saccharomyces cerevisiae
An02g06290	An00g03223_at	0.2	A	0	A	0.3	A	0.1	A	0.6	A	1.5	A	0	A	0.1	A	0.1	A	0.6	A	0.1	A	0.4	A	questionable ORF
An01g04200	An00g03401_at	2.3	A	7.1	A	11.9	A	1.5	A	10.2	A	4.3	A	6.3	A	5.7	A	0.5	A	6.6	A	1.3	A	8.4	A	questionable ORF
	An00g08874_s_at	1.3	A	0.2	A	0.1	A	2.2	A	0.1	A	3.5	A	0.6	A	0.7	A	0.6	A	1.4	A	0.7	A	0.5	A	strong similarity to hypothetical protein An03g03030 - Aspergillus niger
An04g10160	An00g03521_at	12.6	P	19.5	M	9	A	12.9	A	16.5	P	13.7	P	7.2	A	13.5	A	13.2	P	5	A	8.7	A	6.6	A	questionable ORF
An18g00210	An00g06466_at	6.7	A	0.5	A	0.5	A	0.4	A	0.4	A	1	A	2.5	A	0.4	A	0.5	A	0.5	A	0.8	A	2.8	A	similarity to transposase Tan1 - Aspergillus niger
	An00g12777_s_at	6	A	2	A	3.2	A	10.7	A	5.1	A	3.8	A	7.5	A	4.3	A	2	A	0.2	A	8.1	A	5.9	A	weak similarity to hypothetical protein An16g02860 - Aspergillus niger
	An00g03095_x_at	9.3	A	1	A	0.5	A	0.5	A	1.1	A	0.9	A	2.8	A	0.1	A	0.3	A	0.3	A	5.2	A	1.3	A	questionable orf
	An00g05139_s_at	76.4	P	135.1	P	118.2	P	86.8	P	71.1	P	119.1	P	107.7	P	95.7	P	70.3	P	74.4	P	85.2	P	73.6	P	similarity to lipid phosphoinositide phosphatase Sac1 - Saccharomayces cerevisiae
An10g00520	An00g12196_at	22.8	A	9.1	A	2.3	A	28.4	A	3.5	A	5.4	A	17.6	A	8.3	A	15.8	A	3.3	A	17.5	A	4.9	A	weak similarity to 1-aminocyclopropane-1-carboxylate deaminase - Pseudomonas sp. [truncated orf]
An14g06490	An00g03174_at	2.3	A	0.2	A	0.5	A	6.1	A	1.2	A	1.2	A	0.4	A	0.4	A	1.3	A	0.5	A	0.2	A	1.3	A	questionable ORF
	An00g12254_x_at	203.5	P	221.4	P	195.1	P	194.1	P	135.9	P	185.7	P	188.1	P	189.7	P	176.2	P	214.1	P	188.8	P	119.1	M	weak similarity to amphiphysin IIc1 - Homo sapiens [truncated ORF]
	An00g12341_s_at	0.3	A	0.1	A	0.3	A	4.3	A	4.7	A	1.4	A	0.7	A	3.7	A	3.7	A	8.4	A	3.3	A	0.6	A	weak similarity to cDNA clone X74360 of patent Y01641 - Arabidopsis thaliana
	An00g00454_x_at	0.9	A	1	A	7.5	A	1.6	A	1.4	A	0.6	A	1	A	3.3	A	1.6	A	0.9	A	1.5	A	8.7	A	hypothetical protein
	An00g03525_x_at	5	A	0.7	A	0.3	A	2.7	A	4.9	A	2	A	5.7	A	9.2	A	1.8	A	1.6	A	0.7	A	5.5	A	questionable ORF
	An00g07876_x_at	4828	P	5631.8	P	5670.7	P	5773.7	P	4584.7	P	4041.7	P	4472.4	P	5213.5	P	4732.3	P	5828.7	P	4401.6	P	4842.4	P	strong similarity to cytplasmic ribosomal protein of the small subunit S27 - Homo sapiens
An02g08550	An00g03386_at	0.8	A	0.7	A	0.9	A	0.9	A	0.8	A	1.6	A	0.8	A	0.6	A	0.7	A	0.9	A	0.5	A	0.5	A	questionable ORF
An04g00460	An00g00863_at	2.6	A	11.3	A	2.9	A	10.3	A	7.7	A	4.3	A	4.4	A	4.4	A	7.6	A	2	A	9.4	A	1.1	A	hypothetical protein
An18g04370	An00g03282_at	25.2	A	29.9	A	3.5	A	4.4	A	3.9	A	30.7	A	24.8	A	25.6	A	16	A	21.2	A	10.9	A	5.7	A	questionable ORF
An07g07540	An00g03259_at	0.3	A	0.3	A	0.8	A	0.3	A	0.4	A	0.2	A	0.3	A	0.6	A	0.4	A	0.7	A	0.2	A	0.4	A	questionable ORF
An13g04020	An00g03443_at	8	A	0.6	A	0.5	A	1	A	0.6	A	0.3	A	1.4	A	0.9	A	0.6	A	0.6	A	0.3	A	0.4	A	questionable ORF
An03g00810	An00g01795_at	151.5	P	0.1	A	44.9	P	0.1	A	74.3	P	0.2	A	41.4	P	0.4	A	46.2	P	2.9	A	43.2	P	3.8	A	hypothetical protein
	An00g03492_x_at	0	A	0.2	A	0	A	0	A	0	A	0	A	0.2	A	0.9	A	0.1	A	0.1	A	0.7	A	0	A	questionable ORF
	An00g03223_x_at	2	A	4.8	A	0.4	A	2.6	A	7.1	A	0.1	A	6.2	A	1.7	A	0.2	A	1	A	2.1	A	0.3	A	questionable ORF
	An00g03112_x_at	0.3	A	0.9	A	1.1	A	0.4	A	3.9	A	0.2	A	0.3	A	0.1	A	0.2	A	6.2	A	0.3	A	0.4	A	questionable ORF
	An00g13234_x_at	48.1	P	160	P	36.4	M	135.3	P	29.5	A	113	P	46.4	P	114.5	P	29.2	P	114.6	P	36.3	A	89.6	P	weak similarity to nucleoporin RAT7 - Saccharomyces cerevisiae
An02g01280	An00g03083_at	1.1	A	0.4	A	0.3	A	0.6	A	2.1	A	3.2	A	0	A	1.1	A	4.5	A	3.9	A	0.2	A	0.3	A	questionable ORF
	An00g04719_s_at	40	P	43.9	P	51.5	P	47.3	P	29.9	P	25.1	P	26.1	P	36.1	P	39.3	P	48.6	P	26.2	P	29.4	P	similarity to hypothetical protein gene CG7116 - Drosophila melanogaster
	An00g06071_s_at	42.1	P	55	P	50.2	P	51.8	P	47.2	P	29.7	P	34.2	P	31.6	P	38.5	P	50.3	P	30.9	P	30.6	P	similarity to the gene product of the ecdysone-inducible gene E1 ImpE1 - Drosophila melanogaster
An12g01450	An00g03342_at	1.5	A	2.2	A	4.4	A	0.6	A	4.8	A	2.7	A	0.9	A	1.5	A	5.4	A	0.4	A	0.8	A	7.9	A	questionable ORF
An11g00850	An00g03538_at	0.7	A	0.8	A	0.7	A	0.8	A	0.8	A	0.6	A	0.7	A	0.7	A	0.7	A	0.8	A	0.6	A	0.5	A	questionable ORF
	An00g03176_x_at	12.1	A	9.2	A	10.9	A	4.1	A	7.9	A	4.4	A	7.3	A	5	A	4.3	A	3.4	A	0.3	A	0.4	A	questionable ORF
An17g01875	An00g06334_at	81.4	P	74.3	P	76	P	55.4	P	69.1	P	42.3	P	47.9	P	54.4	P	50.5	P	49.2	P	50.7	P	37.1	P	similarity to the Synbindin protein - Mus musculus
An12g05800	An00g03090_at	5.3	A	5.2	A	7.8	A	5.5	A	3.6	A	0.9	A	2.4	A	10.1	A	1.1	A	6	A	3.5	A	5.4	A	questionable orf
	An00g04557_s_at	0.4	A	1.1	A	0.4	A	0.3	A	0.6	A	0.8	A	0.3	A	0.9	A	0.4	A	0.5	A	0.7	A	0.6	A	similarity to hypothetical protein An08g08730 - Aspergillus niger
	An00g13879_s_at	0.4	A	0.4	A	0.5	A	0.5	A	1.9	A	0.3	A	0.8	A	0.9	A	0.5	A	2.7	A	0.3	A	0.3	A	weak similarity to transcription factor CA150 - Homo sapiens
An03g06550	An00g00191_at	4029.1	P	13953.8	P	5254.3	P	13256.7	P	4079.8	P	12097.5	P	3705.8	P	12453.6	P	4278.4	P	13547.7	P	3702.9	P	12041.1	P	glucan 1,4-alpha-glucosidase glaA - Aspergillus niger
An12g01690	An00g04706_at	4	A	0.2	A	2.1	A	0.1	A	0.9	A	5.1	A	3.4	A	1.4	A	4.6	A	10.4	A	4.5	A	4.3	A	similarity to hypothetical protein F2J6.1 - Arabidopsis thaliana
An04g03020	An00g03503_at	3.8	A	2.5	A	4.4	A	4.3	A	15.6	A	2.3	A	2.5	A	2.7	A	5	A	15.7	A	11.2	A	4	A	questionable ORF
An04g07670	An00g11920_at	1.3	A	2.1	A	4.1	A	1.1	A	5.7	A	0.3	A	0.8	A	0.4	A	0.3	A	0.2	A	0.3	A	0.4	A	strong similarity to transposase Tan1 - Aspergillus niger [putative pseudogene]
An09g00730	An00g00745_at	1.1	A	0.6	A	1	A	1.8	A	0.4	A	1.7	A	0.6	A	2.1	A	0.1	A	0.7	A	0.7	A	0.3	A	hypothetical protein
An07g05590	An00g03437_at	1.3	A	0.7	A	1.1	A	1.3	A	0.7	A	2.4	A	1	A	0.2	A	2.1	A	2.2	A	1.3	A	0.7	A	questionable ORF
An11g00710	An00g09451_at	0.6	A	0.7	A	0.7	A	0.1	A	1.9	A	7.1	A	2.4	A	1	A	0.4	A	4.9	A	1.2	A	3.9	A	strong similarity to immunoreactive Antigen 2 Ag2 - Coccidioides immitis
	An00g12196_x_at	1.5	A	3.9	A	3.8	A	15.4	A	1.3	A	18.6	A	2.6	A	2	A	4.3	A	9.7	A	3.5	A	3.1	A	weak similarity to 1-aminocyclopropane-1-carboxylate deaminase - Pseudomonas sp. [truncated orf]
	An00g03437_x_at	1.3	A	1.2	A	2.6	A	4.1	A	0.5	A	0.9	A	2.2	A	0.8	A	1.3	A	1.3	A	1	A	1.2	A	questionable ORF
An11g10230	An00g00641_at	1.4	A	0.7	A	2.8	A	0.7	A	0.5	A	1.7	A	0.8	A	1.5	A	0.8	A	1.5	A	0.9	A	0.8	A	hypothetical protein
An11g08740	An00g01453_at	2.1	A	0.8	A	1	A	1.4	A	0.4	A	0.9	A	0.7	A	1.6	A	0.7	A	0.4	A	0.5	A	0.9	A	hypothetical protein
An12g05790	An00g03091_at	0.7	A	0.5	A	0.8	A	3.5	A	0.8	A	0.3	A	0.3	A	0.2	A	0.6	A	1.1	A	0.3	A	0.3	A	questionable orf
	An00g11525_s_at	3.6	A	0.3	A	0.1	A	0.2	A	1.6	A	0.1	A	0.1	A	0.2	A	0.1	A	1.2	A	0.6	A	0.1	A	strong similarity to the hypothetical protein encoded by An08g11430 - Aspergillus niger
An12g08130	An00g03317_at	1.3	A	1.9	A	7.5	A	1	A	0.7	A	1.2	A	0.7	A	1.2	A	6.9	A	2.9	A	7.6	A	6.7	A	questionable ORF
An04g05520	An00g03145_at	4.3	A	5.2	A	1.1	A	6.3	A	2.3	A	1.7	A	4.1	A	0.6	A	7.9	P	11.8	A	0.3	A	4.7	A	questionable ORF
An07g06560	An00g09736_at	4188.7	P	4712.8	P	4076.4	P	4840.8	P	3948.5	P	3559.6	P	3651.8	P	3724.6	P	3658.2	P	4595.2	P	3905.8	P	3833.5	P	strong similarity to mitochondrial ATP synthase chain j - Schizosaccharomyces pombe
An03g05350	An00g03202_at	3.7	A	13.7	A	14.9	A	5.4	A	1.8	A	0.8	A	6.8	A	6.7	A	2.8	A	3.9	A	0.7	A	2.1	A	questionable ORF
An08g09060	An00g00582_at	7.3	A	4	A	25.6	M	4.7	A	16.6	A	18.2	A	13.5	A	4.6	A	22.4	A	8.7	A	14.6	A	4.3	A	hypothetical protein
	An00g12731_s_at	66.5	P	28.8	P	72.9	P	24.8	P	66.2	P	14.3	P	45.3	P	30.5	P	65.5	P	22.3	P	75.1	P	32.9	P	weak similarity to hypothetical protein An07g02310 - Aspergillus niger
An14g01258	An00g02579_at	6	A	2	A	6.2	A	6.6	A	6.2	A	3.3	A	4	A	0.4	A	6.2	A	1	A	4.5	A	1	A	hypothetical protein
An02g14960	An00g02602_at	0.3	A	0.2	A	0.2	A	0.4	A	0.2	A	0.1	A	0.4	A	0.1	A	0.3	A	0.4	A	0.1	A	0.1	A	hypothetical protein
An01g14330	An00g10062_at	16	A	16.5	A	4.3	A	27	A	3.6	A	4.4	A	16.1	A	2	A	16	A	13.6	A	2.6	A	9.2	A	strong similarity to nuclear import receptor KAP104 - Saccharomyces cerevisiae
An08g00320	An00g03429_at	2.4	A	1	A	1.7	A	1.3	A	2.2	A	0.9	A	0.5	A	2	A	1.1	A	4.6	A	1.3	A	1.2	A	questionable ORF
An01g07890	An00g03036_at	1064.8	P	1005.5	P	1171.5	P	634	P	1320	P	841.5	P	880.8	P	894	P	946.9	P	701.3	P	998.6	P	253.9	P	hypothetical protein in 5` region of cpcA encoded by uORF2 - Aspergillus niger
	An00g04706_x_at	5.8	A	0.3	A	0.4	A	3.2	A	6.7	A	1.6	A	5.7	A	1.5	A	3.9	A	4.8	A	0.4	A	5.6	A	similarity to hypothetical protein F2J6.1 - Arabidopsis thaliana
An02g05240	An00g08656_at	1808.7	P	1783.4	P	1700.9	P	1669.5	P	1723.2	P	1116	P	1404.8	P	1274.3	P	1377.6	P	1231.1	P	1275.1	P	1023.1	P	strong similarity to histone 4 of patent WO9919502-A1 - Homo sapiens
An08g11280	An00g03092_at	0.7	A	1.2	A	2.8	A	4.5	A	2.1	A	0.7	A	0.5	A	0.6	A	0.7	A	2.7	A	0.6	A	0.8	A	questionable ORF
An07g03550	An00g03519_at	0.2	A	1.2	A	10.6	A	2.1	A	1.2	A	4.8	A	1.4	A	2	A	7.1	A	5.5	A	3.9	A	3.7	A	questionable ORF
An02g14780	An00g02272_at	1.5	A	0.4	A	7.7	A	0.5	A	1.5	A	0.5	A	1.5	A	0.7	A	0.9	A	0.3	A	0.7	A	0.2	A	hypothetical protein
An14g01920	An00g03450_at	0.4	A	0.6	A	0.9	A	0.1	A	0.2	A	0.3	A	0.6	A	0.1	A	0.4	A	0.3	A	0.2	A	3.3	A	questionable ORF
	An00g03429_x_at	10.2	A	8.9	A	11.3	A	15.6	A	3.5	A	16.5	A	1.2	A	10.2	A	1.1	A	4.7	A	7.2	A	11.9	A	questionable ORF
An18g00250	An00g01486_at	1.8	A	0.4	A	0.1	A	0.4	A	0.7	A	0.3	A	2.7	A	0.3	A	0.3	A	0.5	A	0	A	0.2	A	hypothetical protein
An13g02010	An00g03096_at	1.4	A	3.7	A	12	A	9.3	A	2.7	A	15.9	A	6.1	A	3.9	A	8.1	A	13.3	A	7.6	A	4.4	A	questionable orf
An12g09200	An00g02793_at	1	A	0.9	A	1.1	A	0.7	A	0.4	A	0.7	A	0.4	A	0.3	A	0.6	A	3.9	A	0.6	A	0.2	A	hypothetical protein
	An00g03092_x_at	1.2	A	0.8	A	2.6	A	3.9	A	2.5	A	0.4	A	0.9	A	3.8	A	7.3	A	1.6	A	0.6	A	0.4	A	questionable ORF
An18g04720	An00g03272_at	2.5	A	3.5	A	4.9	A	1.2	A	1.5	A	1.3	A	2.1	A	15	A	0.7	A	0.7	A	1.4	A	2.8	A	questionable ORF
An01g06600	An00g03246_at	3.2	A	3.9	A	19	A	23.8	A	5.9	A	10.7	A	19.1	A	18.8	A	13.6	A	4.1	A	10.2	A	4	A	questionable ORF
An02g02420	An00g02757_at	10.8	A	3.2	A	1	A	0.7	A	0.8	A	0.3	A	0.5	A	0.6	A	1	A	0.5	A	2.2	A	0.5	A	hypothetical protein
An08g06820	An00g03507_at	0.4	A	0.9	A	1	A	7.6	A	0.6	A	0.7	A	0.8	A	0.8	A	0.8	A	0.9	A	1.5	A	0.5	A	questionable ORF
An01g13390	An00g06062_at	20.1	M	22.8	P	17.3	A	31.6	P	21.2	A	18.7	P	24.9	P	18.4	P	16.1	A	37.9	A	15.1	P	20	P	similarity to the EST y6f10a1.r1 - Emericella nidulans
	An00g03145_x_at	14.6	P	9.3	P	2.3	A	13.4	A	1.7	A	6.4	A	10.2	A	5.9	A	9.4	A	15.7	P	0.6	A	5.8	P	questionable ORF
An11g05820	An00g11539_at	5.3	A	11.1	A	5.2	A	13.5	A	1.6	A	4.5	A	10.2	A	6.5	A	6.4	A	1.8	A	1.4	A	6	A	strong similarity to the hypothetical protein encoded by An11g05830 - Aspergillus niger
An08g08970	An00g00720_at	0.6	A	0.5	A	1.2	A	0.5	A	0.6	A	0.6	A	1.2	A	0.9	A	0.6	A	1.1	A	0.1	A	0.6	A	hypothetical protein
	An00g00193_s_at	43.3	A	43.8	A	47.9	A	51.6	A	35.7	A	30.9	A	47.8	A	41.1	A	44.7	A	61.7	P	15.9	A	39.1	A	glucose oxidase precursor goxC - Aspergillus niger [putative sequencing error]
An09g02630	An00g03323_at	0.5	A	1.3	A	0.6	A	1	A	0.5	A	0.9	A	0.2	A	0.2	A	0.1	A	0.6	A	1.7	A	0.2	A	questionable ORF
An02g15000	An00g03003_at	3.5	A	2.1	A	0.1	A	0.3	A	0.6	A	0.1	A	0.1	A	1.7	A	0.3	A	1.4	A	2	A	2.6	A	hypothetical protein [truncated orf]
An07g07220	An00g03368_at	10.2	A	16.6	A	8.5	A	1.7	A	0.7	A	1	A	8.7	A	1.5	A	17.1	A	2.6	A	10.4	A	7.5	A	questionable ORF
An07g07730	An00g00825_at	0.4	A	0.9	A	0.8	A	0.5	A	1.7	A	0.8	A	0.2	A	0.2	A	0.3	A	2.3	A	1.3	A	0.4	A	hypothetical protein
An01g04510	An00g02117_at	0.4	A	0.5	A	0.6	A	1.1	A	0.6	A	0.6	A	0.3	A	0.9	A	0.4	A	0.4	A	1.1	A	0.6	A	hypothetical protein
	An00g03317_x_at	4.6	A	7.9	A	0.5	A	10.8	A	1.1	A	4.3	A	3	A	8	A	0.5	A	6.7	A	1.2	A	9.3	A	questionable ORF
An14g01930	An00g03434_at	0.4	A	2.9	A	0.5	A	0.4	A	0.2	A	0.3	A	0.3	A	0.3	A	0.6	A	3	A	0.4	A	0.1	A	questionable ORF
	An00g00720_x_at	3.8	A	0.4	A	0.5	A	0.9	A	0.6	A	0.6	A	0.4	A	0.4	A	0.7	A	0.8	A	0.2	A	0.5	A	hypothetical protein
	An00g00049_s_at	24.2	A	19.4	A	24.8	A	12.5	A	4.5	A	14.7	A	20.1	A	13.9	A	20.6	A	34.9	A	6.6	A	7.1	A	strong similarity to cholinesterase 1 ChE1 - Branchiostoma floridae
	An00g03434_x_at	0	A	2.8	A	4.2	A	0.4	A	0.5	A	0.3	A	0.9	A	0.5	A	0.1	A	5.3	A	0.1	A	0.3	A	questionable ORF
An12g09870	An00g01084_at	51.6	A	34.3	A	37.6	A	29.8	A	29.5	A	19.4	A	40.8	A	24.3	A	35.5	A	29.5	A	37.9	A	29.1	A	hypothetical protein
An15g02910	An00g03219_at	0.1	A	1.8	A	2.1	A	0	A	2.3	A	0.2	A	1.2	A	0.1	A	2	A	0.8	A	0	A	0.2	A	questionable ORF
	An00g03368_x_at	8.4	A	1	A	4.8	A	5.6	A	10.6	A	0.8	A	14.2	A	6.7	A	16.8	A	6.3	A	5.5	A	11.7	A	questionable ORF
An12g03080	An00g00934_at	0.9	A	0.7	A	0.3	A	0.4	A	0.4	A	0.6	A	0.7	A	0.3	A	0.4	A	0.3	A	0.3	A	0.7	A	hypothetical protein
An07g04180	An00g06813_at	566.8	P	611.5	P	643.6	P	823.1	P	520.5	P	575.6	P	570.3	P	626.4	P	590.8	P	744.7	P	600.1	P	721.1	P	strong similarity to 9.5 kD subunit of NADH:ubiquinone reductase - Neurospora crassa
An04g01560	An00g11156_at	1992.6	P	2009.3	P	1921.2	P	2330	P	1854.9	P	1689.9	P	1683.7	P	1907.3	P	1809.4	P	1972.8	P	1862.8	P	2000.8	P	strong similarity to subunit VIIc of cytochrome c oxidase - Bos primigenius taurus
An18g00020	An00g02890_at	0.3	A	0.2	A	2.9	A	0.2	A	0.1	A	0.2	A	6	A	0.3	A	0.4	A	0.5	A	0.3	A	0.2	A	hypothetical protein
An04g03730	An00g00642_at	12.5	A	5.4	A	9.3	A	4.2	A	3.3	A	5.6	A	1.6	A	5.7	A	2.6	A	0.6	A	2.5	A	3.2	A	hypothetical protein
	An00g08925_s_at	174.9	P	113.2	P	179.4	P	87.1	P	155.4	P	69.1	P	190.9	P	93.1	P	155.3	P	81.7	P	154.8	P	86.8	P	strong similarity to hypothetical protein An09g01460 - Aspergillus niger
	An00g11920_s_at	2.1	A	0.4	A	1.5	A	2.2	A	0.4	A	5.1	A	3.8	A	0.3	A	0.8	A	0.6	A	0.3	A	0.4	A	strong similarity to transposase Tan1 - Aspergillus niger [putative pseudogene]
An11g05040	An00g02451_at	0.5	A	1.1	A	1.3	A	6.6	A	0.6	A	1.5	A	1	A	0.6	A	4.9	A	17.8	A	5.7	A	8.4	A	hypothetical protein
An09g03390	An00g03480_at	2.1	A	1.4	A	1.4	A	1.7	A	1.3	A	1	A	1	A	1.6	A	0.9	A	1.7	A	2.3	A	1	A	questionable ORF
An02g11620	An00g01721_at	1193.4	P	2074.1	P	1130.2	P	3113.9	P	982.1	P	1507.9	P	1126.8	P	1829	P	1085.7	P	1747	P	1422.6	P	2229.6	P	hypothetical protein
An11g03320	An00g03535_at	3.4	A	11.3	A	16.3	A	1.5	A	6.3	A	11.8	A	1.7	A	8	A	9.9	A	3.5	A	12.6	A	2.9	A	questionable ORF
	An00g03519_x_at	2	A	11.7	A	11.7	A	5.9	A	8	A	4.3	A	2.3	A	11.3	A	8.3	A	1	A	0.7	A	0.2	A	questionable ORF
An11g01690	An00g07841_at	6038.3	P	6619.9	P	6724.8	P	6290.6	P	5906.7	P	4935.1	P	5601.7	P	5454.6	P	5995.4	P	8418.5	P	5648.6	P	5429.1	P	strong similarity to cytoplasmic ribosomal protein of the small subunit S30 - Saccharomyces cerevisiae
An08g12180	An00g03536_at	0.3	A	1.3	A	8.1	A	5	A	4.7	A	0.6	A	9.9	M	4.7	A	6.5	A	3.1	A	3.3	A	6.3	A	questionable ORF
	An00g03036_x_at	396.8	P	424	P	539	P	265.7	P	468.5	P	293.3	P	356.8	P	357.6	P	554	P	376.6	P	311.6	P	137.8	P	hypothetical protein in 5` region of cpcA encoded by uORF2 - Aspergillus niger
	An00g02451_x_at	0.5	A	0.7	A	0.2	A	0.9	A	3	A	0.3	A	0.4	A	0.5	A	1.6	A	1	A	1	A	0.9	A	hypothetical protein
An12g04980	An00g03411_at	1.9	A	1.9	A	2	A	2.3	A	1.3	A	1.9	A	1.2	A	1.1	A	1.2	A	2.3	A	1.1	A	2.1	A	questionable ORF
An14g06030	An00g00324_at	0.4	A	0.6	A	1.2	A	1.7	A	4.3	A	0.7	A	0.4	A	0.3	A	0.8	A	0.3	A	0.7	A	0.3	A	hypothetical protein
An13g00530	An00g02193_at	2.6	A	6.7	A	13.3	A	2.4	A	2	A	7.2	A	9.5	A	6.7	A	9	A	1.9	A	1	A	6.7	A	hypothetical protein
An02g02400	An00g03007_at	0.7	A	3.2	A	1.3	A	18.6	M	13.7	A	12	A	6.7	A	14.4	A	8.6	A	7	A	3.7	A	7	A	hypothetical protein [truncated ORF]
An11g08300	An00g03125_at	14.4	A	0.4	A	2.1	A	6.1	A	0.9	A	6.1	A	3.1	A	2.4	A	8.6	A	2.1	A	1.1	A	16.5	A	questionable ORF
An02g00770	An00g03117_at	1.6	A	1.4	A	4.8	A	5.4	A	1.1	A	0.7	A	0.9	A	1.1	A	8.8	A	1.7	A	1.2	A	2.8	A	questionable ORF
An02g02350	An00g00010_at	9.4	A	1.5	A	9.4	A	2.9	A	2	A	4	A	4.8	A	0.9	A	7.5	A	9.7	A	2.7	A	1.8	A	hypothetical protein
An18g04770	An00g01382_at	2.1	A	2.5	A	0.4	A	4.5	A	0.3	A	5.7	A	3.2	A	1.8	A	3.7	A	1.7	A	9.3	A	0.5	A	hypothetical protein
	An00g02890_x_at	0.2	A	0.4	A	0.5	A	0.2	A	0.2	A	0.2	A	0.2	A	0.2	A	0.6	A	0.8	A	0.2	A	0.4	A	hypothetical protein
An01g03820	An00g08107_at	1077.1	P	1663.8	P	1383.9	P	1736.8	P	904.4	P	1536.5	P	1469.9	P	1692.3	P	1201.8	P	1276.7	P	1449.8	P	1215.1	P	strong similarity to ER protein-translocation complex subunit SBH2 - Saccharomyces cerevisiae
An16g05030	An00g02617_at	11.8	A	18.1	A	16.4	A	24.5	A	13.4	A	13.3	A	13.5	A	12.3	A	25.2	A	16.1	A	16.9	A	8.8	A	hypothetical protein
An18g05860	An00g07778_at	2981.2	P	3413.1	P	3338.8	P	3582	P	3312.4	P	2791.9	P	2758.1	P	3011.6	P	2976.7	P	3663.5	P	3089.9	P	3152.4	P	strong similarity to cytoplasmic acidic ribosomal protein p1 (allergen alt a 12) - Alternaria alternata
An04g00650	An00g02572_at	99.5	P	122.7	P	104.4	P	193.6	P	112.4	P	101.2	P	81.4	P	104.3	P	113.9	P	145.6	P	107.1	P	178.1	P	hypothetical protein
An11g07920	An00g05403_at	595	P	613.1	P	568.3	P	621	P	627.2	P	470.4	P	467.2	P	491.8	P	492.8	P	571.4	P	509.8	P	432.6	P	similarity to pancreatic cancer antigen of patent WO200055320-A1 - Homo sapiens
An01g11850	An00g01846_at	3.5	A	8.1	A	4.3	A	5.3	A	11.8	A	2.2	A	10.6	A	12.4	A	1.4	A	17	A	9.1	A	1.3	A	hypothetical protein
An12g07040	An00g03358_at	0.2	A	0.6	A	0.2	A	0.4	A	4	A	0.4	A	0.5	A	0.2	A	3	A	0.4	A	0.2	A	0.2	A	questionable ORF
An16g06310	An00g03266_at	36.5	A	26.4	A	27.4	A	23	A	23.3	A	25.2	A	27.4	A	29.9	A	26.9	A	25.8	A	18.6	A	14.2	A	questionable ORF
An12g03520	An00g02392_at	1.7	A	9.9	A	2.8	A	14.6	A	8.6	A	3.9	A	1.9	A	12.9	A	1.5	A	3	A	2.1	A	10.9	A	hypothetical protein
An01g13970	An00g01759_at	1.7	A	10.9	A	13.1	A	9.4	A	2.9	A	7	A	3.5	A	3.1	A	8.2	A	4	A	18.2	A	9.6	A	hypothetical protein
An09g05050	An00g03531_at	1	A	0.5	A	4.4	A	0.9	A	0.7	A	0.8	A	8	A	0.4	A	1.7	A	3.8	A	1	A	0.4	A	questionable ORF
	An00g01382_x_at	0.4	A	4.7	A	1.5	A	2.1	A	8.2	A	0.9	A	2.8	A	2.5	A	0.6	A	2.4	A	0.7	A	0.3	A	hypothetical protein
	An00g03411_x_at	2	A	2	A	2.6	A	2.4	A	2.6	A	1.4	A	2	A	1.1	A	1.5	A	5.3	A	1.5	A	1	A	questionable ORF
An08g06410	An00g06898_at	329	P	412.4	P	331.7	P	414.2	P	297.1	P	310.2	P	275.3	P	302.3	P	315	P	390	P	320.6	P	362.1	P	strong similarity to actin-like protein ARP2 - Saccharomyces cerevisiae [truncated ORF]
An01g05190	An00g09225_at	22.4	P	34.9	P	31.2	P	31	P	29.2	P	33.8	P	22.7	A	35.6	P	24.7	P	26.3	P	20.2	P	13.9	P	strong similarity to hypothetical protein SPBC15D4.16 - Schizosaccharomyces pombe
An12g10940	An00g03187_at	0.4	A	0.8	A	0.2	A	1.3	A	0.3	A	0.4	A	2.6	A	0.3	A	0.2	A	0.2	A	1.2	A	0.4	A	questionable orf
	An00g02117_x_at	1.2	A	0.5	A	1.3	A	0.7	A	1.5	A	0.7	A	1.1	A	0.5	A	0.4	A	0.8	A	7.4	A	3	A	hypothetical protein
An01g15050	An00g09313_at	4.4	A	8.2	A	11.7	A	21.1	A	18.8	A	3.6	A	8.2	A	13.7	A	19.6	A	12	A	2.3	A	1.9	A	strong similarity to hypothetical protein YDR090c - Saccharomyces cerevisiae [truncated ORF]
An09g06600	An00g01791_at	0.1	A	0.1	A	3.9	A	0.1	A	0.7	A	3.6	A	2.9	A	1.8	A	3.3	A	3.7	A	1.4	A	1.6	A	hypothetical protein
An08g02320	An00g03378_at	30.2	A	33	A	14	A	23.4	A	19.3	A	26.3	A	11.6	A	20.2	A	17.1	A	11.1	A	21.1	A	20	A	questionable ORF
An08g05270	An00g03103_at	1.1	A	1.2	A	1.1	A	1.1	A	1.8	A	1	A	0.7	A	1	A	0.7	A	1.8	A	3.7	A	4.1	A	questionable ORF
	An00g02572_x_at	90.8	P	121.3	P	143.9	P	191.4	P	95.4	P	104.8	P	75.3	P	122.9	P	131.8	P	162.2	P	86.2	P	198.2	P	hypothetical protein
An14g05090	An00g02536_at	0.6	A	0.9	A	1.1	A	2.4	A	0.7	A	1.7	A	0.9	A	0.7	A	0.4	A	1.7	A	0.9	A	1	A	hypothetical protein
An02g03870	An00g01437_at	0.4	A	0.5	A	0.6	A	0.4	A	1.7	A	0.3	A	0.8	A	0.4	A	0.5	A	0.3	A	0.6	A	0.2	A	hypothetical protein
	An00g09225_x_at	28	A	32.2	P	32.3	A	23.9	A	27.8	A	30.8	M	23	A	28.1	P	24.1	M	37.4	P	27.2	M	23	P	strong similarity to hypothetical protein SPBC15D4.16 - Schizosaccharomyces pombe
An16g04450	An00g11867_at	357.7	P	422.3	P	392.7	P	445.7	P	292.3	P	288.4	P	290.5	P	321	P	320.9	P	293.3	P	331.6	P	380.4	P	strong similarity to trans-golgi transport GTPase YPT6 - Saccharomyces cerevisiae
	An00g03531_x_at	0.8	A	1.3	A	2.2	A	3.7	A	1.4	A	0.8	A	0.5	A	3.9	A	0.9	A	0.4	A	1.9	A	1.4	A	questionable ORF
	An00g03536_x_at	1.5	A	7.9	A	5.7	A	5.2	A	5.7	A	0.7	A	7.2	A	1	A	3.5	A	0.9	A	0.5	A	8.8	A	questionable ORF
	An00g01437_x_at	0.4	A	0.4	A	0.4	A	0.4	A	0.6	A	1.1	A	1.8	A	0.3	A	0.4	A	0.7	A	0.3	A	0.4	A	hypothetical protein
	An00g00324_x_at	1.7	A	7.9	A	7.2	A	0.5	A	6.9	A	9	A	12.5	A	0.4	A	3.4	A	5	A	4.6	A	1	A	hypothetical protein
An11g02790	An00g02142_at	18.7	A	24.2	P	26.5	A	18.2	A	21.1	P	15.1	A	17.8	A	20.3	A	27.9	P	15.5	A	20.1	A	22.7	P	hypothetical protein
	An00g00642_x_at	1.3	A	1	A	11.7	A	7	A	1	A	0.9	A	6.6	A	0.7	A	0.7	A	1.1	A	5.8	A	1.2	A	hypothetical protein
	An00g01846_x_at	3.2	A	2	A	0.8	A	4.9	A	2.5	A	3	A	8.8	A	4	A	2.1	A	1.7	A	2.6	A	1	A	hypothetical protein
An09g02670	An00g03294_at	7.1	A	0.3	A	0.4	A	0.6	A	0.2	A	0.4	A	0.7	A	0.4	A	0.3	A	1	A	0.3	A	0.7	A	questionable ORF
An01g03440	An00g03353_at	7.4	A	8.3	A	5.2	A	11.7	P	16.2	M	11.8	A	4.8	A	5.3	A	2.6	A	10.2	P	4.6	A	3	A	questionable ORF
An04g04120	An00g00313_at	19.9	A	18.3	A	11.6	A	17.6	A	2.4	A	9.4	A	3	A	12.5	A	10.5	A	19.6	A	12.7	A	9.4	A	hypothetical protein
An11g09280	An00g03034_at	0.8	A	0.6	A	5.1	A	2.9	A	0.9	A	0.3	A	0.9	A	0.3	A	5.7	A	0.7	A	0.3	A	2.5	A	hypothetical protein [truncated ORF]
	An00g02979_x_at	1.3	A	1.4	A	1.4	A	2.2	A	1.6	A	1.3	A	2.2	A	1.3	A	1.6	A	1.6	A	1.4	A	1.1	A	hypothetical protein [truncated ORF]
An02g13030	An00g03421_at	43.9	A	55.2	A	5.5	A	79.3	A	12.2	A	38.2	A	41.4	A	33.3	A	29.9	A	53.1	A	22.3	A	43.2	A	questionable ORF
	An00g00825_x_at	4.7	A	3	A	6.3	A	6.9	A	6.4	A	0.3	A	1.5	A	4.1	A	3	A	4.1	A	3	A	2	A	hypothetical protein
	An00g02193_x_at	18.3	A	22.7	A	8.8	A	17.7	A	2.7	A	19.3	A	14.6	A	1.5	A	15.6	A	23.8	A	17.7	A	14.6	A	hypothetical protein
An02g12000	An00g04126_at	62.2	P	69.3	P	71.9	P	76.3	P	59.5	P	52.1	P	53.8	P	57.2	P	60.6	P	71.3	P	70.8	P	63.1	P	similarity to EMBLEST:AI213526 - Aspergillus nidulans
An12g00080	An00g03385_at	13	A	8.7	A	7.1	A	2.3	A	0.9	A	0.8	A	11.9	A	0.3	A	3.3	A	0.7	A	6.8	A	0.6	A	questionable ORF
An11g11200	An00g01478_at	6	A	0.6	A	1.8	A	1.8	A	9.4	A	1.6	A	0.8	A	3.7	A	6.4	A	3.4	A	6.6	A	6.8	A	hypothetical protein
	An00g03294_x_at	5.6	A	1.3	A	0.2	A	7	A	1	A	1.3	A	3	A	0.2	A	0.6	A	0.5	A	1.3	A	0.4	A	questionable ORF
	An00g07841_x_at	4994.6	P	5718.2	P	5985.9	P	5692.4	P	5014.9	P	4351.5	P	4799.8	P	5032.2	P	5538.1	P	6493.5	P	4691.5	P	4797	P	strong similarity to cytoplasmic ribosomal protein of the small subunit S30 - Saccharomyces cerevisiae
An01g03880	An00g08162_at	586.9	P	470.4	P	477.8	P	561.3	P	537.7	P	398.6	P	422.3	P	396.5	P	440.6	P	567.2	P	527.8	P	433.7	P	strong similarity to EST EMBLEST:BE760244 - Aspergillus niger
	An00g05403_x_at	431.2	P	472.4	P	632	P	554.8	P	560.1	P	399.8	P	409	P	440.2	P	542.9	P	546.1	P	391.8	P	430.8	P	similarity to pancreatic cancer antigen of patent WO200055320-A1 - Homo sapiens
An09g05390	An00g03363_at	8.9	A	5.6	A	1.3	A	3.2	A	3	A	2.7	A	8.4	A	1.1	A	11.5	A	3.8	A	2.9	A	4.9	A	questionable ORF
	An00g13425_s_at	39.4	P	65.2	P	41.3	P	44.9	P	39.5	P	40.2	P	50.2	P	29.6	P	47	P	51.6	P	51.9	P	40.4	P	weak similarity to putative NADH dehydrogenase subunit II ND2 - Mesaspis moreleti
	An00g09736_x_at	3926.8	P	4783.2	P	4795.9	P	4963.3	P	3620.5	P	3791.9	P	3713.9	P	4187.6	P	4199.1	P	4586.2	P	4007.2	P	4210.6	P	strong similarity to mitochondrial ATP synthase chain j - Schizosaccharomyces pombe
	An00g05216_s_at	2.2	A	2.9	A	2.3	A	1.7	A	2.8	A	3.6	A	2.8	A	1.4	A	2.6	A	2.3	A	3	A	1.2	A	similarity to mitotic spindle protein STU1 - Saccharomyces cerevisiae
	An00g09313_x_at	12.1	A	15.7	A	10.9	A	16.8	A	17	A	10.1	A	18.7	A	11.7	A	9.6	A	25.4	A	22.2	A	2.6	A	strong similarity to hypothetical protein YDR090c - Saccharomyces cerevisiae [truncated ORF]
An02g01460	An00g03077_at	1.8	A	1.3	A	1.2	A	0.4	A	1.6	A	1	A	0.6	A	0.4	A	1	A	1.1	A	4.9	A	0.5	A	questionable ORF
An08g03020	An00g03135_at	5.2	A	2.7	A	4.4	A	4.8	A	2.6	A	1.9	A	1.5	A	5.9	A	1.3	A	1.9	A	7.9	A	2.3	A	questionable ORF
An08g09820	An00g00233_at	0.6	A	10.7	A	2.1	A	6.5	A	3.8	A	3.1	A	7.4	A	1.6	A	0.6	A	2.8	A	4.5	A	0.7	A	hypothetical protein
An01g01990	An00g02252_at	10.4	A	1.2	A	8.6	A	1.4	A	13.7	A	0.4	A	7.4	A	1.2	A	10.1	A	1.3	A	14.4	A	0.7	A	hypothetical protein
An04g01180	An00g01921_at	59.1	P	50.3	P	69.7	P	114.8	P	62.7	P	36.1	P	59.9	P	42.3	P	58.4	P	41.4	A	82.5	P	58.3	P	hypothetical protein
An08g07760	An00g02941_at	14.6	A	2	A	1.6	A	11.8	A	1.2	A	1.2	A	2	A	3.4	A	1.3	A	1.3	A	6.1	A	2.4	A	hypothetical protein
	An00g03421_x_at	26.1	A	5.3	A	5.5	A	45.5	A	5.9	A	20.9	A	27.7	A	20.8	A	28.8	A	10.6	A	4.6	A	22.5	A	questionable ORF
	An00g00132_s_at	2013.2	P	112.1	P	1981.6	P	130.7	P	1692.6	P	180.6	P	1148.2	P	193.5	P	1638	P	98.8	P	1716.1	P	206.6	P	(1,4)-beta-D-arabinoxylan arabinofuranohydrolase (axhA) - Aspergillus niger
An02g09870	An00g03195_at	3.4	A	7.6	A	1.6	A	12.2	A	16.6	A	17.5	A	12.8	A	16.8	A	10	A	16.4	A	10.6	A	1.3	A	questionable ORF
An04g05370	An00g03180_at	0.7	A	0.6	A	1	A	7.5	A	1	A	3	A	3.3	A	6.4	A	1.2	A	5.3	A	6.9	A	2.8	A	questionable ORF
An12g07480	An00g03333_at	37.1	A	28.1	A	33.5	A	19.2	A	45.2	A	16.2	A	20.4	A	15.4	A	35.9	A	44.7	A	15.2	A	31	A	questionable orf
An02g06990	An00g00854_at	15.2	A	22.3	A	11.9	A	15.7	A	25.2	P	9.6	A	18.2	M	6.1	A	23.9	M	2.1	A	19.7	A	14.4	A	hypothetical protein
An12g10350	An00g11454_at	5581.2	P	4876.4	P	5892.6	P	5728.9	P	5253.7	P	3653.1	P	4356.1	P	4244.2	P	5579.6	P	6092.6	P	5191.8	P	5210.9	P	strong similarity to the hypothetical protein An15g07090 - Aspergillus niger
	An00g00010_x_at	35.2	P	25.3	A	24.8	A	21.1	A	11.6	A	10.3	A	28.7	P	14.8	A	28.6	A	36	A	36.8	P	14.6	A	hypothetical protein
An11g03360	An00g03453_at	0.5	A	55.4	P	0.6	A	55.1	P	5.2	A	45.2	P	1.6	A	41.5	P	0.6	A	50	P	0.6	A	47.2	P	questionable ORF
An02g03910	An00g01269_at	11.5	A	15.8	A	12.9	A	15.2	A	17.1	A	8.9	A	15.3	A	14.1	A	8.7	A	10.3	A	1.7	A	2.2	A	hypothetical protein
An01g05200	An00g08019_at	640.9	P	408	P	274.4	P	434.6	P	567.4	P	309.8	P	360.1	P	328.2	P	435.3	P	479.8	P	390.8	P	341	P	strong similarity to DPM2 - Mus musculus
	An00g00233_x_at	5.8	P	3.6	A	2.1	A	1.4	A	13.4	P	0.9	A	2.1	A	0.3	A	1.7	A	6.7	A	0.1	A	4.6	A	hypothetical protein
An02g05180	An00g01361_at	5	A	14.6	A	24.9	A	21.5	A	23.7	A	19	A	23.9	A	40.1	A	33.9	A	30.9	A	27.9	A	10.1	A	hypothetical protein
	An00g03353_x_at	9.9	A	6.8	A	8.1	A	10.4	A	10.4	A	8.7	A	7.6	A	7.3	A	9.5	A	4.5	A	11.4	A	4.5	A	questionable ORF
An05g02180	An00g01818_at	0.1	A	3.4	A	0.1	A	0.5	A	2.3	A	0.9	A	0.2	A	0	A	0.3	A	6	A	1.5	A	2.3	A	hypothetical protein
	An00g03195_x_at	12.8	A	3.6	A	1.1	A	14.6	A	5.9	A	3.6	A	7.3	A	1.7	A	6.1	A	10.9	A	12.8	A	9.6	A	questionable ORF
An11g02340	An00g03238_at	0.2	A	2.9	A	0.8	A	2.1	A	3.1	A	0.2	A	4.1	A	0.1	A	0.1	A	0.2	A	0.4	A	0.7	A	questionable ORF
	An00g05230_s_at	10.8	A	0.6	A	1	A	6.3	A	2.8	A	1	A	10.2	A	1.8	A	0.4	A	0.3	A	8.2	A	0.3	A	similarity to monocarboxylate transporter MCT3 - Rattus norvegicus
An04g09430	An00g01199_at	1.2	A	2	A	4.5	A	1.4	A	4.1	A	1.3	A	4.4	A	1.5	A	1.5	A	1.9	A	1.7	A	1.4	A	hypothetical protein
An04g08190	An00g09737_at	5069.8	P	6696.5	P	5742	P	6718.4	P	4561.3	P	4963.4	P	4807.6	P	5984.1	P	5283.3	P	6846	P	5224.8	P	6243.4	P	strong similarity to mitochondrial ATP synthase subunit 9 oliC31 - Aspergillus nidulans
An01g08290	An00g12833_at	3.8	A	8.7	A	4.7	A	9.8	P	3.8	A	8.5	M	4.7	A	8.2	A	3.8	A	12.2	P	6.2	M	7.5	A	weak similarity to hypothetical protein CG6115 - Drosophila melanogaster
	An00g06898_x_at	308.3	P	437.5	P	385.2	P	406.8	P	312.5	P	318.2	P	308.4	P	338.1	P	359.3	P	389.1	P	349.9	P	441.7	P	strong similarity to actin-like protein ARP2 - Saccharomyces cerevisiae [truncated ORF]
An01g04190	An00g03405_at	8.5	A	3	A	0.7	A	16.9	A	4.4	A	1.8	A	7.6	A	2.8	A	0.9	A	8.8	A	13.4	A	11.7	A	questionable ORF
	An00g07778_x_at	3441.5	P	4036.1	P	4070.2	P	4523.4	P	3612.5	P	3444.1	P	3782.6	P	3714.1	P	3769.1	P	4214.2	P	3694.1	P	3822.1	P	strong similarity to cytoplasmic acidic ribosomal protein p1 (allergen alt a 12) - Alternaria alternata
	An00g12556_s_at	4.8	A	22.3	A	19.5	A	25.9	A	6.1	A	22.4	A	18.6	A	11	A	15.2	A	25.1	A	22.1	A	24.1	A	weak similarity to gastric mucin - Sus scrofa domestica
An08g03370	An00g00322_at	7.5	A	16	A	8.6	A	10.1	A	5.9	A	4.4	A	12.9	A	3.9	A	12.8	A	28.2	A	11.1	A	12.2	A	hypothetical protein
An11g08570	An00g02753_at	5.9	A	3.3	A	11.1	A	15.2	A	1.7	A	5.3	A	13.9	A	9	A	7.7	A	14.5	A	8.7	A	4.4	A	hypothetical protein
An07g08540	An00g02331_at	9.9	A	12.7	A	0.7	A	8.1	A	0.2	A	0.5	A	2.9	A	0.3	A	0.2	A	1.4	A	0.6	A	3.4	A	hypothetical protein
	An00g09737_x_at	5473.8	P	7053.4	P	5673.7	P	7277.2	P	4967.1	P	5491.3	P	5305.9	P	6252.7	P	5322.8	P	7496.3	P	5613.8	P	6349.5	P	strong similarity to mitochondrial ATP synthase subunit 9 oliC31 - Aspergillus nidulans
An08g11420	An00g03085_at	16.4	A	11.6	A	2.7	A	22.9	A	9.1	A	15.3	A	7.3	A	6.2	A	2.7	A	18.2	A	2.9	A	3.2	A	questionable ORF
An08g06010	An00g03076_at	15.8	A	1	A	1.9	A	3.4	A	7.5	A	6.5	A	1.6	A	1.3	A	6.7	A	1.8	A	3	A	6.8	A	questionable ORF
An01g12160	An00g00711_at	0.5	A	0.5	A	2.3	A	4.3	A	0.6	A	0.6	A	0.5	A	5.5	A	1.1	A	0.4	A	0.3	A	0.3	A	hypothetical protein
An07g00120	An00g03370_at	0.7	A	1.6	A	5	A	1.8	A	4.8	A	3.9	A	1.3	A	1.6	A	0.2	A	7.3	A	0.4	A	0.5	A	questionable ORF
	An00g03085_x_at	16.7	A	32.2	A	10.8	A	32.6	A	21.5	A	19.4	A	5.5	A	13.3	A	22.4	A	11.5	A	3.3	A	21.1	A	questionable ORF
An06g00140	An00g02139_at	3.3	A	1.7	A	1.5	A	1.3	A	8.6	A	1.1	A	2.2	A	2	A	8.9	A	1.2	A	4.1	A	5.2	A	hypothetical protein
An03g05290	An00g04267_at	1229.9	P	1537.4	P	1401.6	P	1190.6	P	1327.4	P	1091.9	P	1239	P	1202.1	P	1384	P	1365.4	P	1250.7	P	835.9	P	similarity to glucan 1,3-beta-glucosidase BGL2 - Saccharomyces cerevisiae
An02g10020	An00g03487_at	3.4	A	1.2	A	1.3	A	2.3	A	2	A	1.5	A	2.2	A	2.4	A	2.5	A	1.3	A	3	A	1.8	A	questionable ORF
	An00g08162_x_at	572	P	500.5	P	462.7	P	560.4	P	479.4	P	412.2	P	419.1	P	431.2	P	448.5	P	550.6	P	540.4	P	495.9	P	strong similarity to EST EMBLEST:BE760244 - Aspergillus niger
	An00g02139_x_at	1.5	A	1.7	A	1	A	4.7	A	1.3	A	1.7	A	7	A	4.7	A	0.8	A	2.3	A	1.1	A	1.3	A	hypothetical protein
	An00g03487_x_at	1.1	A	2.9	A	1.7	A	2.3	A	2	A	2.2	A	3.9	A	1.4	A	1.5	A	2	A	1.2	A	2.6	A	questionable ORF
An02g10510	An00g00524_at	2.1	A	4.2	A	8.1	A	6.5	A	8.5	A	12.5	A	1.4	A	2.2	A	2.6	A	12.2	A	2.6	A	5	A	hypothetical protein
	An00g00711_x_at	4.4	A	0.2	A	0.4	A	0.7	A	0.3	A	0.3	A	0.8	A	0.3	A	1.6	A	0.8	A	0.5	A	8.9	A	hypothetical protein
An09g05930	An00g03019_at	1.3	A	13.1	A	13.9	A	2.2	A	3.2	A	4.6	A	3.1	A	11.8	A	3.6	A	1	A	1.2	A	1.8	A	hypothetical protein [truncated ORF]
An08g05930	An00g00220_at	0.9	A	1.3	A	1.1	A	2.3	A	5	A	6.6	A	3.6	A	6.9	M	0.7	A	2	A	0.5	A	3.9	A	hypothetical protein
An14g01253	An00g05889_at	4.7	A	5.5	A	1.6	A	2.6	A	1.9	A	2.8	A	4.5	A	1.5	A	2.3	A	1.8	A	2.1	A	2.1	A	similarity to serine esterase RAG-1 - Acinetobacter calcoaceticus
An14g00820	An00g13550_at	991.3	P	1067.6	P	1233.1	P	1155.2	P	579.7	P	793.6	P	800.9	P	935.4	P	1048.9	P	1061.5	P	851.6	P	943.1	P	weak similarity to subunit K of the dimeric form of mitochondrial F1F0-ATP synthase ATP19 - Saccharomyces cerevisiae
An07g05270	An00g03276_at	11.4	A	9	A	14.5	A	8.4	A	12.8	A	11.2	A	9.1	A	3.9	A	0.9	A	11.8	A	7.4	A	5.9	A	questionable ORF
An18g04000	An00g05023_at	203	P	169.3	A	200.8	P	145.2	A	139.2	M	130.4	A	172.9	M	156	A	141.5	A	125.1	A	148.9	A	171.3	P	similarity to hypothetical transmembrane protein SPAP14E8.05c - Schizosaccharomyces pombe
	An00g05023_x_at	294.2	P	277.6	P	331.3	P	228.1	A	248.1	P	204.7	P	189	P	170.3	P	204.7	P	165.7	M	217.2	P	278.1	P	similarity to hypothetical transmembrane protein SPAP14E8.05c - Schizosaccharomyces pombe
	An00g03333_x_at	27	A	31.4	A	27	A	24.3	A	26.4	A	17.1	A	25.3	A	4.4	A	26.8	A	17.7	A	20.2	A	9.9	A	questionable orf
An01g05810	An00g01177_at	154.9	P	225.9	P	203.4	P	217.2	P	151.2	P	176.1	P	176.6	P	230.6	P	170.8	P	178.3	P	143.9	P	185.5	P	hypothetical protein
An01g10790	An00g08741_at	11.4	P	5.8	A	8.2	A	17.1	P	9.2	A	1.2	A	1.4	A	3.3	A	10.8	A	17.5	P	13.2	A	8.9	A	strong similarity to hypothetical conidiation-specific protein con-10 - Neurospora crassa
An01g03290	An00g13100_at	2.5	A	9.8	A	9.3	A	15	A	1.8	A	3.2	A	1	A	15.8	A	1.6	A	2.9	A	4.2	A	3.1	A	weak similarity to lipoprotein nlpD - Synechocystis sp. [truncated ORF]
	An00g03077_x_at	2.8	A	0.9	A	2.2	A	2.4	A	5.2	A	2.2	A	5.2	A	6.1	A	0.2	A	3.6	A	1.5	A	1.5	A	questionable ORF
An11g09880	An00g01673_at	958.1	P	1052.3	P	1098.7	P	1086.5	P	866.1	P	839.6	P	949.5	P	1002.8	P	906.2	P	1073	P	949.7	P	1004.2	P	hypothetical protein
	An00g03453_x_at	1	A	34.1	M	0.5	A	44.1	P	1.8	A	30.4	A	0.9	A	34.3	A	1.2	A	44.3	P	1.3	A	29.1	A	questionable ORF
An16g05620	An00g01297_at	0.8	A	1.5	A	1.1	A	1.4	A	0.7	A	1.2	A	1.6	A	2	A	1.7	A	1.7	A	1.9	A	1.7	A	hypothetical protein
An02g12620	An00g07630_at	385.4	P	345.6	P	348.6	P	379.4	P	302.2	P	255.7	P	284	P	280.2	P	283.3	P	312.5	P	280.9	P	311.1	P	strong similarity to copper metallochaperone COX17 - Saccharomyces cerevisiae
An02g13690	An00g02149_at	15.5	P	2.2	A	5.5	A	0.9	A	1.6	A	4.7	A	6.8	A	3.1	A	6.2	A	0.6	A	1.4	A	6	A	hypothetical protein
	An00g02941_x_at	14.9	A	3	A	6.2	A	5.4	A	4.6	A	3.7	A	2.4	A	3.7	A	8.4	A	5.6	A	1.8	A	3.2	A	hypothetical protein
An03g03040	An00g08792_at	1.6	A	0.7	A	0.5	A	0.6	A	0.3	A	0.1	A	0.3	A	0.3	A	0.5	A	0.9	A	0.5	A	0.2	A	strong similarity to hypothetical orf1 of transposable element Ant1 - Aspergillus niger [possible sequencing error]
An01g13870	An00g02524_at	23.9	M	28.3	A	13.8	A	44.2	P	18.2	A	19.7	A	21.5	A	29.7	P	31.8	A	34.9	A	25.7	M	24.1	A	hypothetical protein
An16g05610	An00g01314_at	5.3	A	11.5	A	10.8	A	10.5	A	21	A	8.9	A	15.1	A	16.3	A	12.5	A	9.9	A	16.5	A	11.4	A	hypothetical protein
An04g04610	An00g00221_at	1.5	A	14.5	A	2.5	A	11.8	A	1	A	4.7	A	11.1	A	14.8	A	8.4	A	2.1	A	6.9	A	7.9	A	hypothetical protein
An08g05430	An00g12423_at	8	A	18.3	A	11.6	P	13.8	P	18.2	P	13.1	P	14.5	A	9	A	11.1	A	11.2	P	16.7	P	2.8	A	weak similarity to cytoplasmic ribosomal protein of the large subunit L27 rpmA - Rickettsia prowazekii
An01g04070	An00g03496_at	3.3	A	0.6	A	0.6	A	2	A	5.1	A	5.7	A	6.7	A	7.5	A	0.5	A	0.5	A	3.1	A	0.4	A	questionable ORF
	An00g08926_s_at	11.7	A	13.3	A	1.8	A	12.1	A	0.6	A	1.4	A	1.4	A	1.3	A	1	A	3.2	A	10.7	A	0.8	A	strong similarity to hypothetical protein An09g01480 - Aspergillus niger
An12g04850	An00g03150_at	0.3	A	0.2	A	0.5	A	0.1	A	0.2	A	0.3	A	0.3	A	5	A	3.8	A	1.1	A	0.4	A	0.1	A	questionable ORF
An08g08180	An00g03424_at	2.6	A	0.2	A	0.8	A	0.1	A	0.7	A	0.2	A	0.3	A	0.3	A	0.3	A	0.5	A	0.3	A	1.4	A	questionable ORF
An03g03120	An00g03228_at	1.2	A	0.4	A	1.7	A	1.2	A	0.5	A	9.9	A	13.5	A	0.5	A	1.2	A	0.8	A	0.7	A	0.6	A	questionable ORF
An10g01060	An00g02898_at	0.8	A	3.2	A	0.3	A	0.1	A	0.2	A	0.3	A	0.5	A	3.3	A	0.5	A	1.2	A	0.2	A	0.7	A	hypothetical protein
	An00g11867_x_at	369.4	P	378.8	P	364.2	P	390.9	P	337.2	P	292.6	P	280.2	P	304.9	P	313.7	P	295.9	P	314.1	P	362.4	P	strong similarity to trans-golgi transport GTPase YPT6 - Saccharomyces cerevisiae
An16g06040	An00g03520_at	3.1	A	2.7	A	1.8	A	2.5	A	2	A	2.3	A	2.1	A	1.5	A	1.9	A	2.9	A	4.1	A	1.9	A	questionable ORF
An05g01190	An00g03193_at	5.3	A	2.2	A	1.9	A	2.9	A	2.7	A	0.6	A	1.6	A	0.6	A	1.9	A	1.8	A	1	A	1.4	A	questionable orf
	An00g13550_x_at	1033.5	P	1009.5	P	996.7	P	1060.5	P	729	P	720.9	P	832	P	798	P	888.1	P	907.9	P	882	P	848.4	P	weak similarity to subunit K of the dimeric form of mitochondrial F1F0-ATP synthase ATP19 - Saccharomyces cerevisiae
An07g05470	An00g03204_at	2.9	A	9.2	A	2.3	A	2.7	A	2.9	A	6.2	A	3	A	10.1	A	2.5	A	10.4	A	1.2	A	0.8	A	questionable ORF
An16g06330	An00g01430_at	0.1	A	0.3	A	0.7	A	0.2	A	0.4	A	0.1	A	0	A	0.7	A	0.4	A	1	A	0.3	A	6.9	A	hypothetical protein
An09g00140	An00g03012_at	2.9	A	1.4	A	4.4	A	1.5	A	3.3	A	1.1	A	4	A	4	A	1.9	A	2.3	A	2.1	A	3.3	A	hypothetical protein [truncated ORF]
An08g02140	An00g03348_at	1.6	A	1.8	A	2.6	A	2.2	A	0.6	A	1.5	A	0.7	A	1.2	A	1.7	A	0.7	A	0.8	A	0.6	A	questionable ORF
An02g03430	An00g00816_at	6.6	A	0.9	A	1.3	A	1.6	A	6.2	A	3.7	A	5.2	A	2	A	0.3	A	4	A	2.2	A	3.8	A	hypothetical protein
An14g04360	An00g03303_at	1.1	A	0.9	A	1.1	A	1.1	A	1	A	0.7	A	1	A	1.6	A	1.3	A	0.7	A	1.7	A	0.4	A	questionable ORF
	An00g00854_x_at	28.9	A	20.5	A	9.2	A	21.4	P	20.6	A	11.3	A	27.3	A	21.4	A	24.5	A	12.3	A	20.6	P	15.4	A	hypothetical protein
An01g12790	An00g01771_at	1.6	A	2.3	A	1.7	A	4.1	A	1.6	A	0.3	A	8.2	A	0.8	A	6.9	A	2.1	A	1.4	A	3.9	A	hypothetical protein
An07g05540	An00g03483_at	13.5	A	4.6	A	1.1	A	5.4	A	6.5	A	4.7	A	1.4	A	0.7	A	1.5	A	4.8	A	0.7	A	6.9	A	questionable ORF
An11g05300	An00g11916_at	0.4	A	3.6	A	2.8	A	0.2	A	2.1	A	0.2	A	3.7	A	0.1	A	0.1	A	3.3	A	0.2	A	0.6	A	strong similarity to transposase of transposable element Tan1 - Aspergillus niger [putative pseudogene]
An01g00750	An00g02858_at	168.7	P	167.4	P	248	P	161.5	P	137.2	P	101.5	P	121.8	P	91.6	P	155.3	P	196.3	P	213.3	P	166	P	hypothetical protein
	An00g05884_s_at	1.4	A	1.6	A	3.6	A	4.6	A	7.2	A	1.5	A	2	A	0.8	A	4.5	A	2.2	A	1.7	A	4.9	A	similarity to sequence 6 WO0144446-A/6 - Homo sapiens
An02g12550	An00g03244_at	5.2	A	21	A	4.6	A	18.2	A	5.5	A	11	A	3.6	A	9.3	A	7.1	A	1.8	A	11.4	A	7.7	A	questionable ORF
An08g02150	An00g03336_at	3.2	A	3.7	A	13.6	A	11.1	A	2.1	A	1.5	A	1	A	2.4	A	16.7	A	4.1	A	1.4	A	7.9	A	questionable ORF
	An00g04267_x_at	1458.5	P	1934	P	1846.8	P	1437.6	P	1498.9	P	1306.6	P	1413.3	P	1422.9	P	1795.2	P	1764.4	P	1473.8	P	1061.2	P	similarity to glucan 1,3-beta-glucosidase BGL2 - Saccharomyces cerevisiae
An03g02730	An00g01783_at	1.4	A	0.7	A	1.3	A	2	A	1.9	A	7.5	A	2	A	0.5	A	8.3	A	5.6	A	1	A	5.6	A	hypothetical protein
An15g05570	An00g03324_at	1.5	A	2.1	A	0.8	A	1.8	A	2.2	A	0.6	A	0.7	A	0.5	A	1.4	A	5.9	A	7.7	A	0.7	A	questionable ORF
An08g06550	An00g11157_at	2851.9	P	2947.5	P	2793.5	P	3212.8	P	2607.5	P	2178.7	P	2538.9	P	2396.4	P	2292.9	P	2802.2	P	2541.9	P	2467.6	P	strong similarity to subunit VIII of ubiquinol--cytochrome c reductase - Saccharomyces cerevisiae
An02g02770	An00g02280_at	1.1	A	1.3	A	0.5	A	1.1	A	1.4	A	1.2	A	1.3	A	1.4	A	0.6	A	0.8	A	1.3	A	0.7	A	hypothetical protein
	An00g03424_x_at	0.4	A	0.2	A	0.3	A	0.2	A	0.3	A	0.6	A	0.1	A	0.2	A	0.3	A	0.8	A	2.5	A	0.6	A	questionable ORF
	An00g03336_x_at	2.7	A	3	A	1.9	A	4	A	2.2	A	2.2	A	1.5	A	1.1	A	1.9	A	2.6	A	2.8	A	9.7	A	questionable ORF
An01g07250	An00g06801_at	278.1	P	299.4	P	314.8	P	324.5	P	215.1	P	225.6	P	197.7	P	206.5	P	235.1	P	254.1	P	217.6	P	189.2	P	strong similarity to 7.7 kD subunit of DNA-directed RNA polymerase II ABC10 alpha - Saccharomyces cerevisiae
	An00g13100_x_at	2.1	A	15.1	A	1.4	A	33.5	A	5.8	A	4.2	A	2.7	A	18.2	A	1.2	A	3.9	A	8.5	A	5.2	A	weak similarity to lipoprotein nlpD - Synechocystis sp. [truncated ORF]
	An00g12833_x_at	19.4	P	4.3	A	20.4	P	7.3	A	16.5	P	8.6	P	2.4	A	8.3	A	11.8	A	9.9	A	10.7	M	3.5	A	weak similarity to hypothetical protein CG6115 - Drosophila melanogaster
An14g05060	An00g02759_at	13.1	A	14.3	P	9.1	A	19.4	P	16.5	A	9.6	A	6.2	A	17.4	A	14.8	A	21.1	A	11.1	A	6.6	A	hypothetical protein
An01g05580	An00g04456_at	14.9	A	25.5	P	16.7	P	36.1	P	26.7	A	17.7	P	20.7	P	21.6	P	18.8	P	27.8	P	14.8	P	22.4	P	similarity to hypothetical periodic tryptophan protein PWP1 - Saccharomyces cerevisiae [truncated ORF]
An12g03690	An00g02648_at	0.9	A	1	A	0.7	A	0.8	A	2.4	A	0.9	A	0.4	A	0.6	A	0.7	A	1.3	A	0.8	A	0.5	A	hypothetical protein
	An00g03150_x_at	0.1	A	0.1	A	0.2	A	0.1	A	0.1	A	0.1	A	0	A	0.2	A	0.1	A	1	A	0.2	A	0.1	A	questionable ORF
An04g08930	An00g02215_at	9.8	A	0.9	A	12.5	A	8.5	A	6.7	A	1	A	6.6	A	3.9	A	8.5	A	7.1	A	11.4	A	7	A	hypothetical protein
	An00g11319_s_at	231	P	231.3	P	215.7	P	248.4	P	189.3	P	219.4	P	182.9	P	175.8	P	201.6	P	234	P	217.7	P	188.8	P	strong similarity to the component of a nuclear import pathway transportin dTRN - Drosophila melanogaster
An04g06540	An00g01803_at	9.9	A	12.8	A	10.6	A	8.9	A	4.6	A	1.2	A	4.5	A	5.9	A	7.6	A	5.9	A	1.3	A	1	A	hypothetical protein
An07g06210	An00g00643_at	71	P	112.8	P	57	A	81.2	P	42.2	A	78.1	P	34.9	A	61.9	P	23.9	A	51.6	A	28.5	A	40.6	M	hypothetical protein
An03g00080	An00g03002_at	4.8	A	0.7	A	0.1	A	0.8	A	0.6	A	0.3	A	3.6	A	0.5	A	4.7	A	5.3	A	6.6	A	0	A	hypothetical protein [truncated ORF]
An14g04610	An00g03001_at	0.4	A	0.5	A	2.5	A	1.7	A	0.5	A	0.6	A	10.6	A	0.2	A	0.3	A	2.4	A	0.3	A	0.1	A	hypothetical protein [truncated ORF]
An03g03270	An00g03800_at	0.6	A	0.5	A	0.6	A	0.5	A	0.5	A	0.2	A	0.7	A	0.3	A	0.2	A	0.3	A	0.5	A	0.4	A	similarity to ankyrin Ank-1 - Mus musculus
An07g04670	An00g03412_at	26.8	P	42.3	P	29.4	P	30	P	14.4	A	21.1	A	25.9	A	22.3	A	27.5	M	28.7	A	17.5	A	36.6	M	questionable ORF
An11g07200	An00g03415_at	9.9	A	4.7	A	5.5	A	13.2	A	3.6	A	2.3	A	9	A	10.1	A	1.8	A	1.4	A	3.1	A	1	A	questionable ORF
An13g01070	An00g06755_at	6297.6	P	7126.1	P	6627.1	P	7125.5	P	6241.7	P	5660.1	P	5783.4	P	6171.6	P	6072.8	P	7691.2	P	6149.8	P	6236.9	P	strong similarity to 40S ribosomal protein S28.e.B RPS 28B (RPS33B) - Saccharomyces cerevisiae
An01g07620	An00g01592_at	3.2	A	3.1	A	2.7	A	15.5	A	4.6	A	3.5	A	4.1	A	12.5	A	6.8	A	4.4	A	10.3	A	6.6	A	hypothetical protein
An16g02270	An00g01082_at	2.3	A	2.9	A	1.7	A	2	A	0.6	A	0.9	A	1	A	1.2	A	0.7	A	1.1	A	0.8	A	0.7	A	hypothetical protein
An01g04140	An00g04153_at	572.5	P	731.4	P	639	P	917.4	P	494.6	P	516.4	P	458.5	P	637.6	P	560.4	P	846.2	P	537.1	P	744.5	P	similarity to EST an_2919 - Aspergillus niger
	An00g02898_x_at	0.4	A	4	A	0.3	A	0.3	A	0.3	A	1.2	A	0.4	A	1.8	A	6.2	A	1.1	A	0.4	A	6.1	A	hypothetical protein
An02g12740	An00g03419_at	3.5	A	1.8	A	2.7	A	2.9	A	2.7	A	1.5	A	2.7	A	1	A	2	A	1.2	A	1.8	A	1.4	A	questionable ORF
	An00g04153_x_at	808.4	P	1035	P	660.6	P	1066.9	P	668.8	P	673.8	P	511.5	P	713	P	569.8	P	937.3	P	641	P	836	P	similarity to EST an_2919 - Aspergillus niger
An01g03980	An00g03198_at	1.7	A	6.7	A	5.4	A	8.4	A	0.4	A	1.2	A	0.6	A	0.9	A	8.9	A	1.1	A	0.8	A	0.8	A	questionable ORF
An16g00570	An00g03497_at	14.6	A	7.7	A	6	A	7.5	A	0.5	A	3.6	A	18.6	A	1.8	A	1.3	A	20.4	A	2	A	11.1	A	questionable ORF
An02g05510	An00g02275_at	1.3	A	0.9	A	2.1	A	4.5	A	2.5	A	6.7	A	1	A	0.4	A	0.7	A	1.6	A	0.5	A	0.5	A	hypothetical protein
An04g02960	An00g01556_at	0.7	A	0.6	A	2.9	A	2.4	A	2.6	A	3.1	A	0.9	A	1.6	A	1.3	A	5.5	A	7.4	A	0.8	A	hypothetical protein
An18g02040	An00g03217_at	0.3	A	0.3	A	1	A	0.4	A	0.4	A	0.1	A	0.5	A	0.2	A	0.4	A	0.4	A	0.3	A	0.8	A	questionable ORF
An06g00250	An00g03269_at	8.5	A	19.3	A	17.2	A	7.8	A	2	A	4.2	A	12.8	A	4	A	7.8	A	15.6	A	1.5	A	1.3	A	questionable ORF
	An00g03001_x_at	0.4	A	3.3	A	0.6	A	1.2	A	0.3	A	1.1	A	1	A	1.3	A	2	A	1	A	0.7	A	0.5	A	hypothetical protein [truncated ORF]
An07g03810	An00g13854_at	9.7	A	2.8	A	7.2	A	1.4	A	7	A	0.9	A	12.5	A	5.7	A	4	A	1.2	A	12.9	A	0.5	A	weak similarity to thymidylate synthase-like DNA metabolism protein SPAC15E1.04 - Schizosaccharomyces pombe
An18g02180	An00g03172_at	0.8	A	0.6	A	0.9	A	1.1	A	0.8	A	0.6	A	1	A	0.4	A	0.9	A	0.5	A	0.7	A	1.3	A	questionable ORF
	An00g01803_x_at	5.3	A	6.5	A	7.4	A	7.6	A	5.6	A	0.8	A	0.7	A	1.8	A	2.5	A	5	A	10.9	A	8.5	A	hypothetical protein
An08g07620	An00g13320_at	82.4	P	18.5	A	101.8	P	14.8	A	86.1	P	6.4	A	61.8	P	16	A	72.5	P	1.6	A	72.9	P	11.4	A	weak similarity to probable glutathione-S-transferase SPCC965.07c - Schizosaccharomyces pombe [truncated ORF]
An02g14130	An00g01245_at	1	A	2.8	A	0.7	A	1.1	A	4.4	A	0.8	A	0.9	A	1.5	A	3.1	A	2	A	0.3	A	5.8	A	hypothetical protein
An09g02970	An00g03147_at	4.9	A	1	A	2.1	A	11.2	A	4.9	A	1.5	A	5	A	4.7	A	4.2	A	10.8	A	0.9	A	5	A	questionable ORF
An08g11880	An00g03313_at	1.2	A	0.6	A	0.9	A	0.3	A	1.1	A	0.9	A	1.3	A	0.6	A	1	A	0.7	A	0.5	A	1	A	questionable ORF
An01g12340	An00g02976_at	22	A	16	A	12.5	A	4.7	A	13.7	A	3.6	A	15	A	11.4	A	10	A	2.3	A	7.9	A	4.4	A	hypothetical protein [truncated ORF]
	An00g04126_x_at	102.4	P	88.9	P	84.5	P	99.5	P	77.2	P	65.7	P	64.5	P	73.6	P	68.5	P	89.8	P	73.7	P	75.8	P	similarity to EMBLEST:AI213526 - Aspergillus nidulans
An16g07060	An00g02933_at	18.3	A	5.9	A	2	A	20.1	A	2.1	A	16.4	A	14	A	12.7	A	15.9	A	4.2	A	2.3	A	5.6	A	hypothetical protein
An14g04440	An00g03495_at	0.8	A	1.6	A	1.5	A	9.6	A	0.9	A	1.3	A	3.7	A	0.8	A	0.9	A	0.6	A	1.3	A	3.1	A	questionable ORF
	An00g07630_x_at	372.2	P	348.3	P	350.2	P	391.6	P	312.6	P	253.1	P	284.7	P	266.8	P	286.5	P	341.8	P	298.4	P	294.3	P	strong similarity to copper metallochaperone COX17 - Saccharomyces cerevisiae
An03g04500	An00g04700_at	16.1	A	9.9	A	12.6	A	7.7	A	1	A	14.2	A	5.4	A	2.8	A	1.8	A	12.2	A	1.4	A	2.1	A	similarity to hypothetical protein F16J13.50 - Arabidopsis thaliana
An07g05190	An00g03328_at	0.5	A	0.6	A	0.5	A	1.1	A	0.6	A	1	A	0.8	A	1	A	0.3	A	1	A	0.4	A	0.6	A	questionable ORF
An01g00830	An00g02323_at	8.6	A	5.3	A	6.6	A	2.2	A	2.8	A	6.3	A	1.9	A	4.8	A	2.9	A	12.9	P	8.6	P	7.6	A	hypothetical protein
An07g02620	An00g02906_at	0.4	A	1	A	0.6	A	0.8	A	4.8	A	0.5	A	3.2	A	6.1	A	3	A	0.4	A	1.8	A	2.6	A	hypothetical protein
An12g06990	An00g05801_at	1.5	A	0.2	A	0.6	A	0.5	A	0.4	A	0.5	A	3.2	A	1.5	A	4.1	A	1	A	0.6	A	0.6	A	similarity to reverse transcriptase homolog - Ciona intestinalis
An04g02630	An00g05561_at	207.1	P	179.8	P	221.3	P	225.3	P	168.4	P	126.8	P	156.2	P	140.4	P	193.1	P	204.9	P	157.1	P	164.8	P	similarity to probable membrane protein YGR103w - Saccharomyces cerevisiae [truncated ORF]
An18g02390	An00g03459_at	10.2	A	0.9	A	5	A	4.2	A	1.3	A	10.8	A	6.5	A	8.9	A	1.7	A	5.9	A	1	A	2.8	A	questionable ORF
	An00g01082_x_at	3	A	0.7	A	1.5	A	1.1	A	1	A	0.6	A	1.3	A	0.8	A	1	A	1.3	A	0.8	A	1	A	hypothetical protein
	An00g11157_x_at	2350.8	P	2722.6	P	2944.3	P	3018.2	P	2224.6	P	2030.3	P	2180.1	P	2446.8	P	2572.6	P	3111.8	P	2277.6	P	2517.8	P	strong similarity to subunit VIII of ubiquinol--cytochrome c reductase - Saccharomyces cerevisiae
An15g07090	An00g10432_at	3726.3	P	3431.4	P	3661.8	P	3169.1	P	2912.8	P	2362.1	P	3424.2	P	2621.1	P	3075.2	P	3106.7	P	3207.3	P	2220.5	P	strong similarity to predicted protein An12g10350 - Aspergillus niger
	An00g03276_x_at	2.6	A	19.1	A	14.9	A	4.2	A	1.5	A	13.6	A	5.7	A	14.7	A	7.1	A	6.3	A	8.6	A	1.8	A	questionable ORF
An11g02910	An00g02282_at	2.7	A	1.2	A	1.1	A	1.2	A	1.4	A	2.7	A	3.5	A	5	A	2.7	A	3.4	A	3.1	A	3.6	A	hypothetical protein
An02g01820	An00g03522_at	5.4	A	0.9	A	1.1	A	0.8	A	0.5	A	0.7	A	2.3	A	0.6	A	2.1	A	2	A	1.4	A	0.9	A	questionable ORF
An16g08580	An00g04169_at	434.5	P	501.1	P	507.3	P	576.7	P	411.5	P	357.4	P	384.4	P	392.8	P	452.4	P	487.3	P	423.5	P	346.9	P	similarity to EST SEQ ID NO:6168 of patent WO200056762-A2 - Aspergillus oryzae
	An00g01430_x_at	0.3	A	0.5	A	0.2	A	0.2	A	0.4	A	0.6	A	0.2	A	0.2	A	0.3	A	0.6	A	0.4	A	0.8	A	hypothetical protein
An04g05290	An00g03215_at	43.4	P	24.3	P	27.5	P	40.5	P	39.4	P	20.6	P	23.8	P	33.9	P	19.7	P	48.2	P	16.8	P	27.3	P	questionable ORF
An04g04830	An00g02685_at	0.7	A	8.5	A	0.6	A	1.7	A	0.6	A	0.3	A	0.8	A	0.9	A	0.9	A	0.9	A	0.3	A	6.1	A	hypothetical protein
An02g12530	An00g03251_at	1	A	4	A	1.1	A	1.1	A	0.9	A	0.9	A	0.5	A	0.3	A	0.6	A	1.3	A	0.8	A	0.5	A	questionable ORF
An07g08090	An00g03517_at	5.5	A	1.6	A	8.9	A	5.4	A	5.1	A	3.8	A	1.3	A	6.1	A	0.7	A	0.4	A	3	A	6.6	P	questionable ORF
	An00g03251_x_at	1.1	A	0.9	A	0.2	A	0.4	A	1	A	1.1	A	0.7	A	0.7	A	2.2	A	1.3	A	4.6	A	0.6	A	questionable ORF
An15g06890	An00g02981_at	1.3	A	21.4	P	21.4	A	22.6	A	9.8	A	16.4	A	3.9	A	23.5	M	17.3	A	18.6	A	19	A	23.6	P	hypothetical protein [truncated ORF]
An01g09150	An00g01850_at	1.2	A	3.7	A	0.9	A	1.1	A	1.4	A	0.6	A	0.7	A	0.9	A	1.2	A	1.2	A	0.4	A	0.8	A	hypothetical protein
An01g14830	An00g03173_at	1	A	7.9	A	1.1	A	2.3	A	0.8	A	2.9	A	1.9	A	1.8	A	0.7	A	0.9	A	0.5	A	0.4	A	questionable ORF
An08g12040	An00g02175_at	16.3	A	1.6	A	10	A	1.7	A	1.1	A	3.9	A	2.3	A	1	A	2	A	1.3	A	2.5	A	3	A	hypothetical protein
An11g02740	An00g02698_at	2	A	1.4	A	2.5	A	6.5	A	1.3	A	8.7	A	2.4	A	2.2	A	1.1	A	1.3	A	0.8	A	0.9	A	hypothetical protein
An01g04010	An00g13367_at	21.1	M	19.6	P	16	A	22.5	P	21.4	A	11.1	P	19	A	11.2	A	24.5	A	12.1	A	14.7	A	21.7	P	weak similarity to protein fragment SEQ ID NO: 5110 of patent EP1033405-A2 - Zea mays
An01g06980	An00g02814_at	1.1	A	2.4	A	2.5	A	2.5	A	5.6	A	3.4	A	10.9	A	1.8	A	3	A	2.4	A	2.1	A	1.4	A	hypothetical protein
	An00g03495_x_at	1.1	A	3.7	A	0.6	A	6.2	A	0.9	A	1.1	A	0.8	A	0.7	A	0.5	A	9.2	A	2.7	A	0.5	A	questionable ORF
	An00g05801_x_at	2	A	0.8	A	0.5	A	0.9	A	1.6	A	0.3	A	6.2	A	0.5	A	0.7	A	0.6	A	3.8	A	0.6	A	similarity to reverse transcriptase homolog - Ciona intestinalis
An17g01835	An00g02799_at	3.2	A	11.7	A	0.3	A	3.2	A	0.8	A	1	A	1.4	A	1.3	A	2.4	A	0.4	A	0.5	A	2.4	A	hypothetical protein
	An00g03012_x_at	4.7	A	4.3	A	7	A	5.5	A	1.6	A	1.2	A	6.1	A	3.2	A	9.8	A	1.1	A	11.7	A	2.9	A	hypothetical protein [truncated ORF]
	An00g02215_x_at	14.6	A	4.7	A	8	A	15.4	A	11.2	P	1.5	A	10.4	P	5.9	A	12.3	A	6.8	A	1.3	A	7.1	A	hypothetical protein
	An00g11920_x_at	0.7	A	0.5	A	4.8	A	2	A	7.7	A	0.7	A	0.6	A	2.8	A	8.5	A	0.4	A	6.4	A	9	A	strong similarity to transposase Tan1 - Aspergillus niger [putative pseudogene]
An01g13570	An00g05472_at	18	A	36.3	A	25.6	P	17	M	27.4	P	21.6	A	19.1	A	20.1	A	32.3	P	23.3	P	15.5	A	14.4	A	similarity to poly A polymerase pla1 - Schizosaccharomyces pombe [truncated ORF]
	An00g02858_x_at	168.9	P	167.6	P	198.4	P	162.6	P	188.9	P	113.9	P	140.2	P	81.4	P	147.9	P	252.1	P	204.1	P	159.2	P	hypothetical protein
An07g02790	An00g13850_at	1.8	A	12.7	A	22.2	P	8.7	A	11.8	A	0.9	A	13.6	A	2.3	A	1.6	A	8.9	A	16.7	A	2.3	A	weak similarity to thiamin pyrophosphokinase mTPK1 - Mus musculus
An09g04630	An00g03512_at	0.9	A	0.2	A	4	A	0.3	A	0.6	A	0.7	A	0.7	A	0.5	A	0.4	A	2.2	A	0.8	A	2.6	A	questionable ORF
	An00g02814_x_at	4	A	11.7	A	20.5	A	5.9	A	4.3	A	10.7	A	5.8	A	3.9	A	10.1	A	10.8	A	6.1	A	1.9	A	hypothetical protein
An01g00520	An00g01000_at	17.7	A	3.6	A	7.8	A	1.3	A	2	A	1.8	A	5.1	A	1.4	A	1.9	A	2.1	A	2.6	A	2.6	A	hypothetical protein
An07g08780	An00g03394_at	2.2	A	0.8	A	3.7	A	0.8	A	0.6	A	2.9	A	0.9	A	1.4	A	0.8	A	0.5	A	0.8	A	4.1	A	questionable ORF
An04g01970	An00g13482_at	46.3	A	48.5	A	46.6	A	62.6	A	49	A	51.4	A	43.2	A	40.4	A	48.8	A	49.5	A	44.4	A	45.5	A	weak similarity to ribosomal protein L34 - Bacillus stearothermophilus
An09g04420	An00g03457_at	8.5	A	2.6	A	2.2	A	1.6	A	5.9	A	1.2	A	2.7	A	12.1	A	10.4	A	9	A	1.7	A	0.7	A	questionable ORF
	An00g02698_x_at	8.6	A	7.5	A	5.2	A	6.3	A	1.8	A	1.3	A	1.2	A	8	A	7.6	A	1.5	A	0.8	A	1.2	A	hypothetical protein
An01g04920	An00g07802_at	3272.3	P	3567.9	P	3537.3	P	3606.4	P	3229.8	P	2742.2	P	2859.2	P	2936.8	P	3052.7	P	3739.9	P	3288.7	P	3175.9	P	strong similarity to cytoplasmic ribosomal protein of the large subunit L29 - Saccharomyces cerevisiae
	An00g02933_x_at	2.5	A	18.2	A	10	A	20.1	A	6	A	15.9	A	7.3	A	18.3	A	1.6	A	5	A	7.8	A	15.5	A	hypothetical protein
An11g01370	An00g01324_at	11.1	A	18.1	A	4.7	A	8.1	A	6.2	A	9.1	A	9.9	A	1.5	A	1.6	A	1.7	A	8.3	A	1.6	A	hypothetical protein
An12g08160	An00g03298_at	0.8	A	1.9	A	1.4	A	2	A	0.5	A	1.2	A	1.4	A	1	A	2.3	A	3	A	0.9	A	0.7	A	questionable ORF
	An00g02275_x_at	1.1	A	1.1	A	7.6	A	0.7	A	0.6	A	2.9	A	1.1	A	1.1	A	0.6	A	0.8	A	0.4	A	1.3	A	hypothetical protein
An02g05820	An00g03179_at	10.2	A	13.7	A	1	A	1.3	A	1.5	A	16.1	A	13.2	A	1.3	A	1.7	A	3	A	1.1	A	12	A	questionable ORF
An08g01880	An00g02288_at	1.3	A	0.7	A	1.9	A	1	A	0.9	A	0.5	A	0.5	A	0.5	A	10.2	A	0.9	A	0.9	A	0.9	A	hypothetical protein
An12g08860	An00g02740_at	1	A	1.9	A	1.7	A	1.2	A	1.2	A	1.3	A	1.7	A	1.9	A	1.8	A	2.4	A	0.9	A	1.2	A	hypothetical protein
An02g06620	An00g00785_at	22.2	P	21.8	P	17.1	P	18.4	P	17.2	P	7.8	A	23.9	A	15.9	P	27.2	P	26.2	P	26.5	P	26.5	P	hypothetical protein
An08g07690	An00g02735_at	8.5	A	6	A	17.5	A	6.8	A	11.8	P	6.3	A	7.9	A	11.4	P	8.3	A	3	A	1.2	A	6.9	A	hypothetical protein
	An00g03328_x_at	1.7	A	2.1	A	1.1	A	1.4	A	0.8	A	0.4	A	0.8	A	1.6	A	0.8	A	0.8	A	2.7	A	0.8	A	questionable ORF
	An00g03412_x_at	33.4	P	38.1	P	37.2	P	36.7	P	18.6	M	16.8	A	29.1	P	21.2	A	15.2	A	28.6	P	29.9	P	30.1	P	questionable ORF
An12g04200	An00g02959_at	6.6	A	13	A	11.4	A	21.8	A	7.4	A	10.3	A	0.8	A	11.1	A	5.1	A	9.4	A	10.3	A	4.5	A	hypothetical protein
	An00g05472_x_at	23.2	M	40.2	P	33.8	P	25.5	P	27.7	P	21.1	P	25.6	A	19.9	M	29.8	P	21.6	P	17.3	P	8.7	A	similarity to poly A polymerase pla1 - Schizosaccharomyces pombe [truncated ORF]
An15g03000	An00g00984_at	6.4	A	5.3	A	4.3	A	5.5	A	4	A	5.5	A	3.1	A	5	A	8.5	A	4.3	A	7.6	A	4.8	A	hypothetical protein
An16g04490	An00g03188_at	2.9	A	2.2	A	3	A	1.7	A	1.7	A	1.7	A	1.7	A	1	A	3.8	A	2.2	A	2.7	A	1.6	A	questionable ORF
	An00g00785_x_at	16	A	15.8	A	26.5	P	19.3	A	12.5	A	11.2	A	7	A	17.5	A	8.6	A	19.8	P	18.5	P	9.2	A	hypothetical protein
	An00g04626_s_at	22.1	A	4.6	A	18.7	A	11.8	A	19.7	A	10.5	A	10.6	A	16.9	A	9.4	A	13.9	A	10.9	A	15	A	similarity to hypothetical protein B23I11.190 - Neurospora crassa
An15g02100	An00g01318_at	5.5	A	0.7	A	6.2	A	0.8	A	1.1	A	0.3	A	0.3	A	1.5	A	1.6	A	0.9	A	0.4	A	0.8	A	hypothetical protein
An16g07150	An00g11070_at	1121.7	P	818.4	P	1271.6	P	810.1	P	912.8	P	635.1	P	1284.6	P	860.3	P	1078.2	P	689.4	P	1040.9	P	644	P	strong similarity to soluble cytoplasmic fumarate reductase FRDS1 - Saccharomyces cerevisiae
An07g07890	An00g00565_at	1	A	8.1	A	3	A	9.4	A	1.2	A	0.7	A	4.5	A	1.1	A	7.4	A	1.4	A	8.7	A	4.3	A	hypothetical protein
An08g03230	An00g00376_at	0.9	A	0.7	A	9	A	3.1	A	0.9	A	0.8	A	7.6	A	5.7	A	3.9	A	0.7	A	0.7	A	3.3	A	hypothetical protein
An07g00960	An00g02130_at	0.6	A	0.9	A	1.9	A	6.3	A	0.8	A	0.5	A	1.5	A	0.4	A	0.6	A	0.8	A	7.9	A	0.5	A	hypothetical protein
	An00g00984_x_at	2.5	A	13.5	A	8.3	A	5	A	4.6	A	2.7	A	14	A	7.6	A	1.8	A	5.6	A	4.3	A	3.9	A	hypothetical protein
An15g07370	An00g04467_at	19.4	A	4.4	A	14.8	A	5.5	A	13.7	A	2.4	A	16	A	1.1	A	4.9	A	3	A	10.3	A	3.8	A	similarity to hypothetical protein - Drosophila melanogaster
	An00g02685_x_at	0.5	A	2.8	A	0.2	A	3.7	A	0.3	A	0.3	A	3.7	A	1.2	A	0.7	A	0.6	A	0.8	A	0.4	A	hypothetical protein
An11g00340	An00g03166_at	6.4	A	7.5	A	2.1	A	1.9	A	1.4	A	7.2	A	11.6	A	6.1	A	3.1	A	1.8	A	3.1	A	1	A	questionable ORF
An02g03140	An00g05392_at	21.1	P	20.9	P	26.2	P	27.4	P	20.1	A	9.1	P	24.5	P	14.4	P	9	A	28	P	15.4	A	18.1	P	similarity to origin recognition complex subunit 4-related protein orp4p - Schizosaccharomyces pombe
	An00g05745_s_at	2.8	A	1.4	A	2.3	A	1.6	A	2.4	A	2.3	A	2.1	A	0.9	A	2.6	A	3.2	A	1.8	A	1.8	A	similarity to pyrroline-5-carboxylate reductase P5CR - Neurospora crassa [truncated orf]
An04g02260	An00g07812_at	2588.9	P	3026.1	P	3380.4	P	3049	P	2454.8	P	2373.8	P	2801.2	P	2702.4	P	3045.2	P	3145.9	P	2822.1	P	2920.1	P	strong similarity to cytoplasmic ribosomal protein of the large subunit L38 - Rattus norvegicus
An12g03430	An00g04275_at	2.5	A	0.8	A	3.9	A	1.5	A	7.2	A	3.7	A	0.7	A	6.6	A	13.6	A	9.6	A	2.2	A	4.7	A	similarity to glucose oxidase goxC - Aspergillus niger [truncated ORF]
An08g03050	An00g00536_at	4.8	A	13.2	A	4.2	A	5.4	A	2.7	A	1.9	A	3.5	A	2.7	A	3.3	A	5.4	A	2.4	A	2.2	A	hypothetical protein
	An00g11454_x_at	5629.8	P	5381.2	P	6345.1	P	6099.6	P	5592.4	P	4206.3	P	5484.8	P	4564	P	6038.8	P	6846.6	P	5888.3	P	5426.6	P	strong similarity to the hypothetical protein An15g07090 - Aspergillus niger
	An00g02579_x_at	10.1	A	10.1	A	2.1	A	15.9	A	8.9	A	8.1	A	11.2	A	1.1	A	7.7	A	1.3	A	1.8	A	8.2	A	hypothetical protein
An18g06140	An00g01862_at	2.3	A	2.9	A	0.7	A	0.4	A	0.7	A	0.7	A	0.7	A	3.6	A	1.5	A	0.8	A	3.9	A	1.8	A	hypothetical protein
An01g10440	An00g00562_at	3	A	7	A	0.4	A	2.8	A	0.6	A	0.7	A	0.3	A	6.2	A	3.1	A	6.8	A	1.8	A	0.4	A	hypothetical protein
	An00g00643_x_at	74.8	A	147.4	A	76.3	A	82.7	A	55.4	A	60.2	A	45.1	A	67	A	39.6	A	41.7	A	42.6	A	30.4	A	hypothetical protein
An06g00790	An00g03404_at	1.6	A	1.4	A	1.2	A	1.2	A	1.4	A	0.9	A	1.5	A	1.5	A	0.9	A	1.6	A	1.1	A	1.1	A	questionable ORF
	An00g03019_x_at	6.3	A	5	A	14.5	A	7.8	A	15.2	A	5.8	A	16	A	3.8	A	12	A	4.2	A	1.3	A	5.1	A	hypothetical protein [truncated ORF]
An02g04740	An00g03360_at	0.5	A	1.3	A	1.2	A	1	A	0.3	A	0.7	A	0.7	A	1.2	A	0.7	A	0.8	A	0.5	A	0.8	A	questionable ORF
	An00g01297_x_at	1.7	A	2.3	A	2.3	A	3.6	A	1.8	A	1.4	A	2	A	1.1	A	1.7	A	2.9	A	1.3	A	2.2	A	hypothetical protein
An15g03160	An00g00659_at	1	A	1.5	A	1.6	A	0.9	A	0.9	A	1.3	A	1	A	1	A	1.4	A	0.6	A	2.1	A	1.6	A	hypothetical protein
	An00g03244_x_at	21.1	A	16.1	A	22.5	A	25.1	A	20	A	18	A	28.5	A	16.4	A	10.6	A	21.6	A	33.6	A	22	A	questionable ORF
An08g00200	An00g03334_at	1.1	A	1.4	A	1	A	1	A	3.5	A	1.3	A	1.5	A	1.5	A	1.9	A	0.9	A	4.6	A	3.6	A	questionable ORF
	An00g03298_x_at	2.1	A	0.7	A	2.2	A	1.1	A	0.8	A	1.1	A	1	A	0.5	A	2.3	A	0.6	A	4.3	A	1.5	A	questionable ORF
	An00g03404_x_at	1.7	A	2	A	1	A	1.3	A	0.9	A	0.9	A	1.6	A	1.6	A	0.9	A	1.4	A	1.6	A	1.4	A	questionable ORF
An09g04500	An00g02020_at	0.7	A	0.8	A	1.1	A	0.4	A	1.1	A	0.3	A	0.4	A	0.4	A	0.5	A	0.6	A	0.3	A	0.4	A	hypothetical protein
An16g04470	An00g03194_at	9.8	P	4.9	A	6.3	A	10.1	A	5.3	A	6.1	A	9.7	A	3.2	A	7.7	A	4.4	A	8.3	A	3.8	A	questionable ORF
An09g03670	An00g02997_at	7.4	A	3.7	A	3.8	A	2.9	A	3.5	A	3.4	A	2.7	A	4.2	A	3.1	A	5.3	A	4.2	A	3.1	A	hypothetical protein [truncated ORF]
An04g05090	An00g13794_at	1	A	1.3	A	0.9	A	0.9	A	0.7	A	0.9	A	0.8	A	0.7	A	1	A	0.9	A	0.7	A	0.6	A	weak similarity to the putative secreted protein encoded by SCE41.06c - Streptomyces coelicolor
An08g06940	An00g08669_at	4275.1	P	5334.1	P	5610	P	5229.5	P	4432.7	P	4288.9	P	4794.6	P	5096.9	P	4719.9	P	6037.3	P	4981.4	P	4645.1	P	strong similarity to histone H4.1 - Emericella nidulans
	An00g01324_x_at	21	A	18.1	P	15.9	P	9.1	A	24	P	14.8	P	11.4	A	9.9	P	8.9	A	19.6	A	6.4	A	4.5	A	hypothetical protein
An16g03990	An00g03514_at	1.9	A	1.8	A	12.8	A	1.3	A	3	A	1.7	A	5.5	A	1.5	A	2	A	2.6	A	2.6	A	2	A	questionable ORF
An04g00030	An00g02754_at	0.2	A	7.5	A	4.8	A	1.1	A	3.5	A	0.1	A	1.6	A	5.3	M	0.4	A	1.1	A	0.1	A	7	A	hypothetical protein
An01g09370	An00g00969_at	18	A	21.1	A	5.8	A	17.2	A	27.2	A	15.6	A	15.8	A	30	A	12.9	A	4.6	A	10.5	A	11.2	A	hypothetical protein
An11g05670	An00g01253_at	12.3	A	21	A	29.1	A	15.5	A	18.1	A	20	A	8.3	A	19.2	A	23	A	14.4	A	10.5	A	17	A	hypothetical protein
An01g07980	An00g08180_at	262.4	P	184.3	P	237.2	P	160.8	P	192.7	P	99.9	P	212.1	P	107.3	P	196.6	P	119.3	P	219	P	113	P	strong similarity to EST SEQ ID NO:4248 - Aspergillus niger
An05g01310	An00g02593_at	1.2	A	9.1	P	7.6	A	5	A	9.6	A	21.4	M	9.9	A	5.4	A	7.7	M	14.6	P	0.4	A	7.7	P	hypothetical protein
An09g04370	An00g04761_at	0.9	A	1.4	A	1.3	A	2.1	A	1.3	A	0.8	A	1.1	A	1.2	A	0.9	A	1	A	1.6	A	1	A	similarity to hypothetical protein Rv0276 - Mycobacterium tuberculosis
An15g00430	An00g03221_at	1.6	A	6.3	A	1	A	1.1	A	1.4	A	0.8	A	1.3	A	0.9	A	1.5	A	1.3	A	0.8	A	0.5	A	questionable ORF
	An00g08741_x_at	1.7	A	0.9	A	13.5	A	10.1	A	2.8	A	2.3	A	13.9	A	8.7	A	5.7	A	11.1	A	4.8	A	11.2	A	strong similarity to hypothetical conidiation-specific protein con-10 - Neurospora crassa
	An00g13320_x_at	92.2	P	20.5	P	112.6	P	24	A	87.8	P	11.6	A	83.4	P	20.4	A	86.6	P	3.9	A	63	P	5.1	A	weak similarity to probable glutathione-S-transferase SPCC965.07c - Schizosaccharomyces pombe [truncated ORF]
An03g06160	An00g03464_at	2.9	A	1.8	A	5.8	A	1.2	A	2.1	A	0.4	A	5.7	A	0.7	A	2	A	10.1	A	1.4	A	0.6	A	questionable ORF
An18g03730	An00g12828_at	1796.8	P	2232.6	P	2698.8	P	2726.3	P	2770.3	P	1949.8	P	2388.7	P	2792.7	P	2307.8	P	2308.1	P	2179.1	P	1995.7	P	weak similarity to hypothetical protein CG2779 - Drosophila melanogaster
An12g00740	An00g01500_at	904.1	P	944.2	P	935.9	P	1017.8	P	774.6	P	711.6	P	737.9	P	759	P	784.8	P	1003.5	P	755.3	P	733.8	P	hypothetical protein
An07g02630	An00g02839_at	1.3	A	1.5	A	1.3	A	1.9	A	1.3	A	1.9	A	7.7	A	2.1	A	1.6	A	1.5	A	1.2	A	0.9	A	hypothetical protein
An14g05480	An00g00884_at	34.6	P	28	P	47.2	P	49.5	P	42.9	P	33.3	P	39.9	P	40.4	P	39.6	P	40.3	P	38.9	P	33.4	P	hypothetical protein
An16g07550	An00g03137_at	7.1	A	5.4	A	1	A	2.8	A	1.6	A	0.8	A	5.1	A	1	A	1	A	2.2	A	10.8	A	1.8	A	questionable ORF
An01g09790	An00g03528_at	1.6	A	4	A	1.1	A	1.4	A	0.8	A	1.4	A	1.2	A	0.9	A	1.2	A	1.6	A	1	A	2.7	A	questionable ORF
	An00g02331_x_at	15.5	A	8.2	A	7.7	A	2.3	A	13.5	A	1.3	A	9.2	A	1.5	A	10.5	A	10.3	A	1.4	A	1.8	A	hypothetical protein
An04g06360	An00g03087_at	2.2	A	0.8	A	2.2	A	2.2	A	1.1	A	0.7	A	2.1	A	0.8	A	0.9	A	2.6	A	0.8	A	1	A	questionable ORF
	An00g05561_x_at	155.7	P	151.6	P	161.2	P	173.8	P	105	P	133.7	P	98.6	P	107.5	P	115.4	P	140	P	108	P	136	P	similarity to probable membrane protein YGR103w - Saccharomyces cerevisiae [truncated ORF]
An07g03530	An00g03537_at	5.7	A	11	A	3.7	A	1.9	A	6.7	A	5.1	A	6.6	A	7.7	A	9.6	A	1.6	A	8.8	A	1.7	A	questionable ORF
	An00g02252_x_at	22.6	A	23.4	A	23.5	A	5.5	A	34.1	A	8	A	28.9	A	2.3	A	32.9	A	13.5	A	4.1	A	2.2	A	hypothetical protein
An02g01170	An00g00296_at	13.5	A	15.6	P	10	A	7.8	A	8.4	A	4.3	A	11.1	M	4.6	A	5.9	A	7.1	A	3.3	A	3.2	A	hypothetical protein
An16g08400	An00g02660_at	15.1	A	20.7	P	7.1	A	27.2	A	19.3	P	15.7	A	17.1	A	19.5	A	17.4	A	26.9	A	17.2	P	22.2	A	hypothetical protein
An04g06410	An00g13362_at	20	P	18.8	A	25.8	P	20.8	P	26.9	P	12.9	A	19.3	P	9.4	A	19.7	P	26.2	P	10.5	A	16.1	P	weak similarity to protein fragment SEQ ID NO: 30180 of patent EP1033405-A2 - Zea mays
	An00g03514_x_at	15.5	A	6.5	A	11	A	1.8	A	12.6	A	2.3	A	1.8	A	5.4	A	2.2	A	12.9	A	7.9	A	1.4	A	questionable ORF
An11g10640	An00g02403_at	8.4	A	6.9	A	2.8	A	6.2	A	11.9	A	10.5	A	2.5	A	1.3	A	8.5	A	6.5	A	11.5	A	7.9	A	hypothetical protein
	An00g13482_x_at	54.5	A	62.6	A	59.2	A	62.4	A	43.4	A	32.8	A	38.3	A	32.9	A	50.9	A	50.2	A	45	A	54.1	A	weak similarity to ribosomal protein L34 - Bacillus stearothermophilus
	An00g08656_x_at	4047.8	P	3867.8	P	4223.7	P	3984.2	P	3314.3	P	3329.8	P	3984.8	P	3480.5	P	3618.5	P	3231.6	P	3704.8	P	2887.7	P	strong similarity to histone 4 of patent WO9919502-A1 - Homo sapiens
An07g00410	An00g01008_at	0.8	A	1.8	A	4.6	A	2	A	1.3	A	1.4	A	2.2	A	4.4	A	0.6	A	2.1	A	1.2	A	1.5	A	hypothetical protein
An03g04420	An00g03082_at	17.6	A	4.3	A	14.3	A	12.3	A	11.6	A	3	A	14	A	10.3	A	8.1	A	11.2	A	1.7	A	4.1	A	questionable ORF
An15g06830	An00g00716_at	4.9	A	7.3	A	13.5	A	10.3	A	14.8	A	7.6	A	8.1	A	5.6	A	7.4	A	8.2	A	7	A	10.4	A	hypothetical protein
An03g00720	An00g08219_at	306.5	P	316.4	P	262.9	P	181.3	P	193.6	P	150.4	P	157.1	P	121.3	P	244.4	P	164.8	P	220.1	P	178.4	P	strong similarity to expressed sequence tag seq id no:4295 of patent WO200056762-A2 - Aspergillus niger
	An00g01253_x_at	2.3	A	21.5	A	4.4	A	8.7	A	1.7	A	6.8	A	9.1	A	13.8	A	5.8	A	20.3	A	1.1	A	6.1	A	hypothetical protein
	An00g04633_s_at	1	A	1.2	A	11	A	2.5	A	5.2	A	4.9	A	7.2	A	1.9	A	1.5	A	2	A	1.3	A	10.5	A	similarity to hypothetical protein B24P11.50 - Neurospora crossa
An01g02300	An00g04266_at	348.3	P	285.1	P	372.2	P	294.9	P	290.4	P	232.3	P	291.1	P	239.6	P	330.2	P	241	P	350.7	P	260.7	P	similarity to glia maturation factor BmGMF - Brugia malayi
An11g02930	An00g02189_at	0.3	A	2.2	A	0.3	A	0.5	A	0.2	A	3	A	0.2	A	0.2	A	5.2	A	1.7	A	0.4	A	1.4	A	hypothetical protein
	An00g02976_x_at	26.9	A	21.1	A	22.5	A	14.1	A	16.4	A	14.7	A	15.6	A	17.6	A	13.3	A	3.8	A	7.9	A	17.7	A	hypothetical protein [truncated ORF]
An02g01910	An00g02476_at	0.4	A	0.7	A	1	A	0.6	A	0.3	A	1.3	A	2.4	A	2.9	A	4.2	A	1.1	A	0.8	A	0.4	A	hypothetical protein
An12g04950	An00g08104_at	2829.4	P	2720.1	P	2899	P	2886.8	P	2272.9	P	2142.7	P	2537.3	P	2730.1	P	2617.3	P	2729.8	P	2279.3	P	2129.2	P	strong similarity to epsilon chain of mitochondrial ATP-Synthase - Ipomoea batatas
An06g00410	An00g03189_at	2	A	1.2	A	7.2	A	2.4	A	0.4	A	6.8	A	7.5	A	0.4	A	0.8	A	1.5	A	4	A	0.8	A	questionable ORF
An10g00580	An00g02461_at	13.6	A	9.2	A	11.8	P	13.6	A	6.1	A	9.8	A	11.9	P	7.3	A	6.9	M	5.2	A	7.3	A	11.3	P	hypothetical protein
	An00g02735_x_at	13.2	A	13.5	A	2.6	A	10.3	A	7.7	A	4	A	7.2	A	2.3	A	10	A	9.5	A	8.9	A	1.3	A	hypothetical protein
An05g01510	An00g03286_at	22.1	A	4.9	A	5.2	A	3.3	A	3.9	A	2.1	A	3.5	A	4.1	A	12.2	A	15.4	A	14.4	A	3.5	A	questionable ORF
An18g05390	An00g01733_at	1.9	A	15	P	5.1	A	7.2	A	1.8	A	13.1	A	10.4	A	8.3	A	6.2	A	2.3	A	13.2	A	2.4	A	hypothetical protein
	An00g04467_x_at	7.9	A	21.3	A	2.1	A	6.1	A	13.8	A	13.7	A	11.6	A	19.2	A	13.2	A	11.1	A	18.9	A	6.1	A	similarity to hypothetical protein - Drosophila melanogaster
An03g04460	An00g02801_at	0.8	A	0.6	A	1.8	A	1.3	A	1.8	A	0.5	A	1	A	0.5	A	1.5	A	1.8	A	0.8	A	1.5	A	hypothetical protein
	An00g03172_x_at	2.2	A	0.7	A	2.6	A	2.9	A	1.4	A	1.2	A	2.6	A	1.6	A	1.3	A	1.2	A	2.4	A	0.7	A	questionable ORF
An05g01530	An00g03281_at	2.5	A	8.5	A	0.7	A	0.5	A	3.7	A	0.5	A	0.5	A	1	A	1.5	A	0.9	A	2.8	A	0.9	A	questionable ORF
An02g11110	An00g03213_at	3	A	4.4	A	5.5	A	2.5	A	0.7	A	1.5	A	12.6	A	1.4	A	2.8	A	2.2	A	3.6	A	7.7	A	questionable ORF
	An00g13778_s_at	3.8	A	1.4	A	0.9	A	1	A	1.5	A	0.6	A	1	A	0.7	A	1.5	A	0.9	A	0.5	A	0.9	A	weak similarity to the pro-phenol oxidase subunit 1 proPO-p1 - Anopheles gambiae [truncated ORF]
An14g03150	An00g01024_at	105.2	P	107.9	P	103.7	P	134.3	P	98.3	P	80.8	P	69.4	P	135.1	P	126.5	P	114	P	116.4	P	124.7	P	hypothetical protein
	An00g03228_x_at	1.8	A	2.6	A	1.8	A	3.5	A	1.4	A	1.1	A	1.6	A	3.4	A	1.6	A	1.5	A	1.6	A	3.3	A	questionable ORF
An09g06170	An00g03376_at	627.8	P	619.1	P	693.4	P	715.7	P	628.6	P	471.2	P	477.3	P	506.7	P	551.1	P	661.2	P	491.6	P	545.2	P	questionable ORF
	An00g01791_x_at	22.1	P	28.1	P	30.6	P	22	P	29.1	P	17.6	P	40	P	21.9	P	20.7	P	24.7	P	19.5	P	22.6	P	hypothetical protein
	An00g04275_x_at	22.1	A	5.8	A	18.6	A	0.6	A	6.8	A	21.8	A	13	A	11.7	A	8.3	A	21.1	A	7.3	A	10.4	A	similarity to glucose oxidase goxC - Aspergillus niger [truncated ORF]
An05g02630	An00g13291_at	4.7	A	1.9	A	9	A	1	A	8.9	A	0.9	A	9.4	A	0.9	A	5.1	A	1.4	A	0.5	A	1	A	weak similarity to phototropin AcNPH1 - Adiantum capillus-veneris
	An00g02282_x_at	3.6	A	10.4	A	10.3	A	12.3	A	3.1	A	3.4	A	9.8	A	14.8	A	6.1	A	3.7	A	25	A	17	A	hypothetical protein
An01g11030	An00g00259_at	1.3	A	1.9	A	0.3	A	1.6	A	8.4	A	0.9	A	5.4	A	0.4	A	0.5	A	2.2	A	1.1	A	0.4	A	hypothetical protein
An18g03650	An00g12832_at	2.1	A	0.5	A	8.8	A	0.7	A	5.9	A	0.6	A	1.6	A	1.2	A	0.7	A	1.1	A	4.1	A	0.5	A	weak similarity to hypothetical protein CG6066 - Drosophila melanogaster
An03g00610	An00g06192_at	13.3	A	1	A	10.1	A	11.9	A	2.3	A	9.1	A	16	A	6.4	A	2.2	A	3	A	4.1	A	8.7	A	similarity to the hypothetical protein encoded by An06g00610 - Aspergillus niger
An15g03430	An00g00425_at	20.9	A	25.4	A	5.1	A	2.1	A	26.9	A	14.6	A	8.6	A	23.3	A	14.4	A	11.7	A	21.7	A	3.1	A	hypothetical protein
An02g09820	An00g01071_at	1.6	A	4.5	A	1.1	A	3.9	A	5.5	A	1.5	A	2	A	2.5	A	9.7	A	1	A	6.3	A	0.9	A	hypothetical protein
An07g00270	An00g12730_at	4.7	A	5	A	6.8	A	11.7	A	8.1	A	1.2	A	11	A	1.8	A	7.9	A	2.4	A	3.5	A	3.9	A	weak similarity to hypothetical protein An07g01660 - Aspergillus niger
An02g10590	An00g00459_at	2.4	A	9.5	A	2.8	A	7.3	A	2.1	A	2	A	7.8	A	14.2	A	2.4	A	2.2	A	1.7	A	1.8	A	hypothetical protein
An16g06520	An00g00807_at	2.9	A	3.3	A	2.9	A	2	A	1.1	A	1.6	A	2.3	A	1.4	A	2.6	A	2.8	A	1.5	A	2	A	hypothetical protein
An07g07040	An00g03481_at	7.9	A	1.9	A	6.6	A	1.8	A	0.4	A	5.1	A	1.7	A	0.8	A	1.2	A	1.1	A	0.9	A	1.6	A	questionable ORF
An02g12590	An00g03220_at	2	A	4.4	A	3.7	A	4.6	A	1.5	A	3.4	A	2.6	A	3.2	A	3	A	2.5	A	1.9	A	2.8	A	questionable ORF
An04g06480	An00g02109_at	1	A	2.3	A	1.4	A	2.1	A	1.7	A	1.4	A	3.6	A	3.5	A	8.3	A	4.7	A	1.5	A	2.8	A	hypothetical protein
An03g00700	An00g02310_at	13.2	A	11.9	A	1.9	A	7.3	A	17.2	A	9.6	A	23.5	A	10.2	A	1	A	18.9	P	8.9	A	10.7	A	hypothetical protein
An14g05180	An00g12290_at	18.2	A	10.3	A	13.1	A	7.4	A	14	A	4.2	A	23.9	A	6.2	A	3.2	A	4.3	A	11.3	A	11.7	A	weak similarity to As-rel1 - Halocynthia roretzi
	An00g02020_x_at	0.7	A	0.5	A	1	A	0.4	A	0.7	A	1.4	A	3.3	A	0.7	A	2.4	A	0.9	A	0.8	A	0.4	A	hypothetical protein
An13g02170	An00g02608_at	1.4	A	0.6	A	6.9	A	4.2	A	2.5	A	6.5	A	12	A	0.4	A	3.6	A	2	A	15.6	A	0.8	A	hypothetical protein
An07g02980	An00g04938_at	40.3	A	49.1	A	54.5	P	38.1	A	40.7	A	39.8	P	41.1	P	38.4	P	40.8	P	41.9	A	44.8	P	22.4	A	similarity to hypothetical protein YDR469w - Saccharomyces cerevisiae
An18g02420	An00g02255_at	17.8	P	4.9	A	1.1	A	4.9	A	7	A	2.6	A	8	M	5.4	A	12	A	10.1	A	8.4	A	8.6	A	hypothetical protein
An06g01800	An00g03160_at	1.7	A	3.6	A	6.2	A	2	A	7.1	A	13.2	A	6.3	A	1.6	A	1.1	A	8.7	A	2	A	1.7	A	questionable ORF
An07g06670	An00g11501_at	31.9	A	29.8	A	3.4	A	32.9	A	31.4	A	18.8	A	39.4	P	18.9	A	31	A	28.9	A	21.7	A	21.9	A	strong similarity to the hypothetical protein encoded by An04g09660 - Aspergillus niger
An16g07240	An00g01553_at	0.3	A	8.7	A	1.5	A	1.4	A	4.6	A	1.5	A	2.7	A	0.8	A	4.7	A	0.5	A	0.8	A	1.2	A	hypothetical protein
An04g02250	An00g03141_at	149	P	123.9	P	237.5	P	270.2	P	32.3	P	165.9	P	160.4	P	153.9	P	117.1	P	164.8	P	176.1	P	212.8	P	questionable ORF
	An00g06600_s_at	1.9	A	1.5	A	2.5	A	1.3	A	1.7	A	0.7	A	0.9	A	1.3	A	5.5	A	2.2	A	0.6	A	1.4	A	strong similarity to endo-1,4-beta-xylanase I XYN1 - Aspergillus niger
An18g05290	An00g03359_at	2.8	A	5.1	A	6.3	A	0.9	A	1.3	A	6.6	A	0.9	A	0.5	A	0.7	A	1.1	A	0.7	A	2.5	A	questionable ORF
An07g06760	An00g07837_at	2795	P	3171.7	P	3270.8	P	3489.6	P	2841.7	P	2664.9	P	2711.3	P	2778.5	P	3166.9	P	3413.3	P	3364	P	2895.9	P	strong similarity to cytoplasmic ribosomal protein of the small subunit S20 - Saccharomyces cerevisiae
An01g03710	An00g01828_at	12	P	20.8	A	10.5	A	19.3	A	14.9	P	8.6	A	19.5	A	15.6	A	18.3	A	26.1	A	13.9	A	4.1	A	hypothetical protein
An18g01110	An00g01851_at	8.2	A	1	A	0.8	A	2.1	A	0.6	A	0.7	A	1.2	A	0.9	A	1.4	A	1	A	0.6	A	0.5	A	hypothetical protein
	An00g10863_s_at	2	A	7.1	A	6.1	A	0.9	A	1.1	A	4.6	A	2.7	A	4.5	A	9.1	A	0.7	A	0.8	A	0.8	A	strong similarity to retrotransposon Tto1 - Nicotiana tabacum
An08g00040	An00g03490_at	1	A	1.3	A	1.2	A	8.3	A	1.9	A	1.6	A	2.6	A	1.4	A	0.4	A	0.5	A	1.2	A	3.5	A	questionable ORF
	An00g08916_s_at	4.5	A	2.4	A	2	A	0.9	A	1.7	A	0.8	A	4.2	A	5.8	A	0.8	A	2.3	A	1.9	A	0.7	A	strong similarity to hypothetical protein An08g11810 - Aspergillus niger
	An00g11498_s_at	0.7	A	2	A	7.2	A	1	A	2.5	A	1.4	A	0.7	A	1.3	A	3.2	A	0.7	A	0.9	A	1.9	A	strong similarity to the hypothetical protein encoded by An04g07800 - Aspergillus niger
An11g05220	An00g03482_at	4.3	A	0.8	A	1.6	A	0.9	A	1.2	A	1.2	A	0.7	A	2.9	A	1.7	A	1.8	A	1.2	A	0.5	A	questionable ORF
An06g01330	An00g01158_at	2.3	A	1.4	A	3.2	A	0.5	A	0.7	A	0.5	A	0.8	A	0.4	A	6.5	A	2.4	A	0.5	A	0.5	A	hypothetical protein
An18g05310	An00g02077_at	6.8	A	3	A	2.4	A	1.6	A	1.4	A	1.7	A	8.7	A	8.7	A	2.9	A	2.1	A	1.5	A	1.1	A	hypothetical protein
An01g01270	An00g03489_at	0.3	A	0.2	A	0.2	A	0.6	A	0.3	A	0.3	A	0.3	A	0.3	A	3.3	A	0.1	A	0.2	A	2.2	A	questionable ORF
An07g05420	An00g03216_at	1	A	1.4	A	2	A	1.3	A	0.7	A	1.1	A	0.8	A	1.4	A	0.6	A	0.6	A	1.4	A	0.5	A	questionable ORF
An03g06750	An00g04577_at	14.8	A	13.9	A	14.7	A	28.6	P	13.7	A	15.7	A	19.8	A	25.9	A	16.2	A	22.4	A	5.1	A	12.4	A	similarity to hypothetical protein An11g09050 - Aspergillus niger
An02g11740	An00g03484_at	3.6	A	4.3	A	3.5	A	3.3	A	3.1	A	2.1	A	3.1	A	1.8	A	3.2	A	6.4	A	3.6	A	2	A	questionable ORF
An07g02120	An00g12988_at	73.3	P	66.4	P	102.9	P	83.6	P	58.7	P	54.7	P	52.6	P	68.5	P	70.6	P	72	P	59.7	P	61.4	P	weak similarity to hypothetical protein YJL184w - Saccharomyces cerevisiae
	An00g01318_x_at	12.8	A	10.7	A	8.6	A	4.1	A	9	A	0.3	A	6.5	A	4.7	A	5.3	A	0.8	A	7.1	A	0.6	A	hypothetical protein
An07g08660	An00g01533_at	18.3	A	9.8	A	7.6	A	4.8	A	0.7	A	0.7	A	2.2	A	2	A	0.3	A	2.7	A	8	A	4.5	A	hypothetical protein
An16g05590	An00g08123_at	2.2	A	5.3	A	3.8	A	2.5	A	3	A	1.4	A	1.1	A	1.4	A	1.2	A	1.1	A	2.1	A	2.1	A	strong similarity to EST an_1462 - Aspergillus niger
An18g06830	An00g03264_at	1.6	A	2.2	A	3.4	A	2.1	A	6.6	A	4.6	A	2.4	A	11.7	A	7.5	A	8.4	A	9.4	A	3.8	A	questionable ORF
An09g05720	An00g00812_at	2.6	A	14.3	A	10.1	A	1.1	A	6.6	A	0.6	A	1.8	A	2.3	A	9.7	A	14.8	A	8.9	A	2.3	A	hypothetical protein
An09g06660	An00g03254_at	1.8	A	6.1	A	2.5	A	2.6	A	1.5	A	6.4	A	6.8	A	0.3	A	2.4	A	13.2	A	7.2	A	1.8	A	questionable ORF
	An00g03194_x_at	9.2	A	12.5	P	12.3	P	5.1	A	14.3	A	1.6	A	16.1	P	5.7	A	13.7	A	19.1	P	12.7	A	8.2	A	questionable ORF
An09g05430	An00g13157_at	26.9	P	31.1	P	32.6	P	34.2	P	26.3	P	16.9	A	28.6	P	19.9	P	34.4	P	32.5	P	28.3	P	17.8	P	weak similarity to mucin-like protein EMUCt-2 - Trypanosoma cruzi
An12g01120	An00g09831_at	26.7	A	34.7	A	22.7	A	22.9	A	32.3	A	23.1	A	20.6	A	31.4	A	22.6	A	41.1	A	22.2	A	12.6	A	strong similarity to molybdopterin synthase small subunit CnxG - Aspergillus nidulans
An01g02520	An00g00492_at	15.6	A	5.6	A	2	A	5.2	A	2.4	A	10.9	A	2.1	A	6.7	A	17.3	A	22.3	A	16.7	A	13.2	A	hypothetical protein
An07g05800	An00g05910_at	79.1	P	87.4	P	67	P	87.3	P	61.7	P	69.2	P	57.6	P	67.9	P	62.5	P	83.6	P	68.5	P	63.6	P	similarity to signal recognition particle protein srp14 - Canis familiaris
An01g14610	An00g03308_at	2.8	A	2.4	A	3.4	A	5.9	A	3.5	A	2.7	A	3.8	A	1.6	A	2.7	A	6.6	A	2.8	A	0.9	A	questionable ORF
	An00g03520_x_at	4.1	A	16.3	A	5.7	A	12.1	A	4.6	A	15.2	A	2.7	A	7.6	A	2.5	A	2.8	A	9.4	A	1.1	A	questionable ORF
An08g11270	An00g03093_at	5.5	A	2.7	A	6	A	14.5	M	3.3	A	0.4	A	6.2	A	2	A	7.5	A	6	A	15.5	A	4.9	A	questionable ORF
An08g03220	An00g00377_at	1.9	A	5.8	A	11.2	A	10.1	A	0.9	A	0.7	A	9.5	A	8.6	A	1.1	A	0.8	A	11.5	A	5.1	A	hypothetical protein
An02g01840	An00g02873_at	0.8	A	1.5	A	0.4	A	0.8	A	0.5	A	0.6	A	0.7	A	0.4	A	0.5	A	1.1	A	0.8	A	0.7	A	hypothetical protein
An02g02570	An00g01605_at	2.3	A	3.9	A	7.4	A	5.2	A	1.2	A	10	A	2.2	A	1.9	A	7.7	A	1.3	A	6.1	A	1.4	A	hypothetical protein
An07g07900	An00g00563_at	11.4	A	9.9	A	2.1	A	15.2	A	4.6	A	7.6	A	6.2	A	2.1	A	3.6	A	25.9	A	7.2	A	3.2	A	hypothetical protein
An01g00760	An00g02768_at	2.6	A	1.8	A	2.8	A	2.4	A	1.3	A	3.3	A	3.1	A	1.6	A	0.6	A	5.1	A	2.7	A	4.1	A	hypothetical protein
An16g03460	An00g03455_at	0.6	A	0.9	A	5.1	A	5.3	A	1	A	0.8	A	0.8	A	0.2	A	0.7	A	1.5	A	0.9	A	0.4	A	questionable ORF
An07g05580	An00g03442_at	1.4	A	1.4	A	1.4	A	1.5	A	1.6	A	1.1	A	1.3	A	1.9	A	1.4	A	2.1	A	1.3	A	1.2	A	questionable ORF
An02g10410	An00g08214_at	0.9	A	2.3	A	7.9	A	6.2	A	7.8	A	2.1	A	9.5	A	3.6	A	6.3	A	0.5	A	1.7	A	2.6	A	strong similarity to expressed sequence tag an_3055 - Aspergillus niger [putative frameshift]
An08g08500	An00g06285_at	15.2	A	9.1	A	19.3	A	10.6	A	1.7	A	21.1	A	24.8	A	15.9	A	1.9	A	0.8	A	17.1	A	7.3	A	similarity to the probable DNA-binding protein SCF43A.34c - Streptomyces coelicolor
An04g00450	An00g00897_at	1.8	A	3.7	A	2.1	A	2.4	A	1.8	A	3	A	7.6	A	2	A	12	A	15	A	7.2	A	2.7	A	hypothetical protein
	An00g02981_x_at	13.9	A	15	A	14.4	A	23.6	P	14.5	A	20.5	P	7.4	A	20.5	A	7.3	P	14.7	A	11.8	A	16.2	A	hypothetical protein [truncated ORF]
	An00g04169_x_at	526.9	P	530.9	P	492.3	P	588.5	P	477	P	396.9	P	386.1	P	377.5	P	406.8	P	538.2	P	419.8	P	373.7	P	similarity to EST SEQ ID NO:6168 of patent WO200056762-A2 - Aspergillus oryzae
	An00g08180_x_at	187.3	P	152	P	205.5	P	145.5	P	156	P	79.6	P	161	P	98.1	P	181	P	105.9	P	177.8	P	93.9	P	strong similarity to EST SEQ ID NO:4248 - Aspergillus niger
	An00g03360_x_at	6.6	A	0.8	A	0.4	A	0.6	A	0.6	A	3.5	A	9.3	A	1.2	A	4.8	A	7.8	A	4.7	A	0.9	A	questionable ORF
An04g00090	An00g02390_at	7	A	0.4	A	2.5	A	1.8	A	1.6	A	5.1	A	0.9	A	0.5	A	1.3	A	2	A	1.8	A	0.4	A	hypothetical protein
An07g10360	An00g03196_at	10.4	A	9.1	A	9.1	A	3.5	A	6.3	A	1.4	A	1.4	A	0.3	A	3	A	2.7	A	6.9	A	0.8	A	questionable ORF
An07g09420	An00g03508_at	12.7	A	1.4	A	6.7	A	5.5	A	6.6	A	5.5	A	13.5	A	3.6	A	2.4	A	1.4	A	10.4	A	4.4	A	questionable ORF
An04g01070	An00g08216_at	6.1	A	5.8	A	12.9	A	15.5	A	6.6	A	9.9	A	12.2	A	5.9	A	16.4	A	11.3	A	16.5	A	12.7	A	strong similarity to expressed sequence tag pYES2 cDNA clone 2651 - Aspergillus niger
An11g07580	An00g01525_at	9.7	A	0.2	A	0.6	A	0.6	A	2.6	A	5.6	A	1.2	A	3.7	A	9.2	A	0.7	A	4	A	0.4	A	hypothetical protein
An16g02630	An00g02265_at	2.5	A	2.2	A	1.4	A	1	A	1.5	A	1	A	11.2	A	1.4	A	0.9	A	1	A	1.7	A	3.7	A	hypothetical protein
An07g05530	An00g13728_at	71.5	P	34.4	A	50.4	M	40	A	46.3	A	14	A	60.8	P	17.8	A	41.1	A	47.8	A	46.4	P	25.8	A	weak similarity to the hypothetical protein encoded by An18g02690 - Aspergillus niger
An08g05810	An00g00234_at	18	A	5.6	A	12.1	A	9.5	A	15	A	2.4	A	15.2	A	4.3	A	13.5	A	3.1	A	9.5	A	4.6	A	hypothetical protein
An07g07780	An00g05195_at	275.4	P	245.2	P	236.1	P	253.7	P	217.4	P	145.4	P	230.8	P	183.7	P	216.9	P	190.1	P	268.2	P	193.1	P	similarity to mitochondrial H+-transporting ATP synthase inhibitor precursor INH1 - Saccharomyces cerevisiae
An15g05600	An00g13739_at	25.1	P	24.7	P	10.2	P	23.7	P	14.6	A	12.9	A	14.9	A	12.4	A	10.8	A	9.8	A	14.1	A	16	P	weak similarity to the indole-3-glycerol phosphate synthase - Staphylococcus aureus
	An00g03800_x_at	0.6	A	1.3	A	0.8	A	0.6	A	0.6	A	0.8	A	0.7	A	1.2	A	4.4	A	0.9	A	0.9	A	0.5	A	similarity to ankyrin Ank-1 - Mus musculus
An04g03470	An00g01203_at	23.6	A	14.4	A	26.6	A	18.6	A	14.5	A	5.7	A	10.1	A	16.3	A	13	A	11.8	A	18.4	A	3.1	A	hypothetical protein
An08g03500	An00g00282_at	23	A	9.3	A	16.8	A	3	A	27.5	A	13.7	A	11	A	6	A	20.7	A	7.6	A	8.7	A	7.8	A	hypothetical protein
An09g00040	An00g02665_at	1.6	A	10.8	A	2.6	A	2.2	A	7.6	A	13.1	A	3.3	A	1.2	A	0.8	A	2.5	A	1.3	A	2.9	A	hypothetical protein
	An00g01000_x_at	30.4	A	4.6	A	14.7	A	3.8	A	8.7	A	1.3	A	4.1	A	2.4	A	3.8	A	3.1	A	2.9	A	3.6	A	hypothetical protein
	An00g10432_x_at	5260.2	P	4855.1	P	4643.6	P	4757.1	P	4390	P	3223.3	P	4518.2	P	3596.5	P	4514.5	P	4266.2	P	4336.7	P	3473.8	P	strong similarity to predicted protein An12g10350 - Aspergillus niger
An04g08980	An00g07815_at	7456.7	P	8226.5	P	7747.2	P	8234.5	P	5748	P	6414.2	P	6721.5	P	6649.6	P	7230	P	7270.2	P	7002.8	P	7249.9	P	strong similarity to cytoplasmic ribosomal protein of the large subunit L43A - Saccharomyces cerevisiae
An18g02030	An00g04741_at	34.9	P	39.3	P	38.1	P	26.1	P	30.3	P	26	P	52.6	P	28.1	A	26.2	P	32.7	A	29.7	P	37	P	similarity to hypothetical protein P0038C05.1 - Oryza sativa
An11g04140	An00g02943_at	2.7	A	1.8	A	8.6	A	2.9	A	9.9	A	5.3	A	6.3	A	2.2	A	1.5	A	18.7	A	1.8	A	3.9	A	hypothetical protein
An17g01845	An00g02773_at	1.3	A	1.3	A	1.1	A	2.5	A	1.7	A	5.1	A	1.1	A	0.7	A	2.3	A	2.5	A	8.2	A	1.8	A	hypothetical protein
	An00g08119_s_at	21.9	A	24.8	P	16.4	A	29.7	P	17.4	A	20.1	P	3	A	20.6	P	31.1	P	24.7	A	17.5	P	23.4	P	strong similarity to EST an_0208 - Aspergillus niger
An12g05820	An00g08616_at	6	A	3.6	A	7.3	A	3	A	2.2	A	7	A	7.8	A	1.7	A	8.3	A	7.2	A	3.5	A	1.7	A	strong similarity to high-affinity glucose transporter HGT1 - Kluyveromyces lactis
An11g07170	An00g04288_at	12.9	A	2.4	A	12.2	A	10.5	A	13.7	A	3.6	A	17.5	A	2.7	A	15.7	A	5.3	A	12.9	A	0.9	A	similarity to glycine rich putativly RNA-binding protein CiGRP1 - Ciona intestinalis
An02g12120	An00g07821_at	3135.3	P	3600.7	P	3587.7	P	3411.5	P	2460.4	P	2902.7	P	3504.9	P	2974.1	P	2921.5	P	3857.7	P	3294.2	P	3405.5	P	strong similarity to cytoplasmic ribosomal protein of the large subunit RPL37B - Saccharomyces cerevisiae
An08g00250	An00g02791_at	2.2	A	1.7	A	1.7	A	0.7	A	2.1	A	1.7	A	1.6	A	0.6	A	1.4	A	2.9	A	1.9	A	0.6	A	hypothetical protein
An14g04170	An00g00171_at	808.2	P	783.6	P	967.7	P	839.1	P	626.5	P	715.5	P	831.4	P	853.6	P	817.9	P	823.2	P	776.2	P	762.7	P	cytochrome c oxidase subunit V cox5 - Aspergillus niger [truncated ORF]
An16g04930	An00g07779_at	3394.4	P	3236.4	P	3563.9	P	3773.8	P	2986.4	P	2608.6	P	2897.2	P	2950.6	P	3056.1	P	3743.5	P	3039.4	P	3155.9	P	strong similarity to cytoplasmic acidic ribosomal protein P2 - Aspergillus fumigatus
An11g02810	An00g02065_at	0.6	A	1.2	A	0.8	A	1.1	A	1	A	0.6	A	5.9	A	0.5	A	1.6	A	0.6	A	0.9	A	5.3	A	hypothetical protein
An14g04460	An00g03476_at	3.1	A	2.6	A	12	A	3.2	A	1.1	A	0.6	A	0.6	A	0.6	A	8.9	A	1	A	1.2	A	1.7	A	questionable ORF
An16g05000	An00g02780_at	1.4	A	1.1	A	1.8	A	0.9	A	0.7	A	0.7	A	0.9	A	1.4	A	0.8	A	1.2	A	0.8	A	0.6	A	hypothetical protein
An08g05040	An00g00534_at	2.6	A	11.1	A	4	A	15.9	A	3.7	A	8.4	A	1.1	A	2.3	A	2.5	A	7.9	A	0.5	A	11.1	A	hypothetical protein
An03g00950	An00g02195_at	0.5	A	1.3	A	1	A	0.8	A	0.6	A	0.8	A	0.7	A	0.7	A	0.8	A	3.1	A	0.6	A	0.3	A	hypothetical protein
An16g05110	An00g01861_at	18.2	A	12.2	A	18.4	A	10.6	A	2.7	A	5	A	8.6	A	10.1	A	11.7	A	3.2	A	9.1	A	1.2	A	hypothetical protein
An01g10900	An00g06240_at	23.1	A	30.7	A	6.8	A	17.1	A	13.8	A	7.9	A	21.9	A	11.7	A	3.9	A	21.2	A	11.8	A	4.3	A	similarity to the la costa protein lcs - Drosophila melanogaster
An02g10950	An00g01630_at	18.7	A	5.1	A	5	A	2.2	A	11	A	3	A	1.3	A	3	A	4.2	A	3	A	1.1	A	12.1	A	hypothetical protein
An07g03820	An00g03305_at	1.9	A	3	A	1.7	A	1.4	A	1.7	A	3.4	A	1.3	A	1	A	2.5	A	2.3	A	0.8	A	1.8	A	questionable ORF
An08g02640	An00g01265_at	2	A	3.5	A	2.3	A	2.4	A	0.9	A	3.3	A	2.7	A	1.2	A	2.6	A	2.9	A	1.4	A	1.4	A	hypothetical protein
An03g00690	An00g02366_at	360.9	P	541.6	P	154.1	P	281.9	P	201.7	P	210.5	P	94	P	103.7	P	305.3	P	305.9	P	187.8	P	249.4	P	hypothetical protein
An14g06990	An00g00901_at	5	A	0.9	A	0.5	A	0.9	A	1.7	A	0.1	A	0.7	A	0.3	A	1.1	A	1.4	A	4	A	0.5	A	hypothetical protein
An07g04890	An00g01464_at	1.1	A	0.3	A	0.4	A	0.6	A	0.7	A	0.5	A	1.5	A	1.4	A	0.7	A	2.1	A	0.7	A	0.2	A	hypothetical protein
An01g10410	An00g00577_at	2.9	A	4.1	A	12.3	A	12.6	A	1.3	A	5.1	A	3.6	A	3.9	A	2	A	6.8	A	3.5	A	5.5	A	hypothetical protein
An02g03930	An00g01222_at	2.1	A	7.3	A	3.3	A	2.5	A	1.1	A	1.8	A	4	A	0.6	A	1.1	A	1.3	A	1	A	2	A	hypothetical protein
An03g05800	An00g00862_at	1.1	A	3.7	A	5.6	A	1.4	A	2	A	2.5	A	12.7	A	3.3	A	1.2	A	3.4	A	1	A	2.5	A	hypothetical protein
An18g03260	An00g00015_at	0.2	A	0.2	A	0.5	A	2.4	A	0.4	A	0.4	A	0.7	A	3	A	0.3	A	0.9	A	0.2	A	1.5	A	hypothetical protein
An04g00920	An00g01882_at	5.6	A	1.3	A	0.3	A	11.9	A	10	A	0.6	A	1	A	4.6	A	4.2	A	17.6	A	4.9	A	2.4	A	hypothetical protein
An16g05100	An00g01968_at	7.3	A	6.8	A	5	A	8.7	A	3.9	A	0.6	A	2.9	A	4.3	A	6.7	A	1	A	0.8	A	1.7	A	hypothetical protein
An16g03410	An00g13808_at	79.8	P	89.9	P	65	P	77.8	P	72.9	P	64.7	P	59.6	P	62.7	P	58.9	P	65.2	P	88.9	P	66.7	P	weak similarity to the secreted protein SEQ ID NO: 7951 of patent EP1033401-A2 - Homo sapiens
An12g06000	An00g02108_at	143.7	P	160.1	P	116.2	P	150.8	P	100.1	P	125.3	P	88.1	P	128.1	P	85.5	P	120.8	P	121.4	P	96.3	P	hypothetical protein
An15g02040	An00g08138_at	112.1	P	133.2	P	122.3	P	84.6	P	91.8	P	94.8	P	139.8	P	100	P	109.2	P	92.9	P	119.9	P	86.8	P	strong similarity to EST an_3318 - Aspergillus niger
An12g05020	An00g04385_at	102.3	P	315.4	P	208.3	P	609.3	P	116.5	P	306.9	P	155.4	P	393.9	P	144.4	P	615.4	P	154.2	P	476	P	similarity to hydrophobin HFBI - Trichoderma reesei
An02g14370	An00g00683_at	1.8	A	11.4	A	2.1	A	2.3	A	1.4	A	2.4	A	4.6	A	3.3	A	1.6	A	3.4	A	1.8	A	2.1	A	hypothetical protein
An08g11460	An00g03486_at	14.3	A	14.4	A	11.5	A	1.1	A	7.5	A	1.9	A	11.7	A	2.4	A	2.1	A	2.4	A	4.6	A	7.5	A	questionable ORF
An06g01560	An00g01307_at	4.7	A	3.8	A	2.5	A	7	A	10.7	A	3.9	A	0.7	A	0.5	A	2.5	A	7.9	A	0.9	A	0.4	A	hypothetical protein
An07g07750	An00g00783_at	1.4	A	2	A	1.1	A	1.6	A	0.9	A	0.9	A	1.2	A	1.8	A	1.1	A	1.5	A	2	A	1.2	A	hypothetical protein
An04g05750	An00g08152_at	564.1	P	457.6	P	577.3	P	583.2	P	463.2	P	427.3	P	500.8	P	480.9	P	500.2	P	518.5	P	579.8	P	509.3	P	strong similarity to EST EMBLEST:BE758935 an_3019 - Aspergillus niger [possible sequencing error]
An03g03610	An00g00967_at	1.2	A	1.9	A	0.5	A	1.4	A	0.7	A	1.2	A	1.8	A	0.3	A	0.4	A	0.4	A	0.3	A	0.6	A	hypothetical protein
An14g00720	An00g01405_at	26.3	A	28.4	A	9.3	A	30.1	A	24.8	A	11.9	A	30	A	13.1	A	18.3	A	18.2	A	16.5	A	17.9	A	hypothetical protein
An16g05040	An00g02611_at	9.1	A	24.6	P	15.4	A	10.2	A	13.2	A	12	A	12.6	M	6.1	A	12.4	A	14.9	A	8.9	A	13.8	A	hypothetical protein
An03g05030	An00g02999_at	32.5	A	54.6	A	37.3	A	29.2	A	50.6	P	28.5	A	33.1	A	36.8	P	36.9	A	38.9	A	47.9	A	30	A	hypothetical protein [truncated orf]
An16g04620	An00g13266_at	48.1	A	53.9	A	48.5	A	57.9	P	49	A	45.4	A	55.4	A	56.2	A	42.7	A	49.5	P	56.9	A	45.9	A	weak similarity to patent 2001-071486/08 membrane construction and transport protein MCT - Corynebacterium glutamicum
	An00g07812_x_at	2926.4	P	3582.8	P	3698.9	P	3407.2	P	3074	P	2589.5	P	2866.5	P	2843.3	P	3155.9	P	3193.6	P	3090.1	P	3092.1	P	strong similarity to cytoplasmic ribosomal protein of the large subunit L38 - Rattus norvegicus
An11g06870	An00g13620_at	8.9	A	22.3	A	3	A	4.7	A	4.7	A	13.4	A	1.3	A	1.6	A	2.7	A	2.4	A	13.5	A	1.5	A	weak similarity to the haploid specific alanine-rich acidic protein halap-X - Mus musculus
An02g07810	An00g03409_at	4.3	A	1.4	A	11	A	3.2	A	1.1	A	2.3	A	9.5	A	0.9	A	1.1	A	2.8	A	1.3	A	1.8	A	questionable ORF
An08g05620	An00g00258_at	12.7	A	17.1	A	2.3	A	19	A	9.5	A	3.6	A	5.7	A	6.8	A	3.5	A	9.7	A	9	A	3.2	A	hypothetical protein
An13g01430	An00g00003_at	29.6	A	30.4	P	17.3	A	15.5	A	17.7	P	1.7	A	31.5	P	17	A	17.8	A	19.2	A	12.6	A	12	A	hypothetical protein
An02g12200	An00g01758_at	2.8	A	9.4	A	3.9	A	4	A	1.5	A	12.7	A	6.5	A	1.8	A	20.1	A	15.2	A	19.2	A	1.1	A	hypothetical protein
	An00g00848_s_at	8.4	A	36.1	A	33.4	A	27.2	A	19.1	A	14.8	A	32.4	A	29.8	A	37.1	A	5.7	A	31.1	A	28.3	A	hypothetical protein
An01g02530	An00g00482_at	3.3	A	1.5	A	0.7	A	1.2	A	0.9	A	4.2	A	0.7	A	0.6	A	0.7	A	0.5	A	0.4	A	1	A	hypothetical protein
An16g07600	An00g03134_at	10.5	A	11.7	A	15.4	A	7.9	A	10.5	A	10.2	A	2.1	A	7.8	A	1.5	A	10.9	A	11.4	A	8.3	A	questionable ORF
An13g00630	An00g03909_at	25.1	P	53.2	P	33.6	P	19.1	M	30.7	M	25	P	20.6	P	37.1	P	35.6	P	21.4	P	22.8	A	20.3	P	similarity to CAP5 protein - Colletotrichum gloeosporioides
An06g02220	An00g00326_at	1.7	A	1.2	A	1.6	A	1.4	A	1	A	0.9	A	0.8	A	1.2	A	1.5	A	2.5	A	1	A	0.9	A	hypothetical protein
An16g03240	An00g13417_at	5.2	A	13.1	P	10.9	A	8.9	A	8.6	A	5.3	A	5.4	A	11.2	A	4.5	A	8.2	A	15	A	8.9	P	weak similarity to putative membrane lipoprotein CAC13380.1 - Mycoplasma pulmonis
An12g10240	An00g07579_at	1	A	1.5	A	1.7	A	1.5	A	0.8	A	1.6	A	2.1	A	1.2	A	0.8	A	5	A	0.9	A	1.9	A	strong similarity to conidiation-specific protein pCon-10a - Neurospora crassa
An06g02190	An00g03089_at	1	A	0.8	A	0.8	A	1	A	0.7	A	0.6	A	3	A	1.4	A	0.2	A	1.2	A	1.2	A	0.9	A	questionable ORF
An07g02920	An00g01793_at	12.6	A	2.2	A	10.5	A	1.2	A	1.5	A	1.5	A	1.6	A	1.7	A	1.2	A	1.4	A	2	A	1.2	A	hypothetical protein
An16g06430	An00g03199_at	2.2	A	1.3	A	1.4	A	2.7	A	1.1	A	1.7	A	1.3	A	5.7	A	2.8	A	3.5	A	0.7	A	0.9	A	questionable ORF
	An00g08208_s_at	1.5	A	12	A	1.5	A	1.2	A	8.3	A	1.8	A	2.6	A	1.3	A	1.5	A	9.5	A	6.9	A	1.5	A	strong similarity to exopolygalacturonase pgaX - Aspergillus tubingensis
An13g01530	An00g12979_at	413.4	P	361.2	P	626.3	P	627.7	P	373.6	P	411.5	P	433.5	P	471.5	P	591.5	P	586.9	P	551.1	P	693.5	P	weak similarity to hypothetical protein ycnE - Bacillus subtilis
An04g02390	An00g00471_at	17	A	4.9	A	9.9	A	15.4	A	2.5	A	7.2	A	14.2	A	1.1	A	12.7	A	8.7	A	4.6	A	2.4	A	hypothetical protein
An08g04510	An00g12786_at	7	A	6.6	A	1.6	A	1.8	A	0.5	A	0.9	A	0.7	A	0.3	A	7	A	0.5	A	0.9	A	2.5	A	weak similarity to hypothetical protein An18g06360 - Aspergillus niger
	An00g02602_x_at	17	P	16.7	P	18.6	A	14.8	P	7.5	A	9.2	A	11.3	A	4.7	A	12.4	A	11.3	A	12.3	A	17.7	P	hypothetical protein
An08g11410	An00g11522_at	8.1	A	7.6	A	2.6	A	1.9	A	1.9	A	3.3	A	6.7	A	6.1	A	2.1	A	2.3	A	5.5	A	1.8	A	strong similarity to the hypothetical protein encoded by An08g11230 - Aspergillus niger
	An00g05139_x_at	54.5	A	69.5	P	76.3	P	60.9	A	33.1	A	40.3	P	44.8	A	43.5	M	32.8	A	41.4	A	9.7	A	32.5	P	similarity to lipid phosphoinositide phosphatase Sac1 - Saccharomayces cerevisiae
	An00g10925_x_at	83.6	A	79	P	54.7	A	80.9	A	57.1	A	8	A	63	A	52.3	A	43.7	M	79.9	A	50.3	A	47.7	P	strong similarity to SAC1 protein - Saccharomyces cerevisiae
	An00g02997_x_at	2.9	A	2.9	A	2.2	A	2.7	A	1.9	A	4.5	A	4.3	A	4.6	A	3.3	A	3.5	A	3.5	A	3.8	A	hypothetical protein [truncated ORF]
An18g04490	An00g00035_at	117.1	P	124.9	P	117.2	P	140.4	P	128.4	P	106.9	P	100.9	P	82.7	P	104.8	P	126.1	P	121.1	P	119.6	P	similarity to the 30s ribosomal protein s19 RpsS - Escherichia coli
An11g04170	An00g02747_at	31.6	A	9.8	A	22.2	A	25.7	A	15.9	A	4.9	A	19.5	A	19.2	A	14.4	A	14.3	A	24.6	A	17	A	hypothetical protein
An09g05560	An00g01393_at	3.1	A	1.6	A	3	A	3.7	A	10.7	A	2.7	A	1.6	A	1.3	A	1.4	A	3.2	A	2.2	A	1.5	A	hypothetical protein
An12g09030	An00g02389_at	12.3	A	21.8	A	1.7	A	17.2	A	9.3	A	8.8	A	9	A	3	A	2.3	A	16.8	A	12.9	A	15.3	A	hypothetical protein
An11g10480	An00g03107_at	6.7	A	2.2	A	2	A	1.2	A	3.1	A	8.3	A	6.1	A	8.5	A	11.3	A	2	A	6.6	A	8.6	A	questionable ORF
An15g03320	An00g00502_at	1.3	A	2.2	A	1.4	A	0.9	A	3.5	A	1.4	A	1.6	A	1	A	9.3	A	1.2	A	2.1	A	1.6	A	hypothetical protein
An08g02040	An00g02935_at	1.6	A	0.6	A	0.4	A	3.6	A	1.7	A	1	A	1.5	A	1.1	A	0.5	A	2.3	A	0.1	A	0.4	A	hypothetical protein
An08g11710	An00g06188_at	1.4	A	10.3	A	1	A	1.4	A	0.9	A	0.6	A	0.9	A	0.5	A	2.4	A	4.4	A	1	A	12.5	A	similarity to the hypothetical protein encoded by An04g07770 - Aspergillus niger
	An00g04719_x_at	77.2	P	91.4	P	82.2	P	87.5	P	71.2	P	68.3	P	64.9	P	70	P	85.9	P	72.5	P	64.3	P	66.5	P	similarity to hypothetical protein gene CG7116 - Drosophila melanogaster
	An00g06071_x_at	89.2	P	97.6	P	76.4	P	86.2	P	90.4	P	60.9	P	69.1	P	71.9	P	60.6	P	78	P	72.1	P	59.8	P	similarity to the gene product of the ecdysone-inducible gene E1 ImpE1 - Drosophila melanogaster
An11g02560	An00g00020_at	6	A	9.5	A	2.9	A	2	A	5.2	A	6.4	A	6.9	A	1.4	A	2	A	1.8	A	5.5	A	4.3	A	hypothetical protein [truncated ORF]
An04g09990	An00g06674_at	263.8	P	157	P	211.4	P	119.1	P	217	P	98.8	P	228.9	P	109.6	P	197.2	P	92.7	P	214.5	P	81.2	P	strong similarity to 2,5-dichloro-2,5-cyclohexadiene-1,4-diol dehydrogenase linC - Sphingomonas paucimobilis
An16g06730	An00g03115_at	2	A	8.1	A	2	A	15.9	A	1.9	A	3.1	A	5.7	A	1.5	A	7.9	A	11.3	A	9.9	A	6.8	A	questionable ORF
An16g03250	An00g03396_at	12.8	A	10.4	A	10.5	A	5.1	A	5.5	A	6.1	A	2.1	A	17.2	P	12.7	A	11.8	A	4.4	A	12.8	A	questionable ORF
An03g03920	An00g03116_at	2.1	A	7.3	A	11.5	A	6.5	A	2.2	A	2.8	A	1.4	A	0.5	A	1.5	A	1.8	A	11.6	A	10.6	A	questionable ORF
An15g06070	An00g03158_at	18.8	A	8.5	A	7.3	A	6.5	A	1.8	A	9.5	A	2.5	A	8.2	A	8.2	A	6.1	A	1.4	A	7.9	A	questionable ORF
An01g09420	An00g00821_at	9.6	A	6.5	A	0.8	A	0.9	A	0.6	A	1.8	A	1	A	2.8	A	2.1	A	6.5	A	7.5	A	0.8	A	hypothetical protein
An01g10040	An00g01365_at	11	A	0.8	A	9	A	8.1	A	1.6	A	2.9	A	6.5	A	0.5	A	4.3	A	4.3	A	0.9	A	1	A	hypothetical protein
An02g09520	An00g02724_at	17.9	A	2.7	A	1.6	A	2.7	A	6.7	A	11.5	A	1.1	A	1	A	2.4	A	2.8	A	3.7	A	7	A	hypothetical protein
An01g11220	An00g12732_at	5	A	13.4	A	0.7	A	7.5	A	10.9	A	0.7	A	10	A	3.4	A	7.5	A	13.3	A	7.4	A	7	A	weak similarity to hypothetical protein An07g02370 - Aspergillus niger
An17g01965	An00g06080_at	53.9	P	52.3	P	48.2	P	54.8	P	36.8	P	28.9	P	69.3	P	40.8	P	37.9	P	37.3	A	43	P	30.4	P	similarity to the heptaprenyl diphosphate synthetase ORFII from patent EP699761-A2 - Bacillus stearothermophilus
An08g03540	An00g00264_at	2.3	A	1.6	A	2.3	A	3	A	2.3	A	1.1	A	1	A	0.4	A	1.4	A	1.4	A	1.7	A	1.4	A	hypothetical protein
An12g00990	An00g03140_at	1.3	A	0.8	A	1.2	A	2.4	A	0.6	A	8.3	A	2.6	A	6.5	A	0.8	A	2.3	A	1.5	A	0.4	A	questionable ORF
An08g02950	An00g12012_at	600.2	P	578.5	P	679.9	P	635.1	P	622.5	P	436.2	P	564.5	P	466.5	P	572.1	P	331.1	P	676.5	P	431.6	P	strong similarity to Ubiquitin-like protein SMT3 - Saccharomyces cerevisiae
An01g04430	An00g11882_at	98.5	P	111.9	P	83.8	P	108.7	P	90.3	P	84.6	P	87.5	P	109.4	P	75.7	P	111.8	P	80.2	P	67.5	P	strong similarity to translation initiation factor eIF-3 subunit - Schizosaccharomyces pombe
An12g07920	An00g01653_at	92.9	P	55.7	P	84.7	P	66.3	P	97	P	51.8	P	111.6	P	57.9	P	98.8	P	83.7	P	93.8	P	58.2	P	hypothetical protein
An07g01320	An00g07117_at	127.4	P	277.4	P	248.7	P	131.3	P	207.2	P	94.5	P	105	P	101.6	P	154.3	P	150.5	P	242.1	P	134.1	P	strong similarity to antifungal protein precursor paf - Penicillium chrysogenum
An11g10570	An00g12353_at	49.3	A	32.4	A	34	A	23.6	A	31	M	34.8	A	27.8	P	16	A	25.9	A	24.7	A	33.3	A	14.5	A	weak similarity to cell wall protein - Yarrowia lipolytica [truncated ORF]
An02g10650	An00g00415_at	8.1	A	11.3	A	1.9	A	11.5	A	3.8	A	6.8	A	6.4	A	1.2	A	6	A	6.1	A	7	A	2.3	A	hypothetical protein
An03g04070	An00g03088_at	12.8	A	1	A	1.7	A	2.1	A	2.2	A	2.7	A	3.4	A	2.2	A	2.7	A	6.8	A	1.3	A	1.7	A	questionable ORF
An12g00250	An00g12277_at	1.6	A	2.6	A	1.1	A	4.7	A	1.3	A	6.8	A	5.6	A	0.9	A	1.9	A	1.3	A	7.7	A	3.8	A	weak similarity to antiplatelet protein precursor - Haementeria officinalis [truncated ORF]
An13g03760	An00g06099_at	7.7	A	7.2	A	5.9	A	9.5	A	7.1	A	12.6	A	5.8	A	3.5	A	5.5	A	11.5	P	11.3	P	4.2	A	similarity to the hypothetical protein An02g09120 - Aspergillus niger
An06g02300	An00g00302_at	5.9	A	12.1	A	15.9	A	6.8	A	17.5	A	3.6	A	8.4	A	1.9	A	10.9	A	11.8	A	2.9	A	3	A	hypothetical protein
An03g03910	An00g12397_at	1.1	A	21.1	A	2.2	A	14.2	A	5.6	A	11.9	A	2.9	A	8.5	A	6.1	A	15.4	A	3.4	A	13.8	A	weak similarity to creatinine amidohydrolase PSPS7 - Pseudomonas sp.
An07g09270	An00g09170_at	29.9	A	9.8	A	26.3	A	14.9	A	21.5	A	27.6	A	17.2	A	27.5	A	33.9	A	24.1	A	37.5	A	17.8	A	strong similarity to hypothetical protein SPAC1F12.09 - Schizosaccharomyces pombe
	An00g12199_x_at	16.8	A	6.3	A	15.7	A	23.1	A	16	A	18.4	A	20	A	6.7	A	19.7	A	26.3	A	15.9	A	6.1	A	weak similarity to 2 -hydroxyisoflavone reductase, sulfur starvation induced IRL - Zea mays
An01g02550	An00g03128_at	9.4	A	2.7	A	4.7	A	6.9	A	5.8	A	1.5	A	6.9	A	0.9	A	1.9	A	0.8	A	5.1	A	9	A	questionable ORF
An18g03680	An00g02150_at	20.5	A	24.7	P	19.3	A	17.6	A	14.9	A	13.6	A	18.3	A	9.1	A	21.2	A	17.6	M	8.1	A	15.4	A	hypothetical protein
An04g04600	An00g00222_at	27.6	A	4.6	A	24.7	A	29.6	A	15	A	15	A	24.9	A	2.7	A	31.5	A	12.3	A	2.9	A	3.4	A	hypothetical protein
An17g01915	An00g01591_at	14.4	A	20.1	A	10.5	A	8.6	A	17.3	A	18.1	A	3.7	A	20	A	17.1	A	15.4	A	6.3	A	15.2	A	hypothetical protein
An07g08680	An00g13959_at	26.4	P	20.8	P	7	A	26.5	P	23.4	A	13.2	M	24	P	12.2	A	28.2	A	10.6	P	18.6	A	15.9	P	weak similarity to unknown protein CG15782 - Drosophila melanogaster
An01g07340	An00g00942_at	8	A	9.7	A	5.5	A	3.2	A	9.5	A	5.8	A	7.1	A	5.7	A	9.7	A	13.5	A	7.3	A	1.7	A	hypothetical protein
An08g09200	An00g00433_at	0.9	A	2.2	A	1.2	A	0.6	A	0.6	A	2.7	A	0.7	A	1	A	0.8	A	2.2	A	0.9	A	0.7	A	hypothetical protein
An12g04410	An00g03532_at	2.3	A	21.8	A	3.2	A	2.7	A	2.4	A	2.4	A	3.8	A	3	A	3.2	A	6.6	A	4.1	A	4.5	A	questionable ORF
An15g02970	An00g01033_at	1.6	A	1	A	0.7	A	1.2	A	0.9	A	1	A	1.8	A	0.6	A	0.8	A	2.7	A	2.2	A	1	A	hypothetical protein
An09g00410	An00g02031_at	1.2	A	8.4	A	1.2	A	1	A	1.1	A	5.2	A	1.5	A	0.7	A	1.5	A	2.8	A	2.3	A	0.9	A	hypothetical protein
An12g04080	An00g00696_at	16.7	A	17.6	A	18.1	A	15.9	A	9.1	A	2.4	A	17.3	A	1.1	A	3.7	A	5.4	A	3.6	A	2.4	A	hypothetical protein
An16g04430	An00g09701_at	182.2	P	159.3	P	186.8	P	186.7	P	162.3	P	105	P	153	P	143.9	P	161.6	P	214.7	P	181.8	P	149	P	strong similarity to membrane steroid hormone-binding protein MSBP - Bos taurus
	An00g09427_s_at	0.5	A	0.9	A	1.2	A	0.5	A	1.1	A	0.6	A	0.4	A	1.6	A	1.1	A	1.6	A	0.8	A	0.7	A	strong similarity to hypothetical transposable element Tan1 - Aspergillus niger [putative pseudogene]
An06g01610	An00g11406_at	43.3	P	41.2	P	51.1	M	97.2	P	44.3	P	43.3	A	52.3	M	36.2	A	54.6	P	83.2	P	51.5	P	77.1	P	strong similarity to the heat shock protein Hsp9p - Schizosaccharomyces pombe
An04g07450	An00g03548_at	18.1	A	17	A	21.8	A	24.5	A	2.9	A	23.6	A	31.1	A	19.4	A	20.2	A	20.8	A	9.7	A	9.7	A	questionable ORF [truncated ORF]
An16g03160	An00g03530_at	26.2	A	15.9	A	18.8	A	23.1	A	15.2	A	13.1	A	22.2	A	17.6	A	15.1	A	37.4	M	26.7	A	24.7	A	questionable ORF
An12g08070	An00g02087_at	1.1	A	2	A	1.5	A	1.8	A	0.4	A	0.8	A	1	A	0.4	A	1.7	A	1.2	A	0.9	A	1.7	A	hypothetical protein
An01g11240	An00g01917_at	3.1	A	3.7	A	1.9	A	5.8	A	3.6	A	2.2	A	2	A	1.7	A	2.6	A	2.6	A	1.7	A	2.6	A	hypothetical protein
An12g10800	An00g01276_at	5.3	A	1.1	A	0.6	A	2.1	A	7.7	A	3.3	A	0.3	A	4.9	A	0.4	A	4.2	A	5.8	A	0.7	A	hypothetical protein
	An00g11070_s_at	541.6	P	499.5	P	571	P	339.1	P	483	P	383.9	P	518.1	P	465.6	P	515.4	P	461.2	P	494.8	P	366.1	P	strong similarity to soluble cytoplasmic fumarate reductase FRDS1 - Saccharomyces cerevisiae
An02g04450	An00g01422_at	1.1	A	2.4	A	4.7	A	3.3	A	1.3	A	1.8	A	1	A	0.7	A	4.7	A	1.5	A	1	A	3.4	A	hypothetical protein
An01g06090	An00g08163_at	2.1	A	25.8	A	10.7	A	10.8	A	12.3	A	2.6	A	9.6	A	2.9	A	4	A	16.7	A	8.6	A	14.9	A	strong similarity to EST EMBLEST:BE760250 - Aspergillus niger
An16g05200	An00g01459_at	1.4	A	4.4	A	1.3	A	1.9	A	2.2	A	1.7	A	4.4	A	1.4	A	2.2	A	2.3	A	2.8	A	1.8	A	hypothetical protein
An04g10390	An00g02448_at	8.3	A	9.8	A	1.9	A	6.4	A	7.2	A	2.3	A	16	A	5.4	A	3.5	A	1.8	A	1.5	A	12	A	hypothetical protein
An07g00740	An00g00576_at	2.1	A	1.3	A	3.7	A	1.6	A	2.8	A	3.1	A	4.8	A	2.4	A	2.3	A	2	A	1.1	A	1.3	A	hypothetical protein
An01g03010	An00g00277_at	5.5	A	3.6	A	3.4	A	4.3	A	18.1	A	6.1	A	13.1	A	3.8	A	4.6	A	3.8	A	3.9	A	20.8	A	hypothetical protein
	An00g05493_s_at	1.5	A	2.9	A	1.4	A	1.9	A	0.9	A	1.1	A	2.4	A	1.4	A	0.9	A	2.3	A	0.7	A	0.7	A	similarity to positive regulatory gene LAC9 - Kluyveromyces lactis
An08g10090	An00g02889_at	1.9	A	9.6	A	1.5	A	0.5	A	2.7	A	3.3	A	3	A	7.9	A	5.3	A	8.7	A	1.8	A	5.1	A	hypothetical protein
An07g01330	An00g00789_at	2.5	A	2.9	A	1.2	A	2.1	A	4.1	A	2	A	2.3	A	1.1	A	1.2	A	2	A	2.6	A	6.3	A	hypothetical protein
An03g04640	An00g01651_at	1.5	A	5.2	A	15.3	M	8	A	12.1	A	3.4	A	12.3	A	1.3	A	1.1	A	5.6	A	1.4	A	4.5	A	hypothetical protein
An06g01310	An00g01210_at	9.9	A	6.5	A	1.9	A	2.7	A	11.4	A	1.5	A	3	A	5.7	A	1.6	A	5.1	A	2.3	A	1.8	A	hypothetical protein
An07g06930	An00g03247_at	2.2	A	2	A	8.9	A	2	A	12.8	A	1.2	A	7.4	A	9.1	A	11.9	A	6.6	A	8.9	A	3.9	A	questionable ORF
An11g09970	An00g09356_at	776.3	P	820.5	P	940.1	P	873	P	775	P	555.4	P	702.7	P	726.1	P	715.2	P	795.5	P	696.3	P	663.4	P	strong similarity to hypothetical protein YMR002w - Saccharomyces cerevisiae
An12g01230	An00g02398_at	28.1	M	11.6	A	19.5	A	28.5	A	24	A	17.5	A	14.6	A	23.7	A	13.3	A	29.1	A	24.7	A	19.4	A	hypothetical protein
An16g07050	An00g12384_at	24.5	A	10.7	A	29.4	P	19.1	A	21.9	P	27.9	A	18.8	A	25	A	21.2	A	34.6	A	20.3	A	15.9	A	weak similarity to clone:C630039G13 - Mus musculus [truncated ORF]
	An00g08391_s_at	887.1	P	982.7	P	861.2	P	1054.3	P	909.9	P	780.4	P	829.2	P	828.9	P	865.3	P	915.9	P	909.8	P	921.2	P	strong similarity to GDP dissociation inhibitor in the secretory pathway GDI1 - Saccharomyces cerevisiae
An14g03130	An00g01070_at	19.3	P	22.8	M	26.9	P	14.8	A	25.2	P	1.4	A	29.1	P	4.1	A	26.2	A	18.4	A	27.5	P	10.8	A	hypothetical protein
An11g09570	An00g07811_at	3724.2	P	4446.8	P	4441.1	P	4513	P	3589.5	P	3528.9	P	4159.8	P	4040.1	P	4139.2	P	4790.5	P	4093.1	P	3912.7	P	strong similarity to cytoplasmic ribosomal protein of the large subunit L37.B - Saccharomyces cerevisiae
An09g03420	An00g03448_at	7.4	A	0.8	A	1.3	A	11.9	A	12.1	A	0.9	A	3.6	A	4.8	A	6.4	A	2.9	A	7.9	A	2.2	A	questionable ORF
An03g04150	An00g00312_at	10.3	A	19.9	A	34.5	P	6.3	A	19.5	A	17.4	A	6	A	8.2	A	13	A	8.4	A	19.6	M	11.1	A	hypothetical protein
An09g01640	An00g08160_at	14.3	P	6.7	A	19.4	P	12.7	A	15.2	P	12.5	P	11.2	A	7.7	A	13.6	A	15.5	A	12.4	A	6.4	A	strong similarity to EST EMBLEST:BE759892 - Aspergillus niger
An17g01240	An00g02934_at	1.3	A	1.9	A	2.8	A	1.4	A	10.6	A	0.8	A	2	A	1.4	A	2.9	A	2.9	A	1.2	A	2.8	A	hypothetical protein
An03g04390	An00g00257_at	2.4	A	1.5	A	2.8	A	2	A	0.9	A	1.4	A	2.4	A	0.9	A	2.4	A	1.2	A	3.2	A	0.8	A	hypothetical protein
An04g05160	An00g13803_at	2	A	2.9	A	1.7	A	1.4	A	1.7	A	1.7	A	0.6	A	0.8	A	0.9	A	1.1	A	1.1	A	0.9	A	weak similarity to the retinitis pigmentosa GTPase regulator RPGR - Homo sapiens
	An00g03988_x_at	1.6	A	12.4	A	2.5	A	3.5	A	2.4	A	2.6	A	1.1	A	2.1	A	2	A	2.5	A	0.9	A	8.3	A	similarity to common tobacco retrotransposon Tto1 - Nicotiana tabacum
	An00g04738_x_at	1.6	A	8.6	A	2.2	A	2.8	A	2.2	A	1.7	A	3.6	A	5.9	A	1.4	A	4.1	A	1	A	11.9	A	similarity to hypothetical protein of retrotransposon Tto1 - Nicotiana tabacum
	An00g05800_x_at	1.7	A	15.4	A	1.1	A	1.1	A	11.9	A	10	A	7.1	A	8	A	3.4	A	5.2	A	5.6	A	1.9	A	similarity to retrotransposon Tto1 - Nicotiana tabacum [truncated orf]
	An00g06594_x_at	2.7	A	2.5	A	2.3	A	4.3	A	1.1	A	2	A	1.5	A	1.7	A	2.8	A	5	A	2.6	A	4.4	A	strong similarity retrotransposon Tto1 - Nicotiana tabacum
	An00g07572_x_at	11.8	A	2.8	A	5.9	A	13	A	8.3	A	1.1	A	7	A	1.4	A	4.2	A	1.6	A	1.3	A	6.6	A	strong similarity to common tobacco retrotransposon Tto1 protein - Nicotiana tabacum
	An00g09428_x_at	1.7	A	12.6	A	15.1	A	1	A	2.9	A	9.8	A	4.4	A	0.8	A	2	A	2.6	A	2	A	8.6	A	strong similarity to hypothetical transposase of the tobacco retrotransposon Tto1 - Nicotiana tabacum
	An00g10860_x_at	2.1	A	2.3	A	9.7	A	13.7	A	5.6	A	3.3	A	3.7	A	2.7	A	9.6	A	2.2	A	16.4	A	2	A	strong similarity to retrotransposon Tto1 - Nicotiana tabacum
	An00g10861_x_at	2.6	A	7.9	A	2.7	A	2.5	A	2.2	A	1.8	A	3.9	A	2.4	A	3.8	A	2.8	A	7.1	A	3.4	A	strong similarity to retrotransposon Tto1 - Nicotiana tabacum
	An00g10862_x_at	3.3	A	9.6	A	14.4	A	3.6	A	2.3	A	3	A	2.5	A	2.5	A	1.7	A	2.3	A	9.2	A	7.6	A	strong similarity to retrotransposon Tto1 - Nicotiana tabacum
	An00g10866_x_at	10.8	A	3.3	A	2.7	A	9.1	A	2.1	A	11.6	A	8.8	A	11.1	A	17.3	A	1.6	A	1.9	A	2.2	A	strong similarity to reverse transcriptase pol - Volvox carteri
	An00g10867_x_at	2.2	A	12.3	A	1.5	A	13.4	A	13.9	A	11.5	A	13.3	A	10	A	3.9	A	11	A	12.8	A	2.1	A	strong similarity to reverse transcriptase pol - Volvox carteri
	An00g11578_x_at	10.9	A	10.5	A	9.1	A	10.2	A	10.2	A	7.5	A	2.5	A	3	A	3.7	A	6.2	A	4.3	A	7	A	strong similarity to the hypothetical retrovirus-related polyprotein from the retrotransposon Tto1 - Nicotiana tabacum
	An00g11319_x_at	349.3	P	339.9	P	251.3	P	339.4	P	270.7	P	273.7	P	303.3	P	259	P	262.8	P	312.8	P	262.9	P	260.7	P	strong similarity to the component of a nuclear import pathway transportin dTRN - Drosophila melanogaster
An01g06200	An00g03207_at	0.6	A	0.6	A	14.5	A	4.2	A	9.2	A	2.3	A	16.8	A	3.9	A	1.8	A	4.1	A	4.2	A	0.4	A	questionable ORF
An02g09370	An00g06349_at	500.1	P	536.4	P	512	P	611.6	P	482.8	P	416	P	453.7	P	476.6	P	470.3	P	499.7	P	464.9	P	459.9	P	similarity to the translation initiation factor eIF-2 alpha chain EIF2A - Homo sapiens [truncated ORF]
An02g04470	An00g01325_at	2.4	A	1.5	A	2	A	1.5	A	1.3	A	1.9	A	2.3	A	1.9	A	1	A	1.3	A	9.2	A	6.2	A	hypothetical protein
An02g10770	An00g03101_at	2.5	A	1.7	A	7.7	A	5.6	A	1.9	A	0.8	A	1.3	A	3	A	2.8	A	0.9	A	1.7	A	1	A	questionable ORF
An17g02400	An00g01571_at	7.2	A	6.5	A	2.5	A	9.7	A	11.7	A	9.9	A	13.8	A	5.8	A	6.3	A	6.6	A	2.7	A	9	A	hypothetical protein
An07g01180	An00g01131_at	1.4	A	6	A	3.2	A	5.9	A	0.7	A	7.9	A	1.5	A	0.8	A	1	A	0.4	A	1.2	A	0.9	A	hypothetical protein
	An00g00745_s_at	1.5	A	2.6	A	1.4	A	2	A	5.5	A	0.5	A	5.5	A	4.4	A	0.8	A	1.6	A	0.8	A	3.8	A	hypothetical protein
An01g01710	An00g00799_at	1.1	A	4.3	A	6.4	A	5.3	A	2.1	A	1.1	A	6.2	A	0.8	A	2.2	A	9.9	A	2	A	1.4	A	hypothetical protein
An08g04420	An00g12666_at	18.1	A	25.3	A	19.1	A	16.1	A	21.4	A	15.9	A	13.7	A	7.4	A	5.7	A	30	A	11.6	A	15.1	A	weak similarity to hypothetical KIAA0853 protein - Homo sapiens
An08g02890	An00g00693_at	0.4	A	0.8	A	1.2	A	0.8	A	0.2	A	0.7	A	6	A	0.2	A	3	A	0.9	A	0.3	A	0.5	A	hypothetical protein
An02g14340	An00g10914_at	798.8	P	847.7	P	852.4	P	906.8	P	866.4	P	686	P	696.8	P	721.1	P	742.8	P	953.8	P	776.9	P	774.3	P	strong similarity to RNA-binding protein SNU13 - Saccharomyces cerevisiae
An09g01350	An00g03146_at	5.3	A	8.5	A	3	A	16.3	A	0.5	A	1.5	A	1.5	A	1.4	A	1.8	A	11.6	A	2	A	3.9	A	questionable ORF
An12g00650	An00g03840_at	26.9	P	31.3	P	35.4	P	36.4	P	26.4	P	25	P	29.5	P	26.8	P	29.3	P	33.8	P	28.3	P	27.2	P	similarity to assembly factor of cytochrome c oxidase PET117 - Saccharomyces cerevisiae
An12g05880	An00g02835_at	1.8	A	11.3	A	13.2	A	6.3	A	4.3	A	9.4	A	3.1	A	5	A	9.6	P	1.3	A	9.1	A	1	A	hypothetical protein
An01g10390	An00g00598_at	2.3	A	0.8	A	0.7	A	1.4	A	4.9	A	0.5	A	0.8	A	0.4	A	1.1	A	0.7	A	2	A	0.6	A	hypothetical protein
An16g06020	An00g02977_at	3.7	A	3.4	A	1	A	3	A	1.3	A	2.4	A	2.3	A	1.9	A	1.8	A	4.4	A	1.4	A	1.9	A	hypothetical protein [truncated ORF]
An08g07720	An00g02564_at	6	A	10.1	A	7.5	A	6.7	A	10.9	A	1.6	A	5	A	0.6	A	2.9	A	3.4	A	6.6	A	1.7	A	hypothetical protein
An18g00580	An00g01066_at	4.8	A	18.9	A	14.5	A	24.6	A	1.9	A	5.8	A	12.4	A	7.5	A	10.7	A	3.8	A	12	A	16.9	A	hypothetical protein
An08g00370	An00g07634_at	619.9	P	647.9	P	601.8	P	676.6	P	505.7	P	481.9	P	485.4	P	527.8	P	538.1	P	550.3	P	510.2	P	584.4	P	strong similarity to copper transport protein HAH1 - Homo sapiens
An14g05210	An00g13371_at	2.2	A	6.3	A	3.8	A	1.8	A	6.1	A	1.3	A	2.8	A	8.1	A	8.2	A	2	A	4.9	A	1.2	A	weak similarity to protein fragment SEQ ID NO:24290 of patent EP1033405-A2 - Arabidopsis thaliana
An09g01660	An00g09250_at	4.9	A	6.3	A	10.7	A	3.7	A	14.1	A	4.4	A	5.4	A	7	A	3.8	A	2.9	A	3.4	A	11.7	A	strong similarity to hypothetical protein SPBC32F12.15 - Schizosaccharomyces pombe
An16g04480	An00g00938_at	1.7	A	3	A	2.5	A	2.5	A	1.1	A	2	A	2.4	A	2.2	A	3.4	A	2.9	A	2.7	A	1.9	A	hypothetical protein
An01g12860	An00g01360_at	0.9	A	0.4	A	1.3	A	0.5	A	0.4	A	0.7	A	0.3	A	0.4	A	0.7	A	0.5	A	0.4	A	0.4	A	hypothetical protein
	An00g10444_x_at	5.7	A	10	A	4.1	A	18.2	A	20.5	A	4.2	A	2.5	A	3.4	A	8.7	A	10.3	A	17.6	A	3.9	A	strong similarity to predicted protein An14g07410 - Aspergillus niger
An15g04760	An00g05280_at	1.9	A	6.7	A	1.4	A	7.1	A	4.8	A	2.1	A	1	A	2	A	0.5	A	1.3	A	0.5	A	1.3	A	similarity to mutanase mutA - Penicillium purporogenum
An14g01245	An00g10111_at	1.9	A	1.9	A	2.5	A	1	A	3	A	2.2	A	1.3	A	1.3	A	2.7	A	1.4	A	1.3	A	1.8	A	strong similarity to O-methylsterigmatocystin oxidoreductase ord1 - Aspergillus flavus
An03g03950	An00g00380_at	0.9	A	2	A	1.3	A	0.6	A	5.6	A	2.7	A	6.6	A	0.9	A	4.3	A	1.3	A	4.9	A	0.8	A	hypothetical protein
An05g00590	An00g03543_at	0.9	A	1.3	A	1.2	A	0.9	A	0.7	A	0.4	A	0.6	A	1.6	A	0.4	A	1.9	A	1.1	A	1.3	A	questionable ORF [truncated ORF]
An03g06850	An00g08738_at	47.8	P	58.6	P	43.2	P	91.4	P	54.3	P	53.1	P	56.3	P	59.2	P	40	P	67.9	P	45.3	P	59.5	P	strong similarity to hypothetical coiled-coil protein cgrA - Aspergillus nidulans
An16g01350	An00g08811_at	702.4	P	681.6	P	761.5	P	730.9	P	604.8	P	596	P	633.1	P	624.2	P	644.8	P	662.9	P	724.5	P	735.6	P	strong similarity to hypothetical protein - Cicer arietinum
An02g04060	An00g00786_at	53.9	A	87.3	P	54.6	P	105.7	P	47.2	P	66.9	P	49.1	A	52.1	P	54.8	P	80.2	P	60.9	P	83.3	P	hypothetical protein
An12g08870	An00g02717_at	0.5	A	3.4	A	0.5	A	5.1	A	6.9	A	3.4	A	0.6	A	0.1	A	0.1	A	0.6	A	0.4	A	1.7	A	hypothetical protein
An02g07790	An00g12809_at	8.1	A	3	A	0.9	A	0.9	A	6.5	A	0.8	A	1.4	A	1.6	A	1	A	6.7	A	5.6	A	1.1	A	weak similarity to hypothetical protein B3E4.280 - Neurospora crassa
An11g04650	An00g06016_at	130.3	P	140.7	P	137.7	P	139.4	P	107.3	P	86.3	P	146.1	P	133.8	P	112.2	P	145	P	106.1	P	97.2	P	similarity to the alpha-complex protein 1 CP-1 - Homo sapiens
An11g01780	An00g00521_at	20.1	A	9.6	A	3.5	A	14.2	A	11.1	A	8.8	A	9.3	A	1.7	A	12.7	A	14.8	A	7.1	A	12.6	A	hypothetical protein
An02g10600	An00g00457_at	2.6	A	6.7	A	4.6	A	2.4	A	6.5	A	1.9	A	2.3	A	6.3	A	5	A	6.3	A	1	A	2.6	A	hypothetical protein
An06g01650	An00g09081_at	277.3	P	264.2	P	311.4	P	323.2	P	235.5	P	217.1	P	252.6	P	253.6	P	260.4	P	216.9	P	259	P	275.4	P	strong similarity to hypothetical protein ID:AAF58480.1, gene CG8810 - Drosophila melanogaster
An09g00130	An00g03000_at	1.9	A	1.5	A	1.2	A	1.5	A	0.6	A	0.8	A	0.5	A	0.3	A	1.4	A	0.3	A	0.8	A	4.5	A	hypothetical protein [truncated ORF]
An13g03080	An00g03329_at	116.8	P	23.9	A	110.4	P	27.6	A	109.3	P	23.5	A	101.7	P	21.6	A	117	P	24.3	A	110	P	15.9	A	questionable ORF
An04g07180	An00g08125_at	5216.9	P	5334.7	P	5032.9	P	5798.8	P	4553.2	P	4554.1	P	5034.7	P	5069.3	P	4664.1	P	5471.7	P	5269.1	P	5189.5	P	strong similarity to EST an_2144 - Aspergillus niger
An11g10700	An00g01859_at	1.1	A	1.9	A	1.2	A	4	A	0.8	A	1.1	A	1.7	A	0.8	A	4.5	A	2.4	A	1.8	A	1.8	A	hypothetical protein
An01g09280	An00g01198_at	10	A	1.7	A	3.9	A	17.3	A	10.2	A	17.4	A	1.3	A	1.7	A	1.9	A	1	A	1.4	A	1.5	A	hypothetical protein
An18g02300	An00g01943_at	1.4	A	0.7	A	1.7	A	0.9	A	4.1	A	5.1	A	0.8	A	1.5	A	0.9	A	0.9	A	1.8	A	1.7	A	hypothetical protein
An02g08710	An00g11919_at	2.7	A	1.1	A	7.2	A	5.4	A	0.4	A	5.3	A	8.1	A	0.7	A	7.1	P	11.1	A	4.4	A	4.9	A	strong similarity to transposase Tan1 - Aspergillus niger [putative pseudogene]
An04g08430	An00g02230_at	186.5	P	130.5	P	174	P	120.7	P	166.1	P	95.3	P	141.2	P	89	P	144.1	P	127.6	P	170.6	P	104.6	P	hypothetical protein
An16g08770	An00g13672_at	1.6	A	1.1	A	4.4	A	1.8	A	1.4	A	0.8	A	0.7	A	0.7	A	0.8	A	1.5	A	0.9	A	2.5	A	weak similarity to the hypothetical protein At2g40070 - Arabidopsis thaliana
	An00g05206_s_at	379.2	P	365	P	402.2	P	422.4	P	265.8	P	272.8	P	287.4	P	299.8	P	322.6	P	361.9	P	321.6	P	335.4	P	similarity to mitochondrial ribosomal protein of the large subunit YmL4 - Saccharomyces cerevisiae
An15g02250	An00g00837_at	71.8	P	133.1	P	35.2	P	46.5	P	26.5	P	42	P	45.8	P	34.4	P	47.4	P	24.5	A	33.6	P	28.6	P	hypothetical protein
An07g07430	An00g07808_at	5958.7	P	6385.9	P	6455.2	P	6550.9	P	5503.2	P	5315.5	P	6124.2	P	5877.8	P	6206.1	P	6353	P	6239.5	P	5745	P	strong similarity to cytoplasmic ribosomal protein of the large subunit L34.B - Saccharomyces cerevisiae
An08g02070	An00g02683_at	0.8	A	1.2	A	1.5	A	1	A	1.3	A	3.9	A	1.3	A	0.8	A	0.4	A	2.4	A	1.7	A	0.7	A	hypothetical protein
An18g03860	An00g01838_at	16.5	A	14.5	A	1.5	A	11.9	A	12.7	A	2.1	A	9.9	A	4.7	A	1.7	A	1.2	A	2.2	A	6.9	A	hypothetical protein
An16g08280	An00g01888_at	5.4	A	12.4	A	1.1	A	5.3	A	11.9	A	7.5	A	7.2	A	7.9	A	2.7	A	9.4	A	6.8	A	3.7	A	hypothetical protein
An08g06860	An00g02446_at	17.6	A	1.5	A	5.8	A	14.3	A	4.6	A	1.2	A	9.1	A	7	A	5.6	A	6.4	A	9.3	A	9.1	A	hypothetical protein
An01g12200	An00g04697_at	120.2	P	64.3	P	135.5	P	58.2	P	73.9	P	38	P	107.1	P	58.7	P	118.1	P	55.3	P	107.7	P	39.9	P	similarity to hypothetical protein F10B6.29 - Arabidopsis thaliana
An08g11610	An00g05116_at	8.3	A	2.8	A	2.5	A	3.7	A	6.2	A	12.2	A	2.6	A	8.4	A	4.6	A	4.5	A	1.7	A	3.6	A	similarity to kinesin light chain KNLC - Loligo pealii
An04g01510	An00g01409_at	1	A	1	A	0.5	A	0.9	A	1.6	A	0.6	A	6.2	A	0.6	A	1.7	A	0.9	A	0.3	A	1.2	A	hypothetical protein
An01g05230	An00g08135_at	1180.8	P	1149.8	P	1670.5	P	1352.5	P	1188.9	P	974.3	P	1233.2	P	1069.5	P	1361.1	P	1039	P	1437.9	P	1015.3	P	strong similarity to EST an_2899 - Aspergillus niger
An02g11490	An00g08210_at	18	P	18.3	P	18.3	P	12.7	A	14.5	P	8.5	A	10.1	A	10.3	M	8.9	A	17.8	P	14.4	P	8	P	strong similarity to expressed sequence tag an_0572 - Aspergillus niger
An14g02220	An00g00203_at	2.1	A	5.6	A	4.8	A	3.2	A	2.7	A	27.4	A	14.5	A	15	A	4.2	A	8.2	A	15.3	A	2.1	A	hypothetical ORF
An08g11620	An00g11921_at	1.2	A	1	A	9.1	A	1.8	A	1.2	A	1.7	A	1.7	A	0.4	A	0.5	A	1.4	A	0.7	A	0.3	A	strong similarity to transposon 1 Ant1 - Aspergillus niger
An12g07930	An00g10570_at	2.8	A	19.5	A	2.8	A	3.6	A	2.8	A	8.2	A	8.7	A	2.7	A	9.8	A	12.3	A	2	A	7.2	A	strong similarity to proline-rich protein LAS17 - Saccharomyces cerevisiae[truncated ORF]
An04g06190	An00g09790_at	86.5	P	88.4	P	91.4	P	98.1	P	110.6	P	72.9	P	78.8	P	74.2	P	85.8	P	94.6	P	89.7	P	85.3	P	strong similarity to mitochondrial ribosomal protein L30 MRPL33 - Saccharomyces cerevisiae
An16g00840	An00g05527_at	2	A	3.3	A	6.1	A	2.5	A	3.5	A	2.5	A	2	A	3.6	A	4.2	A	3.7	A	3	A	3.9	A	similarity to predicted protein An18g01250 - Aspergillus niger
An04g00330	An00g01221_at	2.7	A	4	A	0.8	A	4.5	A	0.8	A	4.3	A	2.8	A	0.6	A	0.9	A	0.4	A	0.5	A	1.2	A	hypothetical protein
An08g11230	An00g09060_at	1.7	A	2	A	3.4	A	1.9	A	1.5	A	1.9	A	3.2	A	1.2	A	2.4	A	11.1	A	1.5	A	1	A	strong similarity to hypothetical protein encoded by An08g11410 - Aspergillus niger
An01g10590	An00g00400_at	0.6	A	17.4	A	1.7	A	4.5	A	1.6	A	2.2	A	8.9	A	1.3	A	0.9	A	7.1	A	1.9	A	2	A	hypothetical protein
An18g00190	An00g01790_at	6.7	A	4.2	A	9.9	A	7.3	A	0.9	A	11.7	A	7.5	A	9.2	A	1.4	A	1.7	A	1.2	A	10.5	A	hypothetical protein
An18g05200	An00g02775_at	4.5	A	7	A	1.7	A	15.3	A	16.5	A	11.8	A	8	A	1.6	A	3.1	A	0.7	A	11.5	A	0.5	A	hypothetical protein
An09g02690	An00g01595_at	4.2	A	4.8	A	6.1	A	2.7	A	6.5	A	1.2	A	4.1	A	4.8	A	16	A	3.3	A	19.2	A	11.2	A	hypothetical protein
An08g00140	An00g03388_at	1	A	1.1	A	0.6	A	0.7	A	1	A	0.4	A	1.1	A	1	A	1.4	A	1	A	0.6	A	0.6	A	questionable ORF
An08g10580	An00g01346_at	150.5	P	174	P	153	P	175.3	P	136.5	P	126.3	P	104.5	P	145.1	P	145.3	P	240.1	P	139.9	P	112.2	P	hypothetical protein
An16g08810	An00g13777_at	122	P	174.9	P	138.3	P	130.8	P	136.3	P	138.6	P	162.3	P	107.3	P	131.5	P	155.4	P	123.3	P	163.8	P	weak similarity to the probable membrane protein YPL099c - Saccharomyces cerevisiae
An14g03930	An00g06678_at	190.9	P	197.4	P	157.5	P	146.8	P	175.3	P	153.8	P	181	P	163.8	P	161.2	P	155.1	P	182.1	P	154.1	P	strong similarity to 20S core proteasome maturation factor Ump1p - Saccharomyces cerevisiae
An17g02050	An00g02521_at	18.3	A	7.5	A	4.7	A	2.4	A	4.1	A	12.7	A	27.2	A	22.7	A	18.4	A	2	A	9.3	A	2.3	A	hypothetical protein
An01g14060	An00g01241_at	14.8	P	13.8	A	37.4	P	21.3	P	15.3	P	27.2	P	18.7	P	13.8	A	26.4	P	20.3	A	36.2	P	9.8	A	hypothetical protein
An08g09650	An00g12439_at	0.6	A	0.4	A	1	A	0.6	A	1.2	A	0.5	A	1.3	A	0.4	A	0.9	A	0.6	A	1.2	A	0.3	A	weak similarity to dihydrodiol dehydrogenase phdE - Nocardioides sp. [putative pseudogene]
An01g10720	An00g07827_at	9293.3	P	9223	P	9115.7	P	8455.3	P	8565.3	P	6940.3	P	7647.5	P	7362.6	P	8982.5	P	8910.1	P	8636	P	7965.4	P	strong similarity to cytoplasmic ribosomal protein of the small subunit RPS31 - Saccharomyces cerevisiae
An11g07430	An00g02160_at	1.7	A	1.4	A	1.4	A	2.6	A	0.9	A	2	A	1.3	A	5.4	A	0.8	A	2	A	2	A	6	A	hypothetical protein
An11g07040	An00g08159_at	49.6	P	2.4	A	42.6	P	9.4	A	44.6	P	1.7	A	25	A	1.8	A	19.5	A	15.4	A	33.5	P	5.8	A	strong similarity to EST EMBLEST:BE759852 an_2779 - Aspergillus niger
An11g08480	An00g00350_at	2.6	A	0.5	A	7.2	A	4.2	A	7.8	A	5.6	A	3.1	A	2.8	A	0.4	A	3.1	A	1.4	A	0.5	A	hypothetical protein
An06g01670	An00g01029_at	8.2	A	4.2	A	9.6	A	11.7	A	5.6	A	1.8	A	6	A	11.7	P	8.2	A	9.8	A	5.3	A	6.3	A	hypothetical protein
An07g00180	An00g03314_at	18.9	A	6.3	A	21.6	A	4.3	A	5.9	A	15.1	A	2.8	A	12.4	A	3.4	A	22	A	2.9	A	9.5	A	questionable ORF
An04g03460	An00g03059_at	27	A	33.6	P	23.6	A	31.8	P	18.8	A	20	P	21	P	23.8	P	20	A	26.9	A	32.2	P	27.8	P	phytase phyA - Aspergillus niger
An15g06900	An00g10044_at	12	A	2.1	A	3.3	A	22.4	A	1.1	A	4.3	A	4.6	A	23.3	A	6.1	A	4.5	A	10.6	A	1.8	A	strong similarity to non-canonical ubiquitin conjugating enzyme 1 ncube1 - Mus musculus [truncated ORF]
An04g08530	An00g02784_at	2.4	A	4.2	A	2.1	A	3.3	A	2	A	1.4	A	3.5	A	2.2	A	1.5	A	1.9	A	1	A	2.5	A	hypothetical protein
An18g04390	An00g01452_at	11.9	A	7.7	A	9.5	A	1.9	A	6.5	A	8.1	A	3.8	A	1	A	8.3	A	9.2	A	13.4	M	2.5	A	hypothetical protein
An09g02200	An00g03167_at	0.6	A	1	A	1.4	A	2.7	A	1	A	0.6	A	0.5	A	0.7	A	0.6	A	0.5	A	2.5	A	0.7	A	questionable ORF
An07g01880	An00g02499_at	3.3	A	11.9	A	1.2	A	0.9	A	0.9	A	6	A	2.8	A	0.9	A	1.4	A	0.8	A	1.2	A	1.1	A	hypothetical protein
An02g10820	An00g02538_at	2	A	7.9	A	1.8	A	11.6	A	6.3	A	1.4	A	4.7	A	7.5	A	1.5	A	6.8	A	7	A	1	A	hypothetical protein
An02g06930	An00g01056_at	11.2	A	8.4	A	13.5	A	11.4	A	12.2	A	4.2	A	8.1	A	1.1	A	2.1	A	1	A	7.8	A	12.4	A	hypothetical protein
An13g00820	An00g05617_at	861.9	P	890	P	946.6	P	947.3	P	630.7	P	646.4	P	737.7	P	700.8	P	840.1	P	825.2	P	765.9	P	733.6	P	similarity to protein fragment SEQ ID NO: 23725 from patent EP1033405-A - Zea mays
An11g00730	An00g02949_at	29.4	P	23.5	A	32.1	P	20.2	A	20.1	A	10.9	A	31	A	14.3	A	21.4	A	19.6	A	24.3	A	11	A	hypothetical protein
An16g07790	An00g12904_at	5.4	A	8.8	A	2.3	A	7.6	A	24.7	A	17	A	4.7	A	2.5	A	14.7	A	4.2	A	1.2	A	25.6	A	weak similarity to hypothetical protein PA4325 - Pseudomonas aeruginosa (strain PAO1)
An12g03560	An00g02173_at	4.8	A	2.2	A	2.2	A	8.9	A	12.1	A	1.7	A	2	A	1.3	A	1.7	A	4.7	A	1.5	A	1.1	A	hypothetical protein
An14g04780	An00g13886_at	1.7	A	4.8	A	4.5	A	1.8	A	2.8	A	3.2	A	5	A	4.4	A	1.7	A	0.9	A	3.5	A	2.6	A	weak similarity to transcription factor hairless - Mus musculus
	An00g11339_s_at	3395.5	P	4081.4	P	3989.7	P	3896.9	P	3151	P	3154.5	P	3465.8	P	3608.1	P	3362.8	P	4102.8	P	3066.7	P	3296.4	P	strong similarity to the cytoplasmic ribosomal protein of the large subunit L13A - Saccharomyces cerevisiae
	An00g11528_s_at	1.9	A	1.8	A	2.4	A	6.1	A	1.4	A	1.1	A	1.5	A	0.8	A	2.3	A	2.1	A	5.2	A	0.4	A	strong similarity to the hypothetical protein encoded by An08g12260 - Aspergillus niger [truncated ORF]
An02g07990	An00g01006_at	1.4	A	2.1	A	0.8	A	1.7	A	6.5	A	2.8	A	3.3	A	3.5	A	1.8	A	1.1	A	1.9	A	1.3	A	hypothetical protein
An12g09590	An00g02196_at	2.4	A	12.8	A	3	A	2.1	A	13.6	A	6.5	A	1.8	A	5.1	A	6.2	A	2.7	A	9.5	A	9.5	A	hypothetical protein
	An00g13625_s_at	6.8	A	2	A	2.4	A	1.6	A	9.9	A	0.8	A	1.6	A	2.4	A	1.4	A	6.7	A	3.8	A	6.8	A	weak similarity to the HIC-1 polypeptide from patent WO9614877-A1 - Homo sapiens
An08g04610	An00g01663_at	1.3	A	1.3	A	1.3	A	1.2	A	1.5	A	1.4	A	1.6	A	3	A	0.9	A	2.3	A	1.2	A	2	A	hypothetical protein
An06g00040	An00g03479_at	10.6	A	11.8	A	14.2	A	19.2	P	9.3	A	1.2	A	2.1	A	0.7	A	7.1	P	3.8	A	8.3	A	8.3	A	questionable ORF
An09g02350	An00g02695_at	2	A	5.5	A	2.2	A	2.8	A	1.5	A	1	A	2.3	A	1.7	A	1.5	A	4.4	A	2.5	A	1.3	A	hypothetical protein
	An00g00186_s_at	2.6	A	2.7	A	4.1	A	2.3	A	1.3	A	2.1	A	2	A	11.3	A	1.4	A	2.8	A	1.7	A	1.7	A	extracellular alpha-amylase amyA/amyB - Aspergillus niger
	An00g00187_s_at	5.5	A	2.5	A	2.2	A	5.3	A	5.2	A	2.1	A	2.4	A	1.1	A	1.8	A	1.7	A	1.1	A	2.7	A	extracellular alpha-amylase amyA/amyB - Aspergillus niger
An01g09840	An00g02642_at	2208.7	P	2579	P	2122	P	2895.5	P	2149.9	P	2087.5	P	1983.8	P	2186.9	P	1897.2	P	2196.4	P	2055.2	P	2349.7	P	hypothetical protein
An15g03480	An00g02942_at	3.1	A	9.6	A	15.6	A	2.2	A	5.2	A	9	A	13.6	A	12.5	A	24.8	A	16.1	A	2.2	A	1.8	A	hypothetical protein
An08g09660	An00g00256_at	11.3	A	5.4	A	4.9	A	5.9	A	1.1	A	0.3	A	5.1	A	0.8	A	9.4	A	7.1	A	4.7	A	0.4	A	hypothetical protein
An13g00700	An00g00021_at	0.7	A	1.7	A	0.8	A	1.1	A	0.9	A	0.9	A	0.7	A	0.9	A	1	A	1	A	1.2	A	1	A	hypothetical protein [truncated ORF]
An17g01795	An00g12556_at	17.4	A	25.9	A	7.1	A	17.7	A	16.9	A	14.8	A	20.8	A	9.6	A	2.8	A	16.4	A	12.7	A	19.6	A	weak similarity to gastric mucin - Sus scrofa domestica
An14g02120	An00g02397_at	7.7	A	5	A	6	A	6.3	A	2.9	A	1.9	A	0.6	A	4.2	A	2.9	A	3.8	A	5.1	A	0.5	A	hypothetical protein
An01g12070	An00g00907_at	2.1	A	5.5	A	5.9	A	5.6	A	4.5	A	2.7	A	15.2	A	2.1	A	19.4	A	5.3	A	1.5	A	1.5	A	hypothetical protein
	An00g06674_s_at	725.6	P	424.2	P	601.4	P	257.9	P	620.8	P	216.8	P	551.7	P	223.4	P	451.4	P	193.7	P	492.7	P	132.1	P	strong similarity to 2,5-dichloro-2,5-cyclohexadiene-1,4-diol dehydrogenase linC - Sphingomonas paucimobilis
An08g11130	An00g00420_at	496.5	P	696	P	567.6	P	656.9	P	522.3	P	502	P	470.2	P	506.3	P	458	P	533.8	P	428.1	P	339.3	P	hypothetical protein
An16g09000	An00g01539_at	1.6	A	7.3	A	8.1	A	9.9	A	14.9	A	1.9	A	10.8	A	1.3	A	11.9	A	10.8	A	8.9	A	12.9	A	hypothetical protein
An01g12710	An00g09546_at	231	P	264	P	231.4	P	196.3	P	193.4	P	188.9	P	186.6	P	194.6	P	178.9	P	175.5	P	192.1	P	155.2	P	strong similarity to largest subunit of DNA-directed RNA polymerase II RPB1 - Schizosaccharomyces pombe
An14g02140	An00g12326_at	3.3	A	32.4	A	3.7	A	3.6	A	10	A	12.1	A	1.4	A	12.8	A	15.9	A	8.5	A	24	A	7.8	A	weak similarity to Ca-dependent protein kinase CDPK1 - Marchantia polymorpha
An18g02160	An00g03178_at	1.9	A	2.4	A	0.8	A	0.8	A	0.9	A	0.6	A	1.2	A	1.8	A	0.9	A	1.4	A	0.9	A	3	A	questionable ORF
An09g02400	An00g02367_at	4.7	A	1.7	A	1.3	A	0.5	A	1.1	A	0.3	A	1.3	A	0.6	A	1	A	0.9	A	2.1	A	1.2	A	hypothetical protein
An07g03900	An00g03230_at	4.2	A	1.6	A	0.9	A	2.9	A	0.6	A	0.7	A	1	A	1.4	A	0.5	A	1	A	1.6	A	0.8	A	questionable ORF
An01g02290	An00g00838_at	2.8	A	3.3	A	2	A	2.6	A	1.7	A	1.3	A	10.2	A	1.5	A	1.1	A	19.6	A	2.8	A	2	A	hypothetical protein
An08g03760	An00g04765_at	565.1	P	817.9	P	663	P	776	P	463.7	P	501.2	P	494.7	P	580.9	P	701.5	P	737.6	P	577.8	P	795.5	P	similarity to hypothetical protein Rv3472 - Mycobacterium tuberculosis
An17g00160	An00g01995_at	35.4	A	32.4	A	63.5	A	32.4	A	19.2	A	22.6	A	39.3	A	21.2	A	12.5	A	27	A	20.7	A	22.4	A	hypothetical protein
An08g06640	An00g01292_at	4.4	A	1.2	A	2.4	A	2.8	A	2.1	A	5.8	A	9.5	A	1.8	A	1.4	A	3	A	2.6	A	3.8	A	hypothetical protein
An03g04300	An00g03084_at	13.2	A	2.7	A	12.7	A	14.1	A	4.4	A	1.9	A	3.1	A	24.9	A	2.1	A	4	A	1	A	4.1	A	questionable ORF
An08g07640	An00g02895_at	4.7	A	4.5	A	4.7	A	5.1	A	2.1	A	3.5	A	3.4	A	1.3	A	5.1	A	14.5	A	2.3	A	2.6	A	hypothetical protein
An02g11770	An00g03449_at	1.9	A	2	A	17.5	A	19	A	2	A	1.3	A	11.7	A	1.6	A	1.7	A	11.3	A	2.4	A	2.1	A	questionable ORF
An16g00970	An00g12868_at	15.3	A	27.5	A	33.4	A	28.1	M	22.3	A	22.3	A	19.7	A	21.9	P	6.6	A	7.7	A	22.4	A	6.5	A	weak similarity to hypothetical protein FB19 - Homo sapiens
An07g05240	An00g01685_at	14.9	A	1.8	A	1.9	A	6.8	A	5.2	A	0.4	A	5.1	A	0.3	A	7.2	A	1.1	A	4.7	A	0.7	A	hypothetical protein
An02g00480	An00g03163_at	15.4	A	13.2	A	3.9	A	3.6	A	4.4	A	1.7	A	0.5	A	1	A	1.7	A	1.1	A	2.6	A	1.7	A	questionable ORF
An01g01740	An00g13942_at	79.7	P	93.2	P	72.3	P	69.6	P	62.2	P	64.2	P	55.6	P	62.5	P	76.9	P	73.8	P	72.7	P	48.8	P	weak similarity to troponin C - Caenorhabditis elegans
An01g07940	An00g13386_at	15.9	A	1	A	1.3	A	1.1	A	2.6	A	1.9	A	0.5	A	1.3	A	2.1	A	1.3	A	4.5	A	0.4	A	weak similarity to protein Y38B5A.a - Caenorhabditis elegans
An13g00420	An00g13651_at	26	A	29.7	A	11.6	A	34.7	A	17	A	23.3	A	24.8	A	14.3	A	35.1	A	21.8	A	36.1	A	15	A	weak similarity to the hypothetical protein An08g03040 - Aspergillus niger [truncated orf]
An13g03020	An00g03460_at	2.9	A	1.8	A	2.8	A	4.1	A	3.1	A	3.2	A	7.4	A	1	A	2.9	A	6.4	A	0.8	A	2.2	A	questionable ORF
An11g10500	An00g08155_at	27	A	35.9	A	27	A	31	A	6.8	A	15.8	A	18.2	A	23.9	A	12.2	A	24.7	A	15	A	26.8	A	strong similarity to EST EMBLEST:BE759337 - Aspergillus niger
An08g11090	An00g03120_at	15.3	A	21	A	17.1	A	15	A	11.9	A	18.5	A	18.8	A	19.4	A	11.4	A	15.1	A	2.1	A	21.9	A	questionable ORF
An01g07710	An00g02317_at	12.2	A	7.3	A	15.8	A	13.2	A	15.5	A	7.3	A	13.3	A	9	A	11.2	A	5.1	A	13.2	A	1.8	A	hypothetical protein
An18g06090	An00g04158_at	7.5	A	8.1	A	7.4	A	14.7	A	12.5	A	13.8	A	9.3	A	13.4	A	5.2	A	22	A	6	A	9.6	A	similarity to EST an_3223 - Aspergillus niger
An08g04490	An00g05733_at	28.8	M	68.3	P	52.9	P	96.2	P	40	P	65.6	P	34.8	A	54.2	P	43.9	P	66.2	P	55.8	P	70.7	P	similarity to putative serine peptidase - Oryza sativa
An14g02530	An00g13788_at	1.7	A	1.3	A	0.6	A	0.4	A	10.6	A	10.1	A	12.1	A	0.6	A	1.5	A	11.6	A	1.6	A	1.6	A	weak similarity to the protein serine/threonine kinase-1 psk1 - Plasmodium falciparum
An16g07080	An00g02855_at	4.7	A	3.9	A	13.7	A	2.2	A	9.4	A	10.3	A	5.6	A	2.7	A	3.2	A	2.4	A	1.8	A	3.4	A	hypothetical protein
An12g04860	An00g07805_at	2963.6	P	3632.7	P	3546.7	P	3589.6	P	2438.8	P	2926.5	P	3070.7	P	3220.9	P	2817	P	3633.3	P	3393.5	P	3250.2	P	strong similarity to cytoplasmic ribosomal protein of the large subunit L30 - Saccharomyces cerevisiae
	An00g11790_s_at	527.8	P	718.8	P	554	P	528.9	P	437.3	P	447.5	P	643.1	P	491.3	P	514	P	636.3	P	504.1	P	357	P	strong similarity to the valosin-containing Protein (VCP) like ATPase Cdc48p - Saccharomyces cerevisiae [truncated ORF]
An17g00990	An00g02089_at	2.7	A	8.8	A	1.1	A	6.1	A	2.9	A	0.4	A	12.3	A	1.6	A	0.9	A	16.1	A	1.1	A	1.1	A	hypothetical protein
An11g04870	An00g10884_at	143.7	P	155.9	P	133.7	P	168	P	139.2	P	109	P	122.9	P	137.9	P	132.8	P	137.7	P	116.4	P	107.1	P	strong similarity to ribonucleoprotein autoantigen Sm-D - Homo sapiens
	An00g11916_x_at	60.7	P	72.4	P	28.6	M	54.5	M	24.1	P	55.1	P	50.7	P	43	P	57.7	P	55	A	45.5	P	44.8	P	strong similarity to transposase of transposable element Tan1 - Aspergillus niger [putative pseudogene]
	An00g11527_s_at	2.7	A	2.1	A	1.8	A	4.3	A	1.8	A	1.9	A	2	A	2.5	A	5	A	3.1	A	2	A	2.7	A	strong similarity to the hypothetical protein encoded by An08g12220 - Aspergillus niger
An12g08970	An00g02794_at	1.5	A	13.6	A	0.9	A	3.8	A	3.6	A	1.9	A	11.4	A	15.9	A	13.2	A	4.7	A	4	A	0.7	A	hypothetical protein
An03g01640	An00g12770_at	1	A	3	A	1.9	A	1	A	2.3	A	1.5	A	2.2	A	1.6	A	1.4	A	1	A	1.8	A	2.2	A	weak similarity to hypothetical protein An14g06170 - Aspergillus niger
An16g08350	An00g02770_at	0.7	A	3.3	A	1.8	A	2.6	A	2	A	2	A	2.3	A	1.5	A	1.4	A	3.4	A	2.7	A	6.3	A	hypothetical protein
An05g00300	An00g05188_at	408	P	317.7	P	394	P	321.3	P	299.7	P	241	P	271.6	P	232	P	314.6	P	168.5	P	437.1	P	243.3	P	similarity to microsomal cytochrome b5 cytb5 - Musca domestica
An18g05990	An00g12918_at	3.7	A	7.1	A	3.4	A	12.5	A	2	A	3.1	A	6.8	A	3	A	2.1	A	7.4	A	2.6	A	0.6	A	weak similarity to hypothetical protein SC4G6.36 - Streptomyces coelicolor
An05g00680	An00g03289_at	13.4	A	15.4	A	9.3	A	8	A	10.5	A	3	A	2.5	A	2.6	A	8.1	A	3	A	1.9	A	1.3	A	questionable ORF
An16g08680	An00g04672_at	293.2	P	92.8	P	335.4	P	93.1	P	219.7	P	77.1	P	262.7	P	85.5	P	283.7	P	64.2	P	324.2	P	68.6	P	similarity to hypothetical protein CC3654 - Caulobacter crescentus
An12g07360	An00g12010_at	73.5	P	65.4	P	77.1	P	50.6	P	42.5	P	48.9	P	45.8	P	48.1	P	68.9	P	40.6	P	64.4	P	45.8	P	strong similarity to ubiquitin-like modifier HUB1 - Saccharomyces cerevisiae
An12g09090	An00g06126_at	1.2	A	6.4	A	5.6	A	2.6	A	1.8	A	0.8	A	1.3	A	4.4	A	0.5	A	5	A	1.4	A	5	A	similarity to the hypothetical protein An08g08730 - Aspergillus niger
An13g00880	An00g01568_at	1.8	A	18.7	A	14.5	A	4.6	A	2.4	A	4	A	3.4	A	8.5	A	12.1	A	2.8	A	7.1	A	6	A	hypothetical protein
An13g02280	An00g03331_at	3.4	A	2	A	1.2	A	1.5	A	2.4	A	1.3	A	2.9	A	1.1	A	2	A	1.7	A	1.3	A	1	A	questionable ORF
An08g05770	An00g00243_at	51.6	P	40.1	P	47.6	P	46	P	40.5	P	29.7	P	32.6	P	32.7	P	48.3	P	33.4	P	33.5	P	35.8	P	hypothetical protein
	An00g10062_x_at	312.3	P	322.5	P	322.5	P	300.7	P	253	P	214.3	P	283.1	P	238.4	P	258.8	P	320.1	P	270.2	P	246.6	P	strong similarity to nuclear import receptor KAP104 - Saccharomyces cerevisiae
An08g02740	An00g03200_at	1.2	A	11.3	A	3.5	A	3.1	A	13.5	A	11.9	A	8.5	A	1.6	A	15.9	A	1.6	A	6.5	A	1.2	A	questionable ORF
	An00g11580_s_at	149	P	130.6	P	130.5	P	119.4	P	120.6	P	90.5	P	123.2	P	82	P	92.3	P	109.6	P	105.2	P	84.1	P	strong similarity to the ion homeostasis modulating kinase Hal4 - Saccharomyces cerevisiae
An03g01260	An00g01060_at	1.4	A	5	A	5.2	A	0.7	A	4.4	A	1.2	A	7.4	A	3.7	A	4.4	A	1.3	A	8.3	A	8	A	hypothetical protein
An11g05050	An00g12791_at	1.3	A	1.9	A	1	A	1.3	A	0.7	A	0.9	A	0.8	A	1.1	A	0.8	A	1.9	A	1.9	A	0.9	A	weak similarity to hypothetical protein APE0804 - Aeropyrum pernix
An07g03790	An00g03319_at	0.6	A	0.6	A	0.4	A	0.8	A	0.4	A	3.4	A	0.4	A	0.3	A	0.3	A	0.7	A	0.7	A	0.4	A	questionable ORF
An18g04740	An00g03261_at	5.9	A	2.3	A	2.8	A	1.4	A	2.6	A	1.1	A	0.6	A	5.6	A	1.7	A	5.7	A	1.7	A	10.5	A	questionable ORF
An09g06470	An00g03477_at	6.7	A	21.2	A	2.2	A	1.6	A	1.3	A	0.6	A	9.5	A	0.6	A	6	A	1.6	A	15.8	A	2.4	A	questionable ORF
An07g01590	An00g00486_at	1.7	A	5.2	A	3.8	A	13.7	A	3.3	A	6.2	A	9.6	A	3.2	A	7.4	A	1.4	A	3.1	A	4.9	A	hypothetical protein
	An00g06466_s_at	14.5	P	16.8	P	10	P	14.9	P	4.9	A	7.3	A	15.3	A	17.2	P	10.5	A	8.7	A	10.3	A	7.7	A	similarity to transposase Tan1 - Aspergillus niger
	An00g11914_s_at	14.4	P	21.5	P	14.6	P	20.3	P	22.3	P	13.3	A	15.1	A	22.4	P	14.3	P	12.8	P	6.4	A	18.6	P	strong similarity to Transposase of Tan1 - Aspergillus niger
	An00g11915_s_at	24.2	A	22.4	M	19.7	A	12.7	A	15.6	P	13.9	A	7.6	A	20.5	P	6.3	A	6.5	A	13.7	M	2.3	A	strong similarity to Transposase of Tan1 - Aspergillus niger
	An00g11917_s_at	20.3	P	20.5	P	11	A	18.8	P	10.6	A	11.7	A	11.7	A	21	P	2.3	A	19.4	M	12.8	A	14.2	A	strong similarity to transposase Tan1 - Aspergillus niger
An09g01450	An00g09479_at	0.9	A	7.1	A	12.2	A	1.6	A	1.3	A	6.7	A	0.8	A	1	A	1.2	A	15.3	A	4.2	A	7	A	strong similarity to intracellular protease/amidase related enzyme of the ThiJ family CAC2826 - Clostridium acetobutylicum
An12g03590	An00g02096_at	8.4	A	8.8	A	13	A	1.5	A	12.1	A	0.6	A	3.9	A	3.9	A	1.5	A	2.6	A	10.1	A	7.9	A	hypothetical protein
An13g00350	An00g00839_at	1.8	A	2	A	1.9	A	2.2	A	1.6	A	5.1	A	3.5	A	7.7	A	11	A	5.6	A	8.5	A	1.4	A	hypothetical protein
An04g01820	An00g07810_at	4685.3	P	5213.1	P	5411.9	P	5360.8	P	4218.9	P	4179	P	4552.9	P	4765.7	P	4670.9	P	5595.9	P	4649.7	P	4835	P	strong similarity to cytoplasmic ribosomal protein of the large subunit L36 (L39) - Candida albicans
An14g04810	An00g01445_at	6.1	A	1.3	A	0.6	A	1.3	A	0.8	A	2.6	A	2.5	A	1.4	A	0.6	A	0.9	A	0.8	A	7.2	A	hypothetical protein
An15g03500	An00g02583_at	2.4	A	2	A	3.2	A	2.5	A	3.3	A	2.3	A	2.7	A	2.2	A	3	A	2.3	A	3.8	A	1.9	A	hypothetical protein
An15g07710	An00g05565_at	404.5	P	566.5	P	412.5	P	706.8	P	327.1	P	409.9	P	380.8	P	472.2	P	390.6	P	423.2	P	405.7	P	711.7	P	similarity to probable membrane protein YJR085c - Saccharomyces cerevisiae
	An00g12949_s_at	56.1	A	45.6	A	51.2	M	59.5	A	50.6	A	35.5	P	65.6	P	44.9	A	61.8	P	42.2	A	41	P	17.5	A	weak similarity to hypothetical protein SPy1903 - Streptococcus pyogenes
An01g04490	An00g02201_at	14.1	A	30.7	A	33.1	A	23.9	A	9.5	A	8.6	A	11.8	A	8.7	A	31.3	A	65.5	A	16.9	A	8.1	A	hypothetical protein
An03g02410	An00g00680_at	0.8	A	1	A	0.7	A	1.2	A	0.7	A	11.1	A	4.3	A	0.9	A	1	A	1	A	4.5	A	1.3	A	hypothetical protein
An07g05680	An00g03488_at	1.7	A	1.7	A	2	A	1.1	A	1.4	A	0.6	A	1.4	A	1	A	3	A	1.4	A	1.5	A	1.2	A	questionable ORF
An18g06660	An00g09203_at	77.7	P	87.9	P	98.1	P	82.4	P	68.2	P	72.5	P	90.2	P	71.8	P	80.3	P	72.8	P	76.8	P	51.5	P	strong similarity to hypothetical protein SPAC664.12c - Schizosaccharomyces pombe
An12g08500	An00g03241_at	13.7	A	9.1	A	12	A	4.8	A	6.8	A	6.2	A	9	A	7.8	A	1.9	A	3.4	A	9.4	A	1.8	A	questionable ORF
An04g04140	An00g00309_at	1.3	A	0.4	A	0.8	A	0.6	A	2.1	A	1.1	A	0.6	A	0.8	A	0.7	A	1.5	A	1.3	A	0.5	A	hypothetical protein
An07g01570	An00g00505_at	12	A	3.5	A	14.5	A	3.5	A	13.4	A	1.5	A	15.7	A	1	A	3.4	A	13.3	A	17.2	A	12.2	A	hypothetical protein
An02g08360	An00g01829_at	7.6	A	22.7	P	12	A	20	A	8.6	A	12.9	A	10.1	A	2.1	A	20.6	A	21.3	A	15	A	14.4	A	hypothetical protein
An08g02270	An00g10828_at	131.5	P	162.2	P	128.7	P	135.8	P	131.2	P	107.6	P	85.8	M	68	P	75.8	P	89.9	P	107.5	P	124.3	P	strong similarity to regulator of exocytosis and pseudohyphal differentiation SEM1 - Saccharomyces cerevisiae
An02g04260	An00g11047_at	505.3	P	632.8	P	667.3	P	648.2	P	508.2	P	497.5	P	572.9	P	559.8	P	547.4	P	535.5	P	558.6	P	534.1	P	strong similarity to small hypothetical zinc-finger protein TIM13 - Schizosaccharomyces pombe
An03g04480	An00g02641_at	140.9	P	130.9	P	127.3	P	112.6	P	111	P	89.6	P	114.9	P	116.2	P	125	P	129.1	P	103	P	91.8	P	hypothetical protein
An13g02730	An00g08141_at	135.7	P	181.4	P	141.1	P	74.9	P	171.9	P	66.3	P	102.6	P	71.2	P	121.6	P	58.3	P	127.3	P	33.7	P	strong similarity to EST an_3461 - Aspergillus niger
An07g09990	An00g08563_at	2553.2	P	3462.5	P	3476.9	P	3391.9	P	2801.2	P	3038.4	P	3218.9	P	2838.4	P	2881.4	P	3479.2	P	2856.7	P	2374.4	P	strong similarity to heat shock protein 70 hsp70 - Ajellomyces capsulata [putative frameshift]
An12g03410	An00g00962_at	1.8	A	2.4	A	2.5	A	2.1	A	15	A	1.1	A	1.3	A	1.4	A	1.4	A	2.5	A	2.3	A	1.2	A	hypothetical protein
An08g04170	An00g00871_at	12.4	A	11.2	A	7.3	A	8.4	A	4.4	A	5.1	A	3.3	A	1.1	A	2.2	A	1.3	A	7	A	2.4	A	hypothetical protein
An04g01050	An00g02232_at	0.7	A	0.7	A	1.3	A	0.5	A	4.3	A	0.8	A	1.3	A	0.3	A	0.7	A	0.5	A	0.5	A	0.4	A	hypothetical protein
An16g02830	An00g02223_at	13.9	A	2.9	A	19.2	A	1.3	A	9.4	A	1.5	A	5	A	4.4	A	9.8	A	11.1	A	4.2	A	13	A	hypothetical protein
An08g01620	An00g04941_at	140.2	P	138.8	P	125.7	P	145	P	105.7	P	98.6	P	120.3	P	106.2	P	115.4	P	122.7	P	129.5	P	124.5	P	similarity to hypothetical protein YER007c-a - Saccharomyces cerevisiae
An08g07650	An00g03017_at	0.4	A	0.5	A	1.2	A	1	A	0.9	A	0.4	A	0.6	A	0.5	A	0.5	A	0.8	A	1.9	A	0.6	A	hypothetical protein [truncated ORF]
An08g01550	An00g11134_at	49.6	P	23.9	P	43.5	P	33.1	P	42.8	P	36.8	P	38.7	P	34.1	P	35.5	A	38.6	P	34.5	P	15.6	A	strong similarity to subunit of probable cytochrome c oxidase COX19 - Saccharomyces cerevisiae
An07g05070	An00g02862_at	0.9	A	1.3	A	1.3	A	5.9	A	3.3	A	0.9	A	1.4	A	1.1	A	2.4	A	1.8	A	0.8	A	2	A	hypothetical protein
	An00g04700_x_at	3.6	A	1.3	A	2.9	A	1.1	A	1.5	A	1.4	A	1.6	A	1.9	A	0.9	A	3.6	A	6.5	A	1.4	A	similarity to hypothetical protein F16J13.50 - Arabidopsis thaliana
An16g06290	An00g01548_at	15.9	A	5.1	A	8.5	A	4.4	A	2.9	A	1.3	A	1.6	A	8.7	A	1.6	A	1.3	A	1.3	A	2	A	hypothetical protein
An08g05120	An00g00455_at	0.8	A	1.8	A	1.2	A	0.9	A	0.9	A	0.7	A	1	A	0.5	A	1.7	A	2.3	A	1.3	A	1	A	hypothetical protein
An15g02060	An00g01493_at	3.5	A	2.3	A	2.6	A	5.6	A	2.2	A	1.3	A	2.2	A	2.1	A	2.2	A	1.3	A	8.9	A	3	A	hypothetical protein
An04g10190	An00g02936_at	10.2	A	8.9	A	1.5	A	3.8	A	2.7	A	6.5	A	2	A	4.6	A	3	A	19.5	A	2.7	A	15	A	hypothetical protein
An02g09890	An00g08129_at	130.9	P	514.6	P	20.5	A	48.9	P	29.6	A	103.3	P	34	A	35.9	P	23.1	A	6.3	A	23.9	P	20.1	A	strong similarity to EST an_2336 - Aspergillus niger
An03g01960	An00g03306_at	2.5	A	1	A	1.3	A	2.6	A	7.8	A	1	A	1	A	1.3	A	0.8	A	3.1	A	0.9	A	3.1	A	questionable ORF
An07g05250	An00g01642_at	1.6	A	1.7	A	1	A	0.7	A	0.8	A	0.8	A	0.8	A	0.5	A	1.2	A	1.1	A	1.7	A	0.9	A	hypothetical protein
An01g05110	An00g01282_at	1.2	A	2.1	A	1.5	A	1.3	A	0.9	A	0.7	A	2.1	A	7.7	A	1.8	A	1	A	0.5	A	1	A	hypothetical protein
An10g00430	An00g06836_at	580.1	P	517.7	P	757	P	516.2	P	644.5	P	393.6	P	664.9	P	508.3	P	627	P	477.5	P	583.4	P	353.9	P	strong similarity to a-agglutinin core protein AGA1 - Saccharomyces cerevisiae [truncated ORF]
An17g02250	An00g06585_at	307.7	P	400.4	P	381.8	P	377.4	P	245.1	P	316.4	P	305.2	P	277.7	P	301	P	308.9	P	319.4	P	251.4	P	strong similarity G10 protein - Xenopus laevis
An15g06100	An00g13428_at	1.4	A	6.1	A	19.6	A	37	A	9	A	19	A	12.3	A	12.2	A	13.1	A	26.6	A	20.6	A	25	A	weak similarity to putative protein B21O8.60 - Neurospora crassa
An12g08780	An00g01226_at	2.1	A	5.5	A	14.7	A	2.9	A	1.7	A	6.2	A	2.1	A	6.2	A	2.1	A	6	A	5.9	A	6.7	A	hypothetical protein
An02g10570	An00g03130_at	0.6	A	5.1	A	5.2	A	1.2	A	7.8	A	0.3	A	6.3	A	0.7	A	4.5	A	5.8	A	0.7	A	1.3	A	questionable ORF
An16g05450	An00g04950_at	64.7	P	58.7	P	72.6	P	61	P	62.7	P	55.3	P	61.6	P	63.3	P	79.7	P	73.2	P	77.4	P	73	P	similarity to hypothetical protein YGR203w - Saccharomyces cerevisiae
An18g05030	An00g00857_at	2	A	3.9	A	1.5	A	5.6	A	1.4	A	5	A	8.2	A	16.4	A	1.3	A	22.5	A	2.3	A	2.6	A	hypothetical protein
An08g11680	An00g06676_at	229.3	P	222.9	P	214.6	P	156.8	P	130.7	P	122.1	P	226	P	122.5	P	137.8	P	94.1	P	193.5	P	89.4	P	strong similarity to 2,5-dicloro-2,5-cyclohexadiene-1,4-diol dehydrogenase linC - Pseudomonas paucimobilis
An16g01300	An00g04466_at	5.5	A	1.9	A	12.5	A	5	A	2.6	A	3.4	A	1.7	A	3.8	A	2.9	A	17.3	A	1.3	A	1.8	A	similarity to hypothetical protein - Deinococcus radiodurans [truncated ORF]
An16g00610	An00g02553_at	2.9	A	2.1	A	2.4	A	2.4	A	2	A	2.2	A	2.5	A	3	A	1.9	A	6.5	A	2.3	A	2.7	A	hypothetical protein
An08g02690	An00g03212_at	2.5	A	1.9	A	5.6	A	3.3	A	0.6	A	0.4	A	1.8	A	2.5	A	1.1	A	2.9	A	0.5	A	7	A	questionable ORF
An13g02970	An00g13652_at	2.4	A	1.4	A	1.6	A	1.8	A	1.1	A	1.5	A	1.4	A	0.9	A	2.3	A	2.5	A	1.1	A	2.8	A	weak similarity to the hypothetical protein An08g03800 - Aspergillus niger
An14g01890	An00g03183_at	12.3	P	3.8	A	5.5	A	9.1	P	6.7	A	3.6	A	3.2	A	6.1	A	6.4	A	10.5	A	7.2	A	8.6	P	questionable ORF
An19g00310	An00g01083_at	2.3	A	1.3	A	1.4	A	1.1	A	0.6	A	1.3	A	2.1	A	0.6	A	1	A	0.9	A	1.3	A	1.3	A	hypothetical protein
An15g02560	An00g01896_at	2.2	A	3.2	A	3	A	4.3	A	4.2	A	1.8	A	2.9	A	1.7	A	2.6	A	2.7	A	3	A	3.5	A	hypothetical protein
An16g02410	An00g00793_at	0.9	A	10.7	A	0.9	A	1.7	A	1.5	A	9.2	A	3.9	A	2.3	A	9.2	A	1.9	A	1.8	A	0.6	A	hypothetical protein
An01g09720	An00g02479_at	0.5	A	1.7	A	0.7	A	2.2	A	0.5	A	0.8	A	1.3	A	0.6	A	7.7	A	1.2	A	1	A	8.3	A	hypothetical protein
An02g10720	An00g00370_at	1.1	A	1.6	A	1.5	A	1.5	A	1.4	A	2.6	A	1.9	A	5.3	A	1.2	A	1.7	A	7.6	A	2.1	A	hypothetical protein
An02g03060	An00g12953_at	14.2	A	14.2	A	10.4	A	13.7	M	9.4	A	12.5	A	13	A	11.4	A	13.3	A	15.3	M	13.6	P	14.1	A	weak similarity to hypothetical protein T12C22.20 - Arabidopsis thaliana
	An00g11921_s_at	1.9	A	1.2	A	3.3	A	9.8	A	1.3	A	1.7	A	4.1	A	1.4	A	1.6	A	14.6	A	2.3	A	0.6	A	strong similarity to transposon 1 Ant1 - Aspergillus niger
An02g06260	An00g01326_at	2	A	2.3	A	9.3	A	1.9	A	2.9	A	5.7	A	0.9	A	5.6	A	2.8	A	3.6	A	1.6	A	0.4	A	hypothetical protein
An07g10180	An00g03262_at	5.5	A	2.4	A	0.7	A	1.8	A	8.4	A	5.1	A	3.5	A	1.9	A	3.4	A	2.2	A	1.4	A	1.1	A	questionable ORF
An02g11310	An00g03475_at	4.1	A	1.6	A	1.2	A	1.8	A	1	A	1.4	A	1	A	0.9	A	0.5	A	1.8	A	1.9	A	0.8	A	questionable ORF
An02g04660	An00g04930_at	67	P	57.2	P	54.7	P	47.9	P	46.7	P	49.7	P	52.8	P	56.4	P	58.7	P	53.9	P	50.6	P	57.7	P	similarity to hypothetical protein YBR269c - Saccharomyces cerevisiae
An09g01480	An00g11488_at	0.3	A	6.6	A	1.6	A	6.3	A	8	A	0.8	A	6.7	A	0.9	A	5.6	A	1	A	0.8	A	5.2	A	strong similarity to the hypothetical protein encoded by An03g03390 - Aspergillus niger
An07g06570	An00g09796_at	345.3	P	357.2	P	358	P	469.7	P	295.7	P	264.9	P	296.4	P	293.3	P	302.4	P	361.4	P	347.7	P	317.1	P	strong similarity to mitochondrial ribosomal protein S14 mrp2 - Saccharomyces cerevisiae
An17g01760	An00g04874_at	29.2	A	29.5	A	22.4	A	27.3	A	12	A	23.5	A	25.9	A	22.9	A	3.7	A	25.6	A	22	A	27.2	A	similarity to hypothetical protein SPBC409.03 - Schizosaccharomyces pombe
An02g05620	An00g13695_at	1490.5	P	925.3	P	2022.6	P	1124.1	P	1691	P	655.7	P	1409.9	P	815.8	P	1666.7	P	846.2	P	1543.5	P	918.3	P	weak similarity to the hypothetical protein encoded by An07g10060 - Aspergillus niger
An12g01810	An00g12579_at	2.4	A	1.6	A	0.9	A	7.4	A	4.2	A	7.1	A	1.3	A	1.2	A	0.6	A	0.9	A	1.1	A	4.6	A	weak similarity to glutamine--tRNA ligase QARS - Homo sapiens
An12g07940	An00g04922_at	21	A	4.3	A	13.6	A	25	A	5.9	A	3.5	A	3.4	A	7.3	A	16.6	A	13.2	A	13.3	A	11	A	similarity to hypothetical protein Y48E1B.1 - Caenorhabditis elegans [truncated ORF]
	An00g08669_x_at	4955.6	P	6112.9	P	5818.4	P	5751.4	P	4959.2	P	4956.6	P	5123.1	P	4962.6	P	5047.3	P	6040.1	P	5290.6	P	4656.1	P	strong similarity to histone H4.1 - Emericella nidulans
An08g06220	An00g09219_at	27.1	A	18.9	A	18.4	A	21.8	A	17	A	10.8	A	24	A	20.3	A	15.9	A	27.2	A	17.2	A	16.5	A	strong similarity to hypothetical protein SPAPJ691.03 - Schizosaccharomyces pombe
An01g02880	An00g07850_at	6910.4	P	7533.1	P	7348.9	P	7896.7	P	6596.5	P	5960.9	P	6306	P	6451.3	P	6641.9	P	7270.7	P	6681.5	P	6254.2	P	strong similarity to cytoplasmic ubiquitin / ribosomal fusion protein CEP52 - Saccharomyces cerevisiae
An03g00090	An00g03524_at	6.2	A	7.3	A	2.7	A	1.8	A	8.4	A	0.7	A	1.5	A	7.2	A	4.3	A	3.5	A	7.7	A	0.7	A	questionable ORF
An16g04590	An00g08158_at	362.8	P	360.8	P	282.6	P	401.9	P	341.5	P	276	P	253.3	P	308.7	P	304.8	P	434.7	P	303.1	P	279	P	strong similarity to EST EMBLEST:BE759711 an_2591 - Aspergillus niger
An04g09200	An00g02812_at	1.6	A	1.6	A	2	A	3.6	A	1.6	A	2.7	A	5.3	A	2.3	A	7.1	A	1.6	A	2.9	A	1.4	A	hypothetical protein
An14g05040	An00g02926_at	1.7	A	1.7	A	5.9	A	1.3	A	2.8	A	3.2	A	4.6	A	1.5	A	2.1	A	1.5	A	2.5	A	1.4	A	hypothetical protein
An07g05100	An00g08580_at	44.8	P	41.8	P	33.8	P	38.6	P	23.7	A	16.3	P	33.6	P	18.8	P	20.1	A	20.3	P	34.8	P	18.1	A	strong similarity to heterokaryon incompatibility protein het-6 - Neurospora crassa
An01g05930	An00g02370_at	11.6	A	14.3	M	6.2	A	8.6	A	10.7	A	1.5	A	4.3	A	7.9	A	15.7	A	7.2	P	8.8	A	7.3	A	hypothetical protein
An01g03770	An00g08031_at	1070	P	1539.8	P	947.6	P	1108.8	P	903.4	P	797.7	P	804.9	P	835.7	P	841.8	P	908.4	P	879.8	P	1013.9	P	strong similarity to dynein light chain 1 cdlc1 - Drosophila melanogaster
An14g06480	An00g11052_at	371.9	P	345.2	P	342.7	P	331.4	P	319.3	P	274.8	P	276.3	P	265.9	P	275.2	P	299.9	P	296.9	P	237.7	P	strong similarity to small nuclear ribonucleoprotein SMD2 - Saccharomyces cerevisiae
An08g00270	An00g03073_at	4.6	A	11.3	A	2.5	A	3.4	A	5.1	A	2.8	A	4.6	A	6	A	25.4	A	12.5	A	2.8	A	3.1	A	questionable ORF
	An00g01207_s_at	0.6	A	0.3	A	0.7	A	1	A	0.4	A	0.7	A	0.6	A	0.7	A	0.5	A	1.4	A	0.7	A	0.5	A	hypothetical protein
An08g00780	An00g08983_at	31.2	M	37.5	P	56.4	P	45.2	P	48.8	P	43.5	P	30.3	P	51.3	M	43.3	M	40.3	P	38.1	P	23.2	P	strong similarity to hypothetical protein AT4g09550 - Arabidopsis thaliana
An02g01960	An00g03357_at	2.1	A	7.9	A	1.8	A	12.3	A	8.3	A	3	A	6.8	A	2.5	A	9.5	A	5.1	A	2.9	A	3.4	A	questionable ORF
An17g01955	An00g05803_at	40.5	P	10.7	A	16.4	P	21	A	26.9	P	18.7	A	25.1	P	16	M	17.6	A	12.5	A	18.6	P	13.3	A	similarity to rhoGAP homolog DdRacGAP - Dictyostelium discoideum
An15g03380	An00g00462_at	1.7	A	1.6	A	2.3	A	2.7	A	1.8	A	1	A	2.2	A	1.7	A	1.6	A	1.6	A	3.1	A	1.5	A	hypothetical protein
An03g04290	An00g00280_at	1.7	A	2.5	A	6.4	A	7.1	A	1.4	A	7.7	A	8.6	A	6.9	A	2	A	1.8	A	4.8	A	0.9	A	hypothetical protein
An14g02670	An00g08059_at	79.3	P	31.8	P	76.6	P	42.4	P	86.9	P	31.6	P	94.7	P	29.7	P	85.5	P	28.7	P	93.3	P	26	P	strong similarity to endoglucanase IV egl4 - Trichoderma reesei
An18g03240	An00g00098_at	19	A	17.4	P	13.1	A	20.4	P	12	P	17.1	P	18.4	A	10.6	A	15.1	P	23.7	P	21.5	P	11.9	P	weak similarity to the (A+T)-stretch-binding protein ATBP - Sarcophaga peregrina
An02g12050	An00g06538_at	140.2	P	117.8	P	129.6	P	132.6	P	115.1	P	79.1	P	101.2	P	106.1	P	105	P	139.4	P	102	P	109.9	P	similarity to V-ATPase assembly protein Vma21p - Saccharomyces cerevisiae
An04g07600	An00g03320_at	2.3	A	2	A	2.9	A	2.8	A	2.6	A	2.3	A	11.5	A	2.6	A	2.4	A	2.6	A	3.2	A	1.4	A	questionable ORF
An04g03230	An00g01294_at	10.5	A	11.9	A	1.9	A	9.4	A	1.5	A	0.4	A	11.3	A	1.7	A	1.6	A	3.1	A	4.7	A	1.1	A	hypothetical protein
An02g03440	An00g00784_at	1.5	A	3.6	A	1.6	A	1.5	A	1.3	A	1.2	A	1.6	A	1.6	A	1.8	A	4.6	A	1.1	A	1.7	A	hypothetical protein
An16g02620	An00g02284_at	4.7	A	13.7	A	5.8	A	16.4	A	1.4	A	1.5	A	11.3	A	7.6	A	10.3	A	4.2	A	8.6	A	8.6	A	hypothetical protein
An11g02070	An00g11473_at	0.7	A	2.4	A	3.6	A	0.9	A	4.1	A	1	A	3.2	A	1.7	A	5.4	A	5.6	A	1	A	1	A	strong similarity to the hypothetical protein encoded by An01g14430 - Aspergillus niger
An12g00150	An00g03302_at	9	A	1.1	A	1.2	A	4.8	A	7.4	A	4.6	A	5.9	A	0.9	A	5.7	A	1.3	A	2.1	A	2	A	questionable ORF
An04g01030	An00g02355_at	0.6	A	0.6	A	0.5	A	0.8	A	0.3	A	0.3	A	1.1	A	0.3	A	0.3	A	1.6	A	0.5	A	0.3	A	hypothetical protein
An02g05500	An00g02296_at	1.5	A	8.1	A	0.9	A	0.7	A	0.8	A	4.1	A	5.7	A	1.2	A	0.7	A	1.8	A	1.3	A	1.1	A	hypothetical protein
An04g07580	An00g02002_at	11.9	A	2.2	A	1.4	A	11.6	A	1.6	A	1.7	A	12.4	A	5.4	A	1.7	A	2	A	2.2	A	14.3	A	hypothetical protein
An02g10280	An00g00886_at	1.9	A	1.7	A	6.4	A	13.9	A	4.2	A	6.9	A	2.5	A	0.7	A	1.4	A	3.3	A	7.1	A	4.4	A	hypothetical protein
An01g02380	An00g00640_at	9	A	18.2	A	15	A	10.6	A	11.7	A	5	A	29.2	M	8.8	A	25.5	P	7.5	A	17.1	A	7.5	A	hypothetical protein
An06g02330	An00g00290_at	0.8	A	9.2	A	3.4	A	0.9	A	3.1	A	1.4	A	1.5	A	1.3	A	1	A	3.2	A	1.6	A	3.2	A	hypothetical protein
An18g02670	An00g02170_at	11.8	A	23.4	P	6	A	2.2	A	5.5	A	11.3	A	17.5	A	12.8	A	2.1	A	15.2	A	8.6	M	10.1	A	hypothetical protein
An07g09510	An00g03362_at	13.4	A	3.1	A	1.7	A	2.5	A	3.8	A	3.4	A	11.8	A	12.4	A	2.1	A	7.6	A	7.7	A	15.2	A	questionable ORF
An13g01420	An00g05956_at	7.1	A	29.7	A	15	A	16.8	A	10.1	A	6.6	A	18.4	A	6.1	A	16.4	A	7.7	A	3.4	A	9.8	A	similarity to sterigmatocystin synthesis transcription regulator AflR - Emericella nidulans
An04g00310	An00g03237_at	1.9	A	2.6	A	4	A	9.2	M	13.9	A	9.3	A	13.8	P	8.5	P	8.2	A	8.5	A	5.6	A	2.5	A	questionable ORF
An11g09840	An00g13068_at	185.6	P	175.7	P	197	P	191.7	P	130.8	P	117.4	P	198.6	P	147.2	P	188.1	P	193.2	P	166.2	P	192.9	P	weak similarity to inversion protein bcn92 - Drosophila melanogaster
An02g00920	An00g00343_at	8.3	A	4.1	A	2.5	A	11.9	A	9.8	A	5.9	A	12.9	A	2.7	A	18.1	A	9.7	A	9.3	A	3.3	A	hypothetical protein
An01g05420	An00g01631_at	1.1	A	0.6	A	2.3	A	1.5	A	0.4	A	0.6	A	0.8	A	0.6	A	1.5	A	1	A	1.9	A	1	A	hypothetical protein
An15g06680	An00g09752_at	15.3	A	17.7	A	12.1	A	15.9	A	11.7	A	11.5	A	7.3	A	10.7	A	15.6	A	18.1	A	11.9	A	4.5	A	strong similarity to mitochondrial glutamate--tRNA ligase MSE1 - Saccharomyces cerevisiae
An02g09850	An00g01005_at	1.5	A	7.6	A	1	A	5.6	A	15.2	A	4.1	A	12.3	A	7.1	A	5.8	A	12.2	A	2.4	A	1.3	A	hypothetical protein
An11g08640	An00g02187_at	1.1	A	7.7	A	2.2	A	2.7	A	0.9	A	1.9	A	2.4	A	0.8	A	0.8	A	7.7	A	4.1	A	2.1	A	hypothetical protein
An14g04220	An00g03461_at	54.9	A	41.5	A	47	A	57.2	A	42.4	A	36.4	A	28.2	A	21.5	A	28.5	A	26.3	A	27.3	A	27.8	A	questionable ORF
	An00g09921_s_at	12.3	A	6.6	A	0.7	A	0.9	A	2.8	A	6.3	A	1.7	A	5.6	A	10.5	A	1.6	A	2	A	7.3	A	strong similarity to multidrug resistance-associated protein (MRP)-like protein-2 MLP-2 - Rattus norvegicus
An18g03810	An00g11339_at	3412.6	P	3659.1	P	3460	P	3848.4	P	2911.2	P	2783.5	P	3132.1	P	3208.5	P	3261.9	P	3593.3	P	3293.3	P	3440.3	P	strong similarity to the cytoplasmic ribosomal protein of the large subunit L13A - Saccharomyces cerevisiae
An01g02630	An00g11767_at	31.6	A	25	A	25.7	A	56.4	P	27	A	40.9	M	23.1	A	48.2	P	38.3	A	29.6	A	41.3	P	33.3	M	strong similarity to the transcriptional regulator amdR - Aspergillus nidulans
An11g01800	An00g03132_at	1.1	A	2.2	A	4.7	A	18.4	A	2.3	A	7.9	A	4	A	4.8	A	13.1	A	2.9	A	1.5	A	4.7	A	questionable ORF
An14g01030	An00g08037_at	796.2	P	768.4	P	682.4	P	850.2	P	603.9	P	618.1	P	599.6	P	613	P	636	P	704.7	P	586.5	P	612.8	P	strong similarity to eIF-3 p110 subunit - Homo sapiens [truncated ORF]
An02g07200	An00g02643_at	1.9	A	3.1	A	1.2	A	3.2	A	1.1	A	2.2	A	2	A	7	A	3.4	A	17.1	A	10.2	A	2.2	A	hypothetical protein
An10g00640	An00g01930_at	6.3	A	3	A	2.1	A	1.7	A	2.1	A	1.4	A	7.7	A	2.8	A	2.2	A	7.3	A	2.1	A	2	A	hypothetical protein
An09g00020	An00g02756_at	18.9	A	5.1	A	19.8	A	19.8	A	11.4	A	3.6	A	17.2	A	16.6	A	15.9	A	4	A	7.7	A	15.2	A	hypothetical protein
An18g04860	An00g01086_at	2.5	A	1.7	A	2.1	A	10.1	A	1.1	A	4.5	A	1.8	A	5	A	11.2	A	8.1	A	1	A	7.2	A	hypothetical protein
An15g02790	An00g01836_at	26.7	P	15.5	P	19.7	P	17.9	P	17.4	M	17.3	P	21.7	A	17.1	A	17.9	P	16.9	P	10.2	P	11.9	P	hypothetical protein
An16g06920	An00g02655_at	3.2	A	1.4	A	1.6	A	2.5	A	2.4	A	3	A	2.2	A	1.6	A	3.3	A	3.1	A	1.8	A	3	A	hypothetical protein
An01g13860	An00g02732_at	1.2	A	1.4	A	1.2	A	0.7	A	1.1	A	1.2	A	7	A	0.6	A	4.1	A	1.4	A	2.8	A	1.7	A	hypothetical protein
An01g00990	An00g12713_at	0.5	A	0.9	A	1.3	A	1	A	6.1	A	1.7	A	0.4	A	0.7	A	0.8	A	0.3	A	1.3	A	0.4	A	weak similarity to hypothetical protein An01g12970 - Aspergillus niger
An14g03690	An00g00334_at	1	A	2.9	A	8.9	A	8	A	1.6	A	2.1	A	1.4	A	5.6	A	12	A	5.6	A	5.2	A	0.7	A	hypothetical protein
An09g01060	An00g01332_at	1.1	A	1.2	A	1	A	1.6	A	0.4	A	0.4	A	1.4	A	0.4	A	0.8	A	0.7	A	0.4	A	1.9	A	hypothetical protein
An08g04230	An00g02547_at	1.4	A	0.8	A	2.3	A	0.7	A	7	A	3.2	A	0.9	A	0.6	A	0.5	A	1.7	A	1.2	A	0.3	A	hypothetical protein
An01g05020	An00g03288_at	16.8	A	32.8	A	7.3	A	2.9	A	3.7	A	2.2	A	11.5	A	15.5	A	10	A	8.3	A	17.2	A	2.7	A	questionable ORF
An16g01180	An00g02878_at	1.8	A	6.8	A	1.1	A	12	A	1.5	A	1.6	A	3.2	A	1.3	A	10.2	A	3.2	A	1.8	A	2.1	A	hypothetical protein
An08g01110	An00g12127_at	225.1	P	364.6	P	320.9	P	375.4	P	279.9	P	288.5	P	268.3	P	298	P	260.7	P	341	P	264.7	P	306	P	strong similarity to VTC1 - Saccharomyces cerevisiae
An07g01890	An00g02492_at	1	A	12.1	A	10	A	2.6	A	4.7	A	1	A	8.7	A	1	A	4.5	A	6.4	A	8.9	A	1.6	A	hypothetical protein
An11g00020	An00g02741_at	5.4	A	2.3	A	2	A	13	A	0.9	A	3.7	A	2.6	A	1.4	A	1.7	A	3.1	A	19.7	A	2.9	A	hypothetical protein
An12g08250	An00g02677_at	35	P	48.4	P	74.7	P	61.9	P	41.7	P	29.7	P	44.6	P	47.9	P	40.9	P	54.3	P	27.2	P	51	P	hypothetical protein
An05g00770	An00g10394_at	756.7	P	524.6	P	809.3	P	615.6	P	633.8	P	396.2	P	687.1	P	489.8	P	713	P	569.2	P	717	P	534.5	P	strong similarity to polyubiquitin 2 pub2 - Arabidopsis thaliana
An11g01590	An00g00800_at	17.2	P	5	A	20.6	P	3.2	A	3.4	A	2.1	A	13.8	A	23.9	A	21.8	A	4.2	A	14.1	A	4.7	A	hypothetical protein
An02g09730	An00g03581_at	756	P	783.4	P	747.7	P	891.9	P	715	P	615.4	P	607	P	612.5	P	695.3	P	680.6	P	679.9	P	757.5	P	similarity to 18 kD subunit of NADH:ubiquinone reductase CI-B18 - Bos taurus
An10g00260	An00g08164_at	3.9	A	2.6	A	1.7	A	5	A	3.8	A	5.5	A	3.1	A	10.6	A	0.8	A	2.8	A	1.5	A	1.3	A	strong similarity to EST EMBLEST:BE760291 an_1399 - Aspergillus niger
An01g12730	An00g12942_at	4.6	A	2.6	A	4.3	A	3.6	A	4	A	1.6	A	2.6	A	2.1	A	4.9	A	4.1	A	6.7	A	1.1	A	weak similarity to hypothetical protein SPBC28F2.07 - Schizosaccharomyces pombe
An15g04460	An00g02136_at	4.1	A	4.5	A	1	A	1.4	A	2.4	A	0.8	A	1.7	A	1.8	A	5	A	1.8	A	13.4	A	3.8	A	hypothetical protein
An02g11290	An00g06278_at	189.9	P	141.3	P	154.7	P	123.5	P	149.9	P	88.9	P	144.8	P	77.8	P	134.3	P	134	P	141.2	P	86.9	P	similarity to the phosphoinositide-specific phospholipase C plc1 - Schizosaccharomyces pombe
An15g01060	An00g14002_at	6.7	A	11	A	0.7	A	4.7	A	10.1	A	0.7	A	4.2	A	1.6	A	7.4	A	1.8	A	9	A	3.6	A	weak simimilarity to hypothetical SNF2 subfamily global transcription activator At2g28290 - Arabidopsis thaliana
An07g08110	An00g04908_at	10.9	A	10.4	A	5.1	A	1.9	A	4.2	A	4.2	A	4.9	A	1.3	A	4.9	A	10.5	A	2.3	A	7.9	A	similarity to hypothetical protein T2 - Mus musculus
An11g09120	An00g11340_at	3926.7	P	4299	P	4367.5	P	4359.3	P	3620.1	P	3631.2	P	4248.5	P	4171.2	P	3762.8	P	4082.1	P	4162.3	P	4121.1	P	strong similarity to the cytoplasmic ribosomal protein of the large subunit L26 - Saccharomyces cerevisiae
An07g06590	An00g06534_at	18.5	A	18.5	A	15.4	A	10.8	A	2.6	A	5.3	A	11.4	A	8.2	A	7.6	A	10.4	A	9.1	A	20.2	A	similarity to vacuolar H+-transporting ATPase assembly protein Vph2p - Saccharomyces cerevisiae
An15g03630	An00g02993_at	0.8	A	1.4	A	1.3	A	1	A	1.2	A	1	A	6.4	A	5.4	A	1.5	A	1.8	A	1.1	A	1.4	A	hypothetical protein [truncated ORF]
An07g02750	An00g01825_at	8.4	A	7.2	A	1.9	A	2.4	A	5.8	A	3.1	A	1.6	A	2	A	1.4	A	3.8	A	1.6	A	2.7	A	hypothetical protein
An12g00810	An00g01111_at	1.1	A	6	A	6.6	A	1.3	A	0.8	A	0.2	A	4.3	A	0.7	A	0.6	A	1.2	A	0.6	A	1.5	A	hypothetical protein
An01g05750	An00g05036_at	34.8	M	31	A	40	P	43	A	30.1	A	22.8	A	29	A	32.2	A	35.6	A	42.3	P	33.5	A	21.2	A	similarity to indole-diterpene gene cluster protein paxU - Penicillium paxilli
An18g06460	An00g13587_at	25.8	A	23	A	10.9	A	16.2	A	6	A	5.7	A	8.5	A	14.2	A	21.8	A	17.5	A	5.1	A	10.4	M	weak similarity to the calcium channel BI-2 - Oryctolagus cuniculus
An09g04200	An00g00503_at	5.2	A	0.9	A	0.9	A	0.6	A	2.8	A	3	A	2.6	A	1.2	A	5.3	A	11.8	A	1.6	A	0.6	A	hypothetical protein
An02g05810	An00g03181_at	1.9	A	1.1	A	1	A	2	A	2.1	A	1.5	A	4.2	A	1.2	A	2.3	A	1.3	A	1.9	A	1.4	A	questionable ORF
An07g09080	An00g01048_at	2.7	A	3.5	A	11.2	A	11.4	A	6.2	A	12.9	A	22.1	A	6.6	A	10	A	2.5	A	5.9	A	10.3	A	hypothetical protein
An02g06240	An00g03844_at	989.8	P	1289.1	P	1240.2	P	1141.1	P	977.7	P	786.6	P	1298.1	P	766	P	1121.1	P	984.8	P	944.9	P	1177.9	P	similarity to ATP synthase subunit h ATP14 - Saccharomyces cerevisiae
An08g03350	An00g00330_at	11.7	A	1.1	A	2.4	A	7.9	A	2.6	A	1.3	A	1.3	A	10.8	A	10.4	A	6.2	A	1.3	A	6.3	A	hypothetical protein
An07g10070	An00g08169_at	2.6	A	15	A	7.2	A	2.5	A	2	A	2	A	2.5	A	4.9	A	2.8	A	2.2	A	5.8	A	10.6	A	strong similarity to EST from patent WO200056762-A2 - Aspergillus niger
	An00g08563_s_at	3972.2	P	4104.5	P	4091.5	P	4601.8	P	4053	P	3401.7	P	3634.8	P	3140.8	P	3364.7	P	3550.5	P	3818.3	P	3125.2	P	strong similarity to heat shock protein 70 hsp70 - Ajellomyces capsulata [putative frameshift]
An16g04300	An00g03260_at	15.3	A	14	A	18	A	12.6	A	16.9	A	16.8	A	10.8	A	0.9	A	13.9	A	22.8	A	11.9	A	8.2	A	questionable ORF
An16g07950	An00g01469_at	736.4	P	594.4	P	600.6	P	395	P	526.2	P	330.5	P	671.1	P	448.7	P	457	P	347.4	P	697.9	P	206.5	P	hypothetical protein
	An00g06676_s_at	464.1	P	314.3	P	461.6	P	204.1	P	452.2	P	162.1	P	376.2	P	176.7	P	387.9	P	143.2	P	347.8	P	95	P	strong similarity to 2,5-dicloro-2,5-cyclohexadiene-1,4-diol dehydrogenase linC - Pseudomonas paucimobilis
An16g08550	An00g07188_at	862.5	P	940.9	P	991.7	P	967.7	P	865.3	P	733.4	P	912.6	P	845.3	P	848	P	907.7	P	874.3	P	902.4	P	strong similarity to ATP synthase coupling factor (F0) subunit e TIM11 - Saccharomyces cerevisiae
An10g00500	An00g13147_at	690.1	P	513.6	P	689.2	P	673.9	P	564.1	P	445	P	603.5	P	510.8	P	601.7	P	528	P	625	P	424.2	P	weak similarity to MRS11 protein - Saccharomyces cerevisiae
An15g03290	An00g00528_at	12.2	A	2.6	A	7.2	A	1.7	A	5.4	A	7.6	A	2.2	A	0.5	A	1.7	A	5.4	A	1.8	A	1.4	A	hypothetical protein
An07g10060	An00g10703_at	390.9	P	242	P	220.4	P	173.8	P	195.6	P	134.4	P	269.6	P	161.5	P	210.2	P	228.4	P	202.4	P	193.9	P	strong similarity to proteinase B inhibitor 2 PBI2 - Saccharomyces cerevisiae
An07g10000	An00g03439_at	101.7	P	84.6	P	82.2	P	59.1	P	67.9	P	56	P	75.3	P	47.8	P	54.2	P	43.3	P	53.5	P	24.6	P	questionable ORF
An12g10530	An00g05114_at	1.3	A	7.4	A	1	A	7.7	A	5.2	A	0.3	A	0.3	A	3.6	A	0.6	A	8.7	A	2.4	A	2.1	A	similarity to kinesin light chain KLC - Plectonema boryanum
An07g08790	An00g13140_at	21.5	M	7.5	A	22.5	A	1.1	A	11	A	9.9	A	3.9	A	6.6	A	2.7	A	8.3	A	13	A	17.6	A	weak similarity to mitosis inhibitor protein kinase wee1 - Schizosaccharomyces pombe
An02g12100	An00g03414_at	9.2	A	13.4	A	5.8	A	7.4	A	8.3	A	8	A	21.1	A	5.6	A	1.8	A	3.6	A	0.7	A	0.6	A	questionable ORF
An06g00870	An00g01860_at	0.8	A	1	A	0.7	A	1.2	A	0.9	A	0.5	A	1.4	A	2	A	0.7	A	2.1	A	0.8	A	1.6	A	hypothetical protein
	An00g06831_s_at	5.7	A	11.7	A	8.3	A	6	A	3.4	A	7.3	A	2	A	9.6	A	7.8	A	2	A	10.5	A	4.4	A	strong similarity to a transposase from the Tan1 transposable element - Aspergillus niger
An02g06210	An00g01482_at	2	A	2.2	A	1.9	A	3	A	3.2	A	2.5	A	1.8	A	1.7	A	9.5	A	6.2	A	2.1	A	1.2	A	hypothetical protein
An13g02470	An00g01608_at	2.2	A	1.9	A	1.5	A	4	A	0.6	A	2.5	A	1.7	A	1.5	A	1.4	A	5.5	A	2.2	A	1.8	A	hypothetical protein
An11g01480	An00g13431_at	49.7	P	45.1	P	37.2	P	36.4	P	40.1	P	26.2	P	39.3	P	33.4	P	39	P	22	P	26.2	P	17.4	P	weak similarity to putative RNA polymerase - Pelargonium leaf curl virus
An02g03170	An00g00093_at	11.8	A	14.7	A	15.7	A	2.6	A	6.7	A	15.9	A	18.9	A	6.6	A	19.6	M	15.9	A	11.8	A	1.7	A	weak similarity to lactose operon repressor LacI - Escherichia coli
An18g02910	An00g04356_at	0.9	A	1	A	0.9	A	0.7	A	4.3	A	1.1	A	0.8	A	1.3	A	2.9	A	1.4	A	2	A	0.7	A	similarity to histone H4 (HHF2) - Saccharomyces cerevisiae
An18g02290	An00g01992_at	14.9	M	12.3	A	7.7	A	10.5	A	8.4	A	12.2	P	10.7	A	3.1	A	8	A	15.8	A	2.6	A	6	A	hypothetical protein
An09g06620	An00g01681_at	2.4	A	2.2	A	3.4	A	8.7	A	3.5	A	1.8	A	2.1	A	1.6	A	3	A	1.8	A	2.3	A	3.5	A	hypothetical protein
An12g08740	An00g01366_at	2.7	A	17.5	A	4.2	A	4.1	A	2.2	A	3.2	A	6.5	A	7.9	A	3.2	A	11.6	A	12.5	A	2.9	A	hypothetical protein
An08g09880	An00g12632_at	18.3	A	63.4	A	4.5	A	4.6	A	6.1	A	2.8	A	3	A	5.5	A	1	A	8.5	A	2.4	A	0.9	A	weak similarity to hydrophobin CoH1 - Coprinus cinereus
An11g10090	An00g10700_at	1337	P	1264.1	P	1134.7	P	1366.5	P	850.3	P	900.9	P	1097.8	P	883.9	P	1245.8	P	1339.5	P	1254.2	P	988.8	P	strong similarity to protein translation factor SUI1 - Schizosaccharomyces pombe
An16g09270	An00g07669_at	358.3	P	390.3	P	367.5	P	364.7	P	334.4	P	263.3	P	286.3	P	268.9	P	322.5	P	336.2	P	297.8	P	275.6	P	strong similarity to cyclin-dependent kinase regulatory subunit CKS1 - Saccharomyces cerevisiae
An03g03980	An00g05860_at	15.3	A	21.4	A	18.9	A	12.1	A	13.7	A	9.4	A	22.4	A	13.7	A	20.2	A	30.2	A	17.7	A	11.9	A	similarity to secreted protein of patent WO9922243 - Homo sapiens
An01g04460	An00g02752_at	1.8	A	1.9	A	1.8	A	1.6	A	2	A	1.1	A	1.7	A	2.1	A	1.4	A	2.5	A	2.6	A	1.4	A	hypothetical protein
An07g09970	An00g02682_at	455.1	P	505.5	P	407.4	P	448.1	P	361.9	P	340.8	P	394.1	P	376.8	P	338.4	P	461.1	P	368.2	P	357.4	P	hypothetical protein
An12g05940	An00g02436_at	4.2	A	12.4	A	6.9	A	11	A	10.3	A	3	A	8.4	A	3.4	A	3.7	A	3.2	A	2.2	A	21.5	A	hypothetical protein
An09g00910	An00g03345_at	0.9	A	0.9	A	2	A	2	A	1.2	A	1.5	A	1	A	1.2	A	2.2	A	2.8	A	1.1	A	4.2	A	questionable ORF
An12g08210	An00g03258_at	2.2	A	2.2	A	1.8	A	8	A	0.9	A	3.3	A	5.3	A	5.5	A	0.7	A	1.2	A	8.8	A	8.5	A	questionable ORF
An14g04130	An00g03080_at	2.1	A	2.8	A	19.2	A	3.9	A	1.3	A	2.4	A	4.4	A	3.6	A	3.5	A	1.7	A	2.2	A	8.4	A	questionable ORF
An04g07530	An00g02263_at	35	P	29.8	P	22.8	A	32.6	P	21.7	P	14.4	A	33	P	17.7	A	30.8	P	19.8	A	36.3	P	18.7	P	hypothetical protein
An16g04240	An00g03327_at	7.9	A	0.9	A	1.7	A	1.5	A	1.7	A	2.5	A	1.3	A	1.7	A	6.4	A	1.4	A	4.7	A	2.3	A	questionable ORF
An01g11630	An00g10701_at	997.3	P	1177.6	P	1047.1	P	1379.2	P	891.6	P	1070.7	P	765.6	P	1093	P	908	P	1320.7	P	842.1	P	1313.3	P	strong similarity to protein translocation complex gamma chain sec61- Canis lupus familiaris
An04g03900	An00g05126_at	145.7	P	146.5	P	134	P	157.4	P	117.4	P	94.6	P	129.3	P	113.4	P	138.7	P	154.8	P	135.2	P	120.5	P	similarity to large subunit mitochondrial ribosomal protein YMR26 - Saccharomyces cerevisiae
An18g04700	An00g01634_at	12.2	A	12.7	A	13.9	P	6.1	A	11.4	A	10.9	A	4.7	A	14.2	A	10.8	A	2.2	A	7	A	14.1	A	hypothetical protein
An09g03580	An00g02505_at	14.5	A	8.8	A	2	A	7.3	A	12.1	P	1.4	A	13	A	0.7	A	1	A	12.8	A	13.3	A	1.2	A	hypothetical protein
An12g05850	An00g02965_at	0.6	A	0.9	A	3.7	A	1.3	A	1.2	A	1.1	A	1.7	A	1.6	A	1.1	A	0.8	A	1.2	A	0.6	A	hypothetical protein
An12g07700	An00g12806_at	2.4	A	7.9	A	3.9	A	13.8	A	3.2	A	1.4	A	11.8	A	2.2	A	8.4	A	15.1	A	12.6	A	5.3	A	weak similarity to hypothetical protein b2460 - Escherichia coli
An15g00760	An00g11873_at	1364.8	P	2312.5	P	2181.5	P	2103.5	P	1864.6	P	1634.2	P	1505.2	P	1866	P	1734.9	P	2183.7	P	1584.4	P	1401.8	P	strong similarity to translation elongation factor eEF-1 gamma chain - Artemia sp. [truncated ORF]
An16g09110	An00g01113_at	17.7	A	13.9	A	11.7	A	12.3	A	8.1	A	11.7	A	18.8	A	10.8	A	2.8	A	13.1	A	8.6	A	1.6	A	hypothetical protein
An05g00260	An00g01288_at	13.4	A	30.1	A	2.5	A	19.2	A	19.5	A	3	A	14.3	A	2.2	A	1.8	A	14.6	A	12.3	A	3.5	A	hypothetical protein
An11g06710	An00g00496_at	41.8	A	43.2	A	21.7	A	46.2	A	34.5	A	15.1	A	17.2	A	3.7	A	12.7	A	35.6	A	31.3	P	18.2	A	hypothetical protein
An11g07110	An00g03086_at	2.4	A	2.2	A	1	A	10.2	A	1	A	1.3	A	1	A	0.8	A	1	A	1.7	A	1.7	A	1.7	A	questionable ORF
An12g07520	An00g06625_at	622.1	P	584.1	P	570.7	P	650.7	P	485.4	P	507.1	P	520.4	P	511.5	P	510.8	P	689.7	P	532.5	P	527	P	strong similarity to 10.5 kD subunit of NADH:ubiquinone reductase CI-B8 - Bos taurus
An04g05080	An00g02237_at	3.3	A	3.7	A	1.9	A	2.7	A	4.2	A	6.8	A	5.5	A	12.4	A	9.5	A	9.4	A	1.5	A	6.6	A	hypothetical protein
An15g06260	An00g11400_at	341.2	P	284.2	P	286.3	P	319.1	P	285.9	P	235.2	P	250.2	P	241.2	P	258.5	P	325.7	P	270.8	P	269.8	P	strong similarity to the GU4 nucleic-binding protein 1 Arc1 - Saccharomyces cerevisiae
An09g02130	An00g00852_at	11.2	A	12.8	A	9.2	A	26.2	A	15.9	A	7.7	A	6.8	A	4.7	A	1.9	A	21	A	14.1	A	7.6	A	hypothetical protein
An04g09010	An00g09385_at	109.3	P	119.9	P	112.1	P	95.8	P	99.4	P	65.1	P	75	P	68.3	P	93.5	P	111.4	P	79.4	P	54.5	P	strong similarity to hypothetical protein YPR094w - Saccharomyces cerevisiae
An14g06130	An00g10416_at	3.2	A	4.9	A	11.2	A	3.5	A	4.2	A	2.5	A	2.8	A	5.8	A	11.9	A	3	A	15.6	A	1.8	A	strong similarity to predicted protein An06g01430 - Aspergillus niger
An10g00920	An00g13715_at	8.3	A	3	A	8.3	A	10.3	A	5.8	A	2.8	A	2.6	A	6.2	A	1.6	A	10.8	A	11.8	A	7.1	A	weak similarity to the hypothetical protein encoded by An12g10350 - Aspergillus niger
An15g05680	An00g11060_at	432	P	408.1	P	416.8	P	442.9	P	287.4	P	293.8	P	363.5	P	365.8	P	300	P	374.7	P	352.4	P	286.3	P	strong similarity to Sm-type small nuclear ribonucleoprotein F - Homo sapiens
An11g01050	An00g03268_at	2.8	A	1.7	A	2.8	A	2.5	A	6.3	A	2.2	A	2.3	A	11.2	A	2.9	A	3.1	A	1.9	A	1.8	A	questionable ORF
An01g00790	An00g02554_at	0.5	A	6.2	A	0.4	A	5.6	A	1	A	0.8	A	0.5	A	0.6	A	7.2	A	9.4	A	7.2	A	6.9	A	hypothetical protein
An02g05940	An00g02159_at	3.9	A	17.7	A	2.2	A	7.3	A	2.5	A	2.7	A	14.6	A	4.1	A	7.8	A	4.1	A	1.5	A	6	A	hypothetical protein
An02g03370	An00g00980_at	16	P	21.4	P	24.1	P	21.5	P	17.5	P	17.2	P	20.5	P	20.5	P	16.1	P	30.3	P	20.7	P	13.7	P	hypothetical protein
An12g08230	An00g12156_at	42.2	A	26.6	A	30.1	A	28.6	A	17.2	A	36.6	A	37.7	A	31	A	22	M	28.2	A	26.9	A	12.1	A	strong similarity to zinc finger protein flbC - Emericella nidulans
An05g00510	An00g09974_at	1.8	A	3.4	A	1.8	A	4	A	4.6	A	1.4	A	1.6	A	1.9	A	1.3	A	0.8	A	3.7	A	2.7	A	strong similarity to NADPH cytochrome P450 oxidoreductase cprA - Aspergillus niger
An14g05070	An00g12610_at	1.2	A	5	A	12.7	A	4.7	A	2.6	A	1.3	A	3.1	A	2.1	A	7.9	A	3.6	A	10.4	A	4.4	A	weak similarity to heterokaryon incompatibility protein HET-C - Neurospora crassa
An18g01790	An00g03430_at	1	A	13.3	A	6.9	A	1.8	A	3.1	A	5.8	A	1.4	A	1.9	A	1.5	A	1.7	A	3.5	A	5.1	A	questionable ORF
An04g05390	An00g12906_at	29.4	P	23.1	P	19	P	29	P	35	P	27.4	P	21.8	P	21.5	P	20.2	A	35.8	P	26.7	P	26.4	P	weak similarity to hypothetical protein PFB0700c - Plasmodium falciparum
An06g01790	An00g00718_at	3.2	A	3.8	A	1.9	A	1.2	A	2	A	1.7	A	5.2	A	1.2	A	1.8	A	2.6	A	1.7	A	0.9	A	hypothetical protein
An09g04740	An00g02016_at	1.2	A	5.7	A	8.3	A	8.3	A	4.5	A	6.2	A	0.9	A	5.9	A	0.5	A	9.8	A	0.9	A	7.1	A	hypothetical protein
An02g08810	An00g00898_at	208.7	P	168.1	P	175	P	100.9	P	121.8	P	100.1	P	112.5	P	133	P	173.3	P	96.9	P	180.7	P	126.6	P	hypothetical protein
	An00g11771_s_at	1.7	A	6.2	A	4.4	A	0.7	A	5.3	A	0.6	A	0.7	A	0.5	A	2.4	A	1.5	A	1	A	0.5	A	strong similarity to the transposase TAN1 - Aspergillus niger [putative pseudogene] [possible sequencing error]
An04g02560	An00g00353_at	47.8	P	38.2	P	46.8	P	42.2	P	50	P	27.4	P	42.5	P	37.7	P	44.8	P	48.4	P	39.8	P	49.1	P	hypothetical protein
An01g13220	An00g06640_at	72.1	P	113.7	P	94.5	P	150.5	P	81.6	P	127.6	P	75.1	P	138.1	P	92.9	P	145.9	P	63.3	P	134.7	P	strong similarity to 150 kDa oxygen regulated protein ORP150 - Rattus norvegicus
An03g00930	An00g02300_at	5.8	A	7.8	A	13.5	A	3.6	A	24.2	A	9.8	A	2.9	A	4.1	A	14.9	A	25.7	A	12.2	A	20.7	A	hypothetical protein
An11g01010	An00g01654_at	8.3	A	9.6	A	10.8	A	7.4	A	3	A	6.4	A	6.7	A	7.4	A	5.5	A	17.4	A	1.9	A	0.7	A	hypothetical protein
An07g07020	An00g09715_at	598.2	P	731.5	P	655.2	P	790.1	P	488.5	P	557.3	P	525.5	P	618.9	P	557.8	P	570.2	P	554.3	P	591.9	P	strong similarity to methylation-controlled DNAJ-like protein mcj - Homo sapiens
An15g07280	An00g01186_at	1.8	A	3	A	6.4	A	1.7	A	7.8	A	0.5	A	9	A	6.1	A	1.5	A	1.5	A	10.2	A	1.7	A	hypothetical protein
An02g05780	An00g00908_at	6.8	A	9	P	6.4	A	13.9	A	9.6	A	9.7	P	4.6	A	7.4	M	11.1	A	4.6	A	6.6	A	9.8	A	hypothetical protein
An15g00780	An00g13488_at	2	A	5.4	A	10.4	A	11.7	A	1.2	A	0.9	A	2.6	A	4.2	A	2.7	A	7.7	A	4.8	A	5.4	A	weak similarity to RNA binding protein NAB3 - Saccharomyces cerevisiae
An02g13610	An00g02764_at	0.8	A	0.6	A	0.6	A	0.9	A	1.9	A	0.9	A	0.4	A	0.7	A	1	A	1.3	A	0.5	A	1.5	A	hypothetical protein
An03g06100	An00g02975_at	2	A	2.8	A	2.3	A	5.2	A	6.9	A	0.7	A	13.1	A	1.5	A	1.3	A	1.3	A	1.5	A	1.6	A	hypothetical protein [truncated ORF]
An15g04430	An00g02256_at	5.8	A	3.7	A	32.2	A	10	A	13.6	A	4.6	A	5.4	A	3.3	A	4.7	A	5.1	A	18.2	A	12.6	A	hypothetical protein
An09g05870	An00g10092_at	3797	P	4650.3	P	4631.8	P	4703.9	P	3944	P	3459.1	P	3831.2	P	4234.1	P	3992.2	P	4897.3	P	4037.6	P	4119.9	P	strong similarity to nucleoside-diphosphate kinase NDK-1 - Neurospora crassa
An07g07200	An00g03400_at	14.2	A	11.5	A	13.2	A	28	A	10.7	A	3.6	A	3.5	A	7.2	A	10.6	A	4.8	A	2.4	A	7.5	A	questionable ORF
An03g04540	An00g02304_at	21	A	41.7	P	42.6	P	30	P	30.3	P	25.9	P	26.7	A	43.1	P	41.1	P	20.5	A	38	P	22.2	P	hypothetical protein
An02g00020	An00g06211_at	1	A	3	A	2	A	1.5	A	0.9	A	0.9	A	0.6	A	0.9	A	1.1	A	1.1	A	0.9	A	0.5	A	similarity to the hypothetical protein encoded by An12g03550 - Aspergillus niger
An01g09090	An00g12703_at	174.3	P	318	P	230.7	P	235.5	P	191.8	P	192.3	P	157.1	P	218.4	P	154.7	P	178.6	P	176.5	P	122.4	P	weak similarity to hypothetical protein AAF45855.1 - Drosophila melanogaster
An04g07550	An00g03367_at	1.4	A	2.8	A	10.7	A	7.2	A	8.1	A	2.1	A	8.7	A	3.4	A	7	A	12	A	5.3	A	11.4	A	questionable ORF
An07g02940	An00g03292_at	12.4	A	19.8	A	26.5	A	13.5	A	21.8	A	9.5	A	12.1	A	1.9	A	15.8	A	22.1	P	13.8	A	6.5	A	questionable ORF
An16g01160	An00g01949_at	14.4	A	9.5	A	4.5	A	12.8	A	9.8	A	2.2	A	5.4	A	7.9	A	7.7	A	2.2	A	11.8	A	3	A	hypothetical protein
An09g00150	An00g02849_at	1.3	A	0.9	A	1.6	A	0.5	A	1.3	A	0.7	A	1.1	A	1.5	A	1.3	A	1.4	A	1	A	0.5	A	hypothetical protein
An05g01820	An00g09376_at	5.4	A	2.3	A	17.6	A	4.7	A	10.9	A	2.5	A	3	A	5.4	A	12.7	A	10.4	A	13.5	A	13.9	A	strong similarity to hypothetical protein yphH - Lactococcus lactis subsp. lactis (strain IL1403)
An04g10180	An00g04392_at	10.2	A	21.9	A	2.2	A	11.2	A	5.2	A	6.5	A	1.9	A	10.9	A	1.6	A	13	A	6.8	A	0.9	A	similarity to hypothetical 2-hydroxyglutaryl-CoA dehydratase hgdB - Clostridium symbiosum
An02g07450	An00g01123_at	1.7	A	1.4	A	1.2	A	1.3	A	0.7	A	3.3	A	1.1	A	3.1	A	2.1	A	2.9	A	1.1	A	2.2	A	hypothetical protein
An05g00700	An00g01549_at	3.9	A	6.5	A	5.2	A	1.4	A	5.3	A	3.1	A	0.7	A	5	A	1.4	A	3	A	3.5	A	0.9	A	hypothetical protein
An07g09660	An00g02925_at	1.5	A	2.3	A	0.9	A	1.5	A	0.6	A	2.3	A	1.5	A	1	A	1.7	A	1.1	A	1.7	A	0.8	A	hypothetical protein
An01g06250	An00g09439_at	8.1	A	10.7	A	2.4	A	8.3	A	1.6	A	7.1	A	4.7	A	3.1	A	4.7	A	17	A	11.3	A	4.4	A	strong similarity to hypothetical zinc finger protein SPCC1223.01 - Schizosaccharomyces pombe
An08g05480	An00g00288_at	0.6	A	0.3	A	1	A	0.3	A	0.8	A	0.9	A	0.7	A	2.9	A	0.5	A	1	A	0.6	A	1	A	hypothetical protein
An03g03080	An00g01414_at	5.4	A	9	A	10.4	A	13.7	A	8.4	A	1.4	A	14.6	A	1.3	A	6.9	A	10.3	A	12.9	P	8.3	A	hypothetical protein
	An00g00047_s_at	70.2	M	21.7	A	70.7	P	25	A	63.2	A	14.8	A	33.9	A	5.9	A	60.7	A	15.4	A	59.1	A	17.6	A	strong similarity to arylsulfatase ars-1 - Neurospora crassa
An15g06630	An00g01646_at	55.5	P	49.4	P	42.4	P	40.7	P	27	P	26.9	P	29.7	P	19.5	P	41	P	38.7	P	35	P	23.5	P	hypothetical protein
An15g01050	An00g12909_at	8.9	A	6.2	A	8.2	A	11.5	P	14.3	P	6.3	A	8.7	A	7.7	A	7.6	A	6.1	A	4.9	A	9.7	A	weak similarity to hypothetical protein R03H4.2 - Caenorhabditis elegans
An18g04930	An00g05863_at	1	A	10.5	A	1.4	A	1.7	A	1.9	A	0.7	A	1.4	A	2.7	A	0.6	A	2	A	1.2	A	1.6	A	similarity to secreted protein yb7_1 - Homo sapiens
An16g06930	An00g02605_at	1.3	A	1.6	A	3.6	A	4.4	A	1	A	6.4	A	16	P	6	A	4.1	A	0.7	A	5.6	A	2.8	A	hypothetical protein
An03g02980	An00g11804_at	407.5	P	400.9	P	449.1	P	441.2	P	367.4	P	323.4	P	355.6	P	338.1	P	358	P	381.3	P	372.5	P	379.1	P	strong similarity to thioredoxin - Aspergillus nidulans
An08g11190	An00g03799_at	1	A	0.7	A	3.7	A	1.1	A	1	A	0.8	A	0.7	A	0.9	A	1	A	1	A	0.9	A	0.6	A	similarity to ankyrin Ank1 - Mus musculus
An17g01200	An00g13807_at	4.6	A	1.7	A	3.4	A	3.7	A	1	A	2.3	A	1.7	A	2.1	A	1.2	A	3	A	4.1	A	2.2	A	weak similarity to the secreted protein gu534_1 of patent WO9846757-A2 - Homo sapiens [truncated ORF]
An01g04340	An00g01940_at	1.7	A	1.5	A	2.2	A	0.9	A	0.5	A	2.7	A	1.3	A	0.9	A	0.7	A	1.9	A	1	A	1.1	A	hypothetical protein
An17g01160	An00g05608_at	380.7	P	312.9	P	418.1	P	402.7	P	177.6	P	225.3	P	355.2	P	324.8	P	288.5	P	276.8	P	343.8	P	271.6	P	similarity to protein Bypasses Need for Spo12p BNS1 - Saccharomyces cerevisiae
An18g04630	An00g06351_at	11.5	A	1.4	A	12	A	10.2	A	0.6	A	0.8	A	9	A	1.1	A	0.7	A	0.8	A	8	A	1.6	A	similarity to the tryptophan synthase Trp5 - Saccharomyces cerevisiae
An12g06910	An00g13987_at	2.8	A	1.2	A	1	A	1.9	A	0.8	A	2.9	A	0.8	A	1.5	A	1.5	A	2	A	6.9	A	8.5	A	weak similarity to xylose isomerase - Clostridium thermosaccharolyticum
An04g00010	An00g03843_at	80.3	P	84.1	P	82.5	P	76.2	P	66.4	P	80.6	M	100	P	69	P	81.7	P	84	M	75.6	P	66.3	P	similarity to ATP synthase regulatory factor, 15K STF2 - Saccharomyces cerevisiae [truncated ORF]
An14g04150	An00g03079_at	15.2	A	23.4	M	13	P	17.4	A	17.4	A	6.5	A	12.1	A	12.4	A	25.8	P	26.9	P	16.5	A	15.1	A	questionable ORF
An06g02410	An00g02771_at	6.3	A	8.6	A	1.5	A	18.6	A	2.9	A	11.5	A	14.6	A	2.5	A	9.9	A	12.8	A	22.8	A	10.6	A	hypothetical protein
An04g03990	An00g00352_at	1.2	A	0.9	A	1.2	A	1.7	A	1.5	A	2	A	1	A	0.5	A	2.6	A	1.3	A	1.4	A	0.8	A	hypothetical protein
An07g09310	An00g01669_at	15.7	A	23.2	A	12.5	A	14.4	A	11.2	A	11.4	A	19.4	A	2.5	A	9	A	12.9	A	3.8	A	14.2	A	hypothetical protein
An04g03380	An00g04347_at	55.2	P	77.9	P	63.2	P	66.7	P	66.8	A	69.1	P	69.1	P	69.3	P	50.4	P	38.1	P	57.1	P	42.7	P	similarity to high mobility group protein I-C HMGI-C - Gallus gallus
An01g12540	An00g13002_at	0.9	A	6	A	1.6	A	11.2	A	6.1	A	2	A	9.3	A	1.7	A	0.9	A	1.1	A	1.1	A	4.3	A	weak similarity to hypothetical protein YPL158c - Saccharomyces cerevisiae
An11g01380	An00g01321_at	15.4	A	6.5	A	4.4	A	2.1	A	6.6	A	5.2	A	7.4	A	4	A	6.2	A	5.9	A	4.3	A	2.3	A	hypothetical protein
An08g01700	An00g05605_at	222.1	P	113.4	P	183.1	P	94.2	P	139.7	P	102.4	P	175.7	P	107.3	P	133.6	P	133.8	P	203.8	P	85.9	P	similarity to protease inhibitor of patent WO9820133-A2 - Zea mays
An11g10120	An00g00097_at	10.5	A	11.9	A	2.4	A	8.4	A	11	A	1.2	A	12.2	A	4.2	A	5	A	3.4	A	9.9	A	4.5	A	weak similarity to QID3 - Trichoderma harzianum
An08g01220	An00g13175_at	26.6	P	32.3	P	29	P	19.7	P	23.6	A	20.3	P	21.5	P	14.8	A	22.4	P	22	A	22.5	P	21.1	P	weak similarity to myb-related protein 2 OSMYB2 - Oryza sativa
An02g06020	An00g10473_at	8	A	1.9	A	12.9	A	10.5	A	5.8	A	1	A	9.7	A	8.8	A	15.1	A	8.8	A	11.9	A	2.1	A	strong similarity to probable amine transporter - Schizosaccharomyces pombe
An16g04600	An00g08254_at	75.2	P	57.3	P	61	P	64.3	P	69.9	P	49.5	P	58.1	P	55.9	P	73	P	71.3	P	63.3	P	59	P	strong similarity to Fe/S cluster assembly factor ISA2 - Saccharomyces cerevisiae
An04g06070	An00g08165_at	59.6	P	55.6	P	59	P	39.9	P	57.4	P	38.2	P	57.2	P	28.1	P	49.3	P	65.1	P	59	P	31.3	P	strong similarity to EST EMBLEST:BE760358 an_1548 - Aspergillus niger
An11g08580	An00g02723_at	6.3	A	15.8	P	16.1	A	14.6	A	12.9	A	14.4	A	21.3	A	6	A	20.2	A	14.2	A	11.5	A	8.6	A	hypothetical protein
An01g11320	An00g04112_at	1560	P	1678.3	P	1974.5	P	1575.7	P	1436.6	P	1045.7	P	1387.2	P	1150.4	P	1950.4	P	1721.3	P	1599.4	P	1442.1	P	similarity to dopa decarboxylase 3 DDC3 patent WO9960136-A1 - Aspergillus oryzae
An02g05250	An00g01173_at	27.5	A	6	A	19.4	A	5	A	22.6	A	1.3	A	18.2	A	13.3	A	11.4	A	18	A	25.4	P	12.5	A	hypothetical protein
An01g08020	An00g01835_at	42.6	P	32	P	21.1	P	32.9	P	24.1	P	30.9	P	17.2	P	34.4	P	20.2	P	14	P	18.1	P	25.5	P	hypothetical protein
An17g01220	An00g02882_at	1.5	A	1.6	A	1.1	A	2.1	A	2.3	A	1.6	A	1.9	A	1.2	A	6.5	A	0.9	A	1.1	A	0.9	A	hypothetical protein
An12g06230	An00g02376_at	7.7	A	0.8	A	1.7	A	2.1	A	0.6	A	7.2	A	0.7	A	5.4	A	0.9	A	0.8	A	0.6	A	0.5	A	hypothetical protein
An01g12640	An00g02546_at	20.8	P	24	A	22.7	A	43.9	P	9.6	A	14.7	A	8.7	A	8.8	A	14.7	A	24.1	P	13.3	A	16.1	A	hypothetical protein
An07g02030	An00g01415_at	17.7	A	11.3	A	10	A	14.9	M	10.9	A	11.1	M	11.7	A	12.7	A	14.4	A	0.8	A	9.8	A	3.6	A	hypothetical protein
An15g05190	An00g01135_at	15.2	A	2	A	10.4	A	9.8	A	6.7	A	10	A	12.5	A	15	A	16.4	A	8.8	A	18.4	P	3	A	hypothetical protein
An08g05880	An00g00224_at	4.2	A	8.7	A	6.6	A	15.8	A	4.8	A	4.3	A	9.5	A	1.2	A	10.2	A	2.3	A	1.8	A	1.3	A	hypothetical protein
An12g01860	An00g00676_at	29.3	A	6.1	A	28.7	A	23.6	A	29.4	A	6.1	A	35.7	A	24.4	A	24.8	A	21.9	A	33.6	A	17.5	A	hypothetical protein
An16g03180	An00g02680_at	1.5	A	6.7	A	7	A	3.7	A	8.1	A	7.6	A	0.6	A	3.8	A	2.1	A	2.5	A	6	A	7.7	A	hypothetical protein
An04g05510	An00g07448_at	35.5	P	40	P	23.8	P	37.7	P	40.1	P	29	P	25.7	P	31.3	P	47.1	P	30.3	P	29	P	24.9	P	strong similarity to cell division control protein CDC31 - Saccharomyces cerevisiae
An17g00100	An00g06831_at	11.7	A	1.3	A	1.4	A	1.7	A	1.4	A	0.8	A	1.8	A	8	A	1.7	A	1.8	A	1.6	A	1.2	A	strong similarity to a transposase from the Tan1 transposable element - Aspergillus niger
An01g10210	An00g00890_at	2.9	A	3.3	A	3.2	A	2.4	A	7.6	A	2	A	2.5	A	0.9	A	2.6	A	1	A	1	A	1	A	hypothetical protein
An07g00460	An00g00929_at	2.3	A	2.3	A	2.7	A	3.2	A	2	A	1.2	A	1.1	A	2	A	1.5	A	1.7	A	2.5	A	1.6	A	hypothetical protein
An18g00760	An00g13935_at	10.5	A	21.3	M	27.6	A	29.2	A	14.2	P	22.7	P	19.7	P	17.3	P	25.6	P	24.8	P	38.6	P	16.4	A	weak similarity to TRF1-interacting ankyrin-related ADP-ribose polymerase tankyrase - Homo sapiens
An01g11010	An00g00062_at	1336.7	P	839.6	P	1590.8	P	835.4	P	1299	P	673.8	P	1098.2	P	734.6	P	1384.7	P	748.9	P	1190.8	P	573.3	P	strong similarity to the cell wall protein Crh1 - Saccharomyces cerevisiae
An11g04310	An00g11032_at	101.9	P	91.1	P	94	P	77	P	104.6	P	70.7	P	108.3	P	74.2	P	88.7	P	116.5	P	75.7	P	71.7	P	strong similarity to signal transducing adaptor molecule STAM - Homo sapiens
An07g01490	An00g00580_at	1.5	A	3.6	A	10.2	A	12.1	A	6.8	A	2.2	A	3.4	A	2.5	A	9.2	A	6.5	A	3	A	9.6	A	hypothetical protein
An14g00850	An00g10232_at	2657.5	P	3026.1	P	2775.6	P	2903.3	P	2199.2	P	2354.5	P	2324.2	P	2394.2	P	2158	P	2891.1	P	2630.4	P	2679.4	P	strong similarity to peptidylprolyl isomerase JTE114 - Saccharomyces cerevisiae
An13g01460	An00g13152_at	19	A	6.1	A	15.9	A	9.3	A	17.4	A	15.3	A	2.7	A	1.7	A	14.2	A	3.5	A	2.2	A	2.8	A	weak similarity to mucin FIM-C.1 - Xenopus laevis
An16g03270	An00g02221_at	23.6	A	22.2	A	13.8	A	17.6	A	17	A	15.8	A	22.8	A	18	A	7.4	A	4.5	A	9.1	A	11.6	A	hypothetical protein
An09g05810	An00g02693_at	2.7	A	6.9	A	1.9	A	2.6	A	1.9	A	6.1	A	3.2	A	5.6	A	2.3	A	3.6	A	5.8	A	2	A	hypothetical protein
An01g05010	An00g03293_at	8.4	A	10.1	A	0.8	A	9.7	A	4.6	A	0.4	A	4.1	A	6	A	1.5	A	3.9	A	8.7	A	3.7	A	questionable ORF
An14g07280	An00g00485_at	3.8	A	3.3	A	4.1	A	2	A	1.9	A	1.1	A	1.9	A	1	A	4.4	A	0.9	A	1.5	A	2	A	hypothetical protein
An16g05720	An00g00966_at	2.8	A	1.3	A	2.4	A	1.4	A	11.5	A	1.4	A	1.4	A	1	A	1.7	A	1.8	A	1	A	1.6	A	hypothetical protein
An14g03960	An00g00267_at	3	A	1.1	A	2	A	8.9	A	3	A	1.6	A	2	A	1.1	A	1	A	2.3	A	3.1	A	1.4	A	hypothetical protein
An02g01880	An00g02691_at	18.4	A	13.5	A	18.1	A	18.8	A	11.2	A	1.6	A	2.8	A	20.6	A	17.1	A	16.6	A	16.5	A	3.6	A	hypothetical protein
An14g02110	An00g03431_at	26.9	A	19.8	A	29.6	P	17.3	A	30.7	A	24.4	A	28	A	11	A	23.6	A	12.4	A	14.9	A	16.3	A	questionable ORF
An18g05810	An00g07839_at	8155.3	P	8686	P	8237.8	P	8551.5	P	8022.3	P	6773.8	P	7184.7	P	7414.9	P	7859.9	P	7910.2	P	7506.1	P	7837.7	P	strong similarity to cytoplasmic ribosomal protein of the small subunit S26 - Homo sapiens
An15g00180	An00g02420_at	7.2	A	1.3	A	2.7	A	2	A	2.6	A	2	A	2.2	A	1.7	A	3.9	A	1.8	A	1.6	A	1.1	A	hypothetical protein
	An00g09998_s_at	11.5	A	11.9	A	8.7	A	6.2	A	1.2	A	13.1	A	1.3	A	4.5	A	9.2	A	12.8	A	10	A	14.8	A	strong similarity to neutral amino acid permease mtr - Neurospora crassa
An08g00190	An00g03343_at	0.6	A	9.8	A	0.8	A	1.4	A	1.5	A	1.1	A	0.7	A	1.5	A	0.9	A	4.4	A	11.1	A	4.5	A	questionable ORF
An18g04070	An00g00094_at	4663	P	3840.6	P	4766.5	P	4326.6	P	5033.9	P	3222.6	P	4041	P	4046.5	P	4334.4	P	4159.5	P	4499.1	P	3805.9	P	weak similarity to mucin 2, intestinal/tracheal - Rattus norvegicus
An02g04940	An00g03515_at	1	A	1.8	A	2.7	A	1.4	A	1.4	A	6.9	A	1.5	A	2.2	A	0.9	A	2.1	A	1.3	A	1.4	A	questionable ORF
An09g06130	An00g02486_at	278.3	P	461.6	P	317.7	P	463.6	P	258.7	P	374.3	P	292.2	P	407.5	P	233.7	P	445.8	P	260	P	376.2	P	hypothetical protein
An01g04750	An00g00922_at	0.8	A	1	A	0.8	A	0.8	A	1	A	1.1	A	0.8	A	0.7	A	1.5	A	2.6	A	0.7	A	1.1	A	hypothetical protein
An07g08380	An00g08663_at	39.5	P	22.9	A	57.2	M	38.7	A	41.6	P	30.9	P	33.4	A	21.1	P	27.6	A	33.4	A	34.5	A	28.3	P	strong similarity to histone deacetylase HOS2 - Saccharomyces cerevisiae
An08g02470	An00g07809_at	6480.2	P	6401	P	5984.8	P	6394.5	P	5887.3	P	5203.1	P	5471.6	P	5478.7	P	5198.6	P	5563.3	P	5696.2	P	5669	P	strong similarity to cytoplasmic ribosomal protein of the large subunit L35 - Rattus norvegicus
An11g06530	An00g12495_at	15	P	10.2	A	19	A	15.3	A	11.3	A	14.3	P	19.9	M	14.6	A	17.1	P	17.7	A	8.2	A	18.8	A	weak similarity to envelope glycoprotein env - Human immunodeficiency virus type 1
An03g06210	An00g04953_at	3084.6	P	3334.9	P	2999.9	P	4019.9	P	3092.1	P	2247.4	P	2929.1	P	2833.1	P	2428.2	P	2743.7	P	3134.4	P	3133.6	P	similarity to hypothetical protein YGR273c - Saccharomyces cerevisiae
An02g14400	An00g09276_at	56.3	P	52.3	P	45.8	P	61.4	P	44.7	P	35	P	40.3	P	66.2	P	50.2	P	50.6	P	47	P	37.8	P	strong similarity to hypothetical protein SPCC338.13 - Schizosaccharomyces pombe
An02g03110	An00g05206_at	263	P	207.3	P	198.3	P	237.3	P	141.8	P	98.9	P	128.7	P	114.5	P	175.6	P	172.6	P	110.2	P	128	P	similarity to mitochondrial ribosomal protein of the large subunit YmL4 - Saccharomyces cerevisiae
An07g05200	An00g01878_at	7.1	A	1.2	A	1	A	8.3	A	4.2	A	0.8	A	1	A	0.8	A	2.5	A	4.2	A	2.1	A	0.6	A	hypothetical protein
An15g03310	An00g00507_at	37.2	A	9.9	A	5.1	A	8.1	A	18.6	A	6.4	A	19.1	A	4.9	A	4.5	A	35.2	A	32.6	A	32.2	A	hypothetical protein
An11g07480	An00g02015_at	6.4	A	3.1	A	9.8	A	12.9	A	6.6	A	4.7	A	1.7	A	3.5	A	1.7	A	1.7	A	0.8	A	3.6	A	hypothetical protein
An04g05070	An00g02269_at	48.5	P	79.7	P	48	P	122.6	P	43.3	P	57.4	P	59	P	101.2	P	50.7	P	83.4	P	42.8	P	80.5	P	hypothetical protein
An14g04550	An00g02657_at	0.8	A	1.8	A	2.2	A	0.9	A	1.3	A	0.2	A	0.6	A	0.8	A	0.5	A	0.4	A	0.6	A	2.1	A	hypothetical protein
An12g08290	An00g02292_at	2.1	A	0.9	A	1.8	A	1.3	A	0.6	A	1.9	A	1.1	A	1.1	A	0.6	A	1.9	A	2	A	2	A	hypothetical protein
An18g02260	An00g02238_at	0.9	A	5.7	A	5.5	A	3	A	4.4	A	7.6	A	7.9	A	3.9	A	3	A	4.1	A	3.6	A	2.9	A	hypothetical protein
An08g05710	An00g00248_at	1.8	A	0.9	A	1	A	6.3	A	2.2	A	1.5	A	2.4	A	0.4	A	5.4	A	1	A	1.7	A	1.9	A	hypothetical protein
An12g09160	An00g01600_at	13.1	P	17.2	A	13.7	A	10	A	12.4	P	3.6	A	8.4	A	2.5	A	10.3	A	8.6	A	3.3	A	12.3	A	hypothetical protein
An01g11730	An00g02772_at	5.9	A	4.5	A	10.4	A	2.4	A	13.4	A	14.3	A	3.7	A	7.3	A	11.7	A	22.3	A	6.3	A	15.8	A	hypothetical protein
An17g00960	An00g02312_at	1.9	A	18.9	A	5.7	A	18.4	A	1.9	A	16.5	A	4.6	A	16.2	A	17.1	A	5.3	A	2.6	A	6.6	A	hypothetical protein
An12g09050	An00g03381_at	0.9	A	0.8	A	2.9	A	10.3	A	3.5	A	1.4	A	0.7	A	0.4	A	0.7	A	0.9	A	2.1	A	1.6	A	questionable ORF
An02g01830	An00g00170_at	1922.3	P	2294.8	P	2298.8	P	2834.3	P	1841.3	P	1874.7	P	2042.1	P	2231	P	1834.7	P	2859.9	P	1991.7	P	2284.2	P	cytochrome c cyc - Aspergillus niger
An09g01230	An00g03177_at	47.1	P	36.6	A	52.8	P	39.7	A	45.8	P	24	A	33.1	A	32	A	45.6	P	29.6	A	60.1	P	34	A	questionable ORF
An02g13950	An00g12897_at	1.3	A	8.2	A	2.7	A	5.4	A	2	A	1.7	A	1.5	A	0.8	A	6.7	A	5.2	A	6.1	A	2.3	A	weak similarity to hypothetical protein OSJNBa0026A15.6 - Oryza sativa
	An00g05392_s_at	32.7	A	21.6	A	7.6	A	7.1	A	1.3	A	6.3	A	16.1	A	19.4	A	13.7	A	4.6	A	3.6	A	19	A	similarity to origin recognition complex subunit 4-related protein orp4p - Schizosaccharomyces pombe
An02g11930	An00g02069_at	1.8	A	6.3	A	1.8	A	1.4	A	7.7	A	2.1	A	3.4	A	1.4	A	2.9	A	2	A	2.5	A	1.2	A	hypothetical protein
An02g14260	An00g03182_at	20.7	P	18.9	A	9.9	A	20.9	A	16.6	A	6.9	A	16.8	A	11.8	A	9.5	A	12.6	A	14	A	14.6	A	questionable ORf
An02g07400	An00g10046_at	2328.2	P	2308.4	P	2421.7	P	2401.2	P	1826.5	P	1807.3	P	1976.6	P	1942.9	P	1999.5	P	2148.7	P	2028.3	P	2004.3	P	strong similarity to nonhistone chromosomal protein NHP6B - Saccharomyces cerevisiae
An11g10900	An00g02929_at	9.4	P	9.5	A	11.8	A	14.5	A	10.7	A	12.7	A	15.9	P	13.4	A	12.7	A	5.4	A	5.4	A	10.8	P	hypothetical protein
An15g03340	An00g10096_at	826.1	P	789.1	P	899.9	P	966.7	P	659.3	P	614.3	P	559.4	P	721.6	P	721.7	P	880	P	642.7	P	811	P	strong similarity to NUO-12.3 protein - Neurospora crassa
An12g00530	An00g05293_at	39.9	A	14.4	A	26	A	8.5	A	34.3	A	3.7	A	50.6	A	10.9	A	25.5	A	8.6	A	26.1	A	6.6	A	similarity to myosin heavy chain, nonmuscle - Gallus gallus
An01g06580	An00g03250_at	2.6	A	3.4	A	2.6	A	3.9	A	2.1	A	2.7	A	2.6	A	2.8	A	0.8	A	4.3	A	2	A	1.2	A	questionable ORF
An15g01100	An00g01936_at	1.2	A	7.8	A	0.7	A	0.6	A	1	A	0.9	A	1.4	A	2.3	A	0.7	A	1.1	A	2.8	A	1.7	A	hypothetical protein
An08g05680	An00g09056_at	20	P	19.5	A	18.7	A	12.6	A	15.2	A	10.7	A	25.8	M	6.9	A	3.7	A	1.7	A	12.6	A	7.4	A	strong similarity to hypothetical protein Cj0488 - Campylobacter jejuni
An11g07440	An00g02128_at	9.5	A	11.6	A	14.8	A	2.9	A	14	A	1.3	A	3.8	A	8.3	A	8.4	A	12.2	A	5	A	5.6	A	hypothetical protein
An08g00650	An00g00861_at	0.7	A	1.8	A	4.4	A	4.5	A	1.5	A	0.8	A	0.9	A	1	A	0.6	A	1	A	2.1	A	1.9	A	hypothetical protein
An04g00540	An00g02471_at	8.5	A	12	A	14.6	A	4.7	A	7.2	A	12	M	10.7	A	0.8	A	10.6	A	7.4	A	9.6	A	8.6	A	hypothetical protein
An16g06030	An00g03029_at	1.9	A	12.9	A	11.6	A	18.6	A	13.6	A	13.4	A	12.6	A	2.7	A	1.4	A	3.5	A	24.5	A	6.7	A	hypothetical protein [truncated ORF]
An07g09640	An00g01389_at	38.8	A	52.4	A	40.4	A	37.8	M	47	M	32.7	A	49.8	P	30.8	A	33.8	A	48.2	A	32	A	33.5	A	hypothetical protein
An11g10310	An00g04258_at	0.9	A	1.6	A	1.1	A	1.1	A	3.5	A	0.8	A	0.8	A	0.6	A	0.8	A	1.2	A	1.4	A	1.3	A	similarity to gentisate 1,2-dioxygenases GDO - Pseudomonas alcaligenes
An07g01420	An00g08810_at	2.8	A	1.3	A	1.1	A	4.9	A	1	A	1.1	A	1.9	A	4.5	A	1.5	A	3.3	A	3	A	1	A	strong similarity to hypothetical protein binA - Aspergillus nidulans
An08g02880	An00g00708_at	5.2	A	11.8	A	5.2	A	17.1	A	2.1	A	7.3	A	15.2	A	21.5	A	6.1	A	14.4	A	1.2	A	7.8	A	hypothetical protein
An01g14570	An00g03325_at	5.6	A	10.5	A	15.3	A	1.9	A	7.4	A	6.9	A	5.2	A	4.1	A	6.5	A	14.4	A	1.7	A	0.4	A	questionable ORF
An03g01440	An00g00717_at	4.3	A	8.8	A	10.6	A	8.4	A	0.8	A	8.6	A	4.6	A	5.8	A	7.6	A	7.4	A	4	A	0.8	A	hypothetical protein
An02g02160	An00g02950_at	7	A	3	A	8.4	A	0.8	A	4.4	A	1.3	A	1.6	A	1.6	A	2.6	A	1	A	7.4	A	4	A	hypothetical protein
	An00g01630_s_at	2.1	A	0.9	A	1.5	A	2.3	A	5.5	A	2	A	7.2	A	1.2	A	2.5	A	1.3	A	11.1	A	1.3	A	hypothetical protein
An15g03520	An00g02530_at	16.2	A	10.8	A	24.6	A	4.1	A	17.2	A	20.2	A	25.1	A	3.7	A	20.1	A	3.8	A	12	A	6.9	A	hypothetical protein
An11g05880	An00g11546_at	0.3	A	0.3	A	0.7	A	0.6	A	0.3	A	0.1	A	0.7	A	0.4	A	0.7	A	0.4	A	0.5	A	0.2	A	strong similarity to the hypothetical protein encoded by An12g03050 - Aspergillus niger [truncated ORF]
An08g02830	An00g07561_at	116.5	P	113.6	P	128.6	P	114.9	P	82.7	P	90.1	P	107.4	P	110.3	P	87.6	P	108.8	P	108	P	99.8	P	strong similarity to c-myc associated protein MM1 - Homo sapiens
An15g01170	An00g05937_at	13.8	A	18.6	A	17	A	19.6	A	6.1	A	15.4	A	15.4	A	15.3	A	16.1	P	31.9	P	16.4	A	11.4	P	similarity to splicing coactivator subunit SRM300 - Homo sapiens
An02g06920	An00g01137_at	1.4	A	1.5	A	0.9	A	1.3	A	1.5	A	0.8	A	1	A	1.4	A	1.4	A	2.1	A	2	A	0.5	A	hypothetical protein
An15g04030	An00g03208_at	0.9	A	1.8	A	1.5	A	1.9	A	0.9	A	6.4	A	1.7	A	1.7	A	0.9	A	1.8	A	9.5	A	2.3	A	questionable ORF
An08g03940	An00g05940_at	38.9	P	49.6	P	43	P	25.5	P	32.2	P	19.2	M	25.5	A	26	A	34.4	P	45.4	P	17.2	P	15.9	A	similarity to splicing factor - Schizosaccharomyces pombe
An01g01410	An00g08853_at	4.4	A	3.1	A	3.4	A	2.9	A	1.6	A	2.3	A	2	A	3.4	A	2.6	A	2.7	A	2	A	1.2	A	strong similarity to hypothetical protein An01g01460 - Aspergillus niger
An06g01090	An00g04569_at	6.1	A	18.2	A	37.6	A	14.9	A	12.1	A	10.3	A	38.4	A	4.8	A	32.7	A	5.7	A	36.1	A	9.9	A	similarity to hypothetical protein An11c03400 - Aspergillus niger [putative sequencing error]
An11g00880	An00g03452_at	19	A	5.4	A	23.1	A	14	A	22.3	A	3.6	A	10	A	3.3	A	18.5	A	20	A	3.8	A	3	A	questionable ORF
An01g03910	An00g01157_at	1.2	A	1.5	A	1.2	A	2	A	4.1	A	1.2	A	1.8	A	1.6	A	2.1	A	4.4	A	1.7	A	2.1	A	hypothetical protein
An13g01510	An00g04156_at	18.5	A	34.6	A	3.6	A	3.6	A	2.4	A	2.8	A	4.9	A	2.3	A	2	A	2.1	A	1.2	A	3.1	A	similarity to EST an_2981 - Aspergillus niger
An07g04680	An00g04424_at	14.7	P	12.9	A	7.6	A	10.8	A	10.2	A	12.5	A	6.7	A	8.6	A	11.7	A	12.3	A	6.2	A	7	A	similarity to hypothetical histone H2A variant PFC0920w - Plasmodium falciparum
An15g06300	An00g02821_at	1	A	3.2	A	2.4	A	2.6	A	2	A	1.5	A	2.7	A	1	A	2.6	A	3.2	A	1.5	A	2.4	A	hypothetical protein
An08g00390	An00g04837_at	62	P	64.8	P	60.1	P	38.9	P	65.6	P	36.9	P	61.3	P	50.9	P	51.8	P	43.2	P	53.9	P	35.6	P	similarity to hypothetical protein SPAC806.05 - Schizosaccharomyces pombe
An07g02220	An00g02092_at	2.2	A	3	A	2.7	A	3.4	A	1.2	A	2.3	A	1.5	A	2.8	A	2.2	A	3.1	A	1.7	A	2.5	A	hypothetical protein
An15g00720	An00g01475_at	15.6	A	7.6	A	6.7	A	7	A	6.4	A	13.1	A	1.1	A	11	A	13.8	A	12.3	A	9.2	A	7.5	A	hypothetical protein
An04g07300	An00g03186_at	14.8	A	15.3	A	13.7	A	5.8	A	15.4	A	2.3	A	17	A	13.4	A	21.7	A	17.8	A	11.9	A	16.6	A	questionable ORF
An01g14700	An00g01274_at	22	A	12.7	A	18.6	A	16	A	12.4	A	14.9	A	14.8	A	3.9	A	27	A	10.1	A	19.8	A	11.9	A	hypothetical protein
An15g03720	An00g12405_at	14.6	A	4.5	A	22.9	A	4.3	A	3.5	A	9.7	A	11.2	A	9.9	A	21.5	A	2.7	A	5.4	A	3.3	A	weak similarity to CYC1/CYP3/HAP1 transcription activator - Saccharomyces cerevisiae
An16g03350	An00g13814_at	45.2	A	60.8	A	50.3	A	58.8	A	54.1	A	38	A	58.5	A	31.5	A	52.9	A	51.1	A	35.7	A	58	A	weak similarity to the silk fibroin like protein SEPL4 of patent WO8803533-A - Synthetic
An12g07470	An00g12403_at	123.2	P	470.4	P	102.5	P	485.7	P	147.6	P	343.6	P	152.5	P	313.4	P	101.4	P	264.4	P	136.1	P	259.1	P	weak similarity to cyanovirin-N CV-N - Nostoc ellipsosporum
An05g01490	An00g06604_at	150.9	P	111.3	P	79.5	P	74.8	P	122	P	67.1	P	126.3	P	61.4	P	69.8	P	44.4	P	89.2	P	56.3	P	strong similarity to hypothetical protein PA3762 - Pseudomonas eruginosa
An02g10190	An00g09038_at	21.4	A	8.9	A	29.4	A	15	A	15.3	A	13.1	A	9.8	A	1.2	A	14.9	A	19.8	A	22.4	A	1.6	A	strong similarity to hypothetical protein BAB14757.1 - Homo sapiens
An02g11340	An00g13730_at	1.9	A	3.7	A	2.4	A	0.7	A	1.9	A	0.8	A	3.1	A	0.8	A	2.1	A	3.5	A	1	A	1.4	A	weak similarity to the hypothetical protein encoded by B13I18.180 - Neurospora crassa
An01g06720	An00g01043_at	0.9	A	0.4	A	1	A	0.7	A	1.2	A	1.3	A	0.9	A	1.4	A	1.5	A	1	A	0.6	A	0.5	A	hypothetical protein
An15g03250	An00g00568_at	18.4	A	14.1	A	10.1	A	19.1	A	15.4	A	17.1	A	16.3	A	11.2	A	8.3	A	18.6	A	19.7	A	10.5	A	hypothetical protein
An11g01400	An00g12884_at	67	A	83.2	P	102.2	P	90.5	P	58.5	P	42.9	P	49.8	M	113.1	P	79.7	P	66.3	P	44	P	61.1	P	weak similarity to hypothetical protein L344.14 - Leishmania major
An01g07780	An00g03338_at	15.9	A	10.8	A	14.4	A	17.6	A	18.2	A	14.8	A	14.9	A	10.7	A	17.5	A	2.5	A	8.3	A	5.1	A	questionable ORF
An08g06290	An00g00208_at	17.2	A	3.6	A	3.3	A	9.9	A	6.5	A	2	A	3.4	A	19.1	A	20.2	A	23.2	A	13.3	A	9.3	A	hypothetical protein
An17g01080	An00g13112_at	5.5	A	5.3	A	3.3	A	4.1	A	3.4	A	17.3	A	4.1	A	7.4	A	3.6	A	5.1	A	16.5	A	3.2	A	weak similarity to member of the trichothecene gene cluster TRI7 - Fusarium sporotrichioides
An08g04380	An00g05816_at	325.9	P	320.5	P	313.3	P	368.9	P	282.2	P	255.1	P	293.9	P	302	P	312.1	P	364.6	P	304.7	P	276.2	P	similarity to ribosomal protein of the small subunit, mitochondrial MRP17 - Saccharomyces cerevisiae
An11g07340	An00g10749_at	53.5	P	8.1	A	36.5	P	2.3	A	67.1	P	10.5	A	832.7	P	3.2	A	266.9	P	2	A	57.9	P	6.9	A	strong similarity to putative O-methyl transferase EncK - Streptomyces maritimus
An12g03820	An00g01676_at	8.4	A	1.2	A	1	A	5.7	A	0.9	A	2.4	A	0.6	A	7.6	A	5.8	A	11.2	A	1.1	A	0.9	A	hypothetical protein
An18g03390	An00g01496_at	27.9	A	14.5	A	24.7	M	34.6	P	14.7	P	18.5	A	22.4	A	25.8	A	16.9	A	22.1	A	16.8	A	13.2	A	hypothetical protein
An07g00710	An00g00611_at	12.6	A	7.8	A	15.8	A	18.6	A	10.4	A	6.2	A	25.6	P	4	A	8.1	A	15.6	A	11	A	15.8	A	hypothetical protein
An18g04800	An00g07058_at	40	A	47.5	A	43.1	A	44.8	A	30.7	A	43.9	A	30	A	38.2	A	32.2	A	45.5	A	36.6	A	26.1	A	strong similarity to alpha-L-rhamnosidase rhaA - Aspergillus aculeatus
An01g00500	An00g01100_at	15.7	A	8.9	A	13.9	A	15.1	P	7.8	A	8.6	A	14.1	A	11.4	A	9.9	A	9.1	A	14.3	A	10.3	A	hypothetical protein
An08g03860	An00g02467_at	28.2	P	31.9	M	19.9	M	37.7	A	33.3	P	23	A	38.3	M	25.1	A	24.3	A	33	P	30.9	P	36.5	P	hypothetical protein
An02g00520	An00g00658_at	4.6	A	3.7	A	3.4	A	2.8	A	2.1	A	3.4	A	4.6	A	2.7	A	2.6	A	3.3	A	2.9	A	2.9	A	hypothetical protein
An04g05690	An00g01786_at	0.6	A	0.8	A	0.5	A	1.2	A	0.6	A	0.3	A	0.7	A	0.4	A	0.6	A	0.7	A	0.4	A	0.4	A	hypothetical protein
An08g08930	An00g12843_at	14.5	A	21.5	A	5.8	A	1.3	A	16.4	A	3.9	A	12.3	A	5.3	A	12.3	A	7.9	A	16.3	A	14.2	A	weak similarity to hypothetical protein DR0134 - Deinococcus radiodurans
An12g00540	An00g01169_at	2.1	A	0.8	A	1.2	A	1.3	A	1.7	A	1	A	1.8	A	0.6	A	1.1	A	1	A	0.7	A	0.8	A	hypothetical protein
An07g02580	An00g02003_at	21.6	A	5.8	A	11.1	A	27.4	A	7.5	A	12.5	A	8.5	A	2.1	A	3.6	A	9.8	A	5.7	A	2	A	hypothetical protein
An01g03260	An00g04996_at	349.6	P	421.8	P	380.1	P	474.7	P	373.1	P	351.3	P	331.3	P	344.6	P	301.4	P	435	P	338.6	P	344.1	P	similarity to hypothetical ribosomal protein S37, mitochondrial - Saccharomyces cerevisiae
An09g02300	An00g00592_at	1.3	A	1.4	A	0.7	A	1.9	A	0.5	A	1.3	A	0.9	A	1.5	A	0.6	A	1.8	A	0.8	A	1	A	hypothetical protein
An12g05210	An00g09833_at	4.5	A	9.3	A	4.3	A	4.7	A	9.5	A	8.4	A	4.2	A	8.6	A	4.9	A	4.2	A	9.9	A	3.1	A	strong similarity to monoamine oxidase MAO - Oncorhynchus mykiss
An07g01820	An00g13536_at	5	A	7.7	A	4.5	A	9.7	A	12.9	A	8.7	A	2.1	A	10.9	A	3.3	A	4.7	A	6.8	A	0.5	A	weak similarity to stationary phase induced protein SPI1 - Saccharomayces cerevisiae [truncated ORF]
An14g03180	An00g10550_at	1593.8	P	1620.7	P	1643.7	P	1835.1	P	1488.3	P	1346.1	P	1624.7	P	1478.3	P	1432.5	P	1609.3	P	1742.5	P	1457.1	P	strong similarity to profilin cdc3 - Schizosaccharomyces pombe
An17g01690	An00g03270_at	12.5	A	16.5	A	6.8	A	6.7	A	2.7	A	2.5	A	3	A	8.1	A	2.2	A	2.3	A	1.4	A	10.6	A	questionable ORF
An02g14040	An00g02120_at	73.4	A	55.4	A	46.6	A	39.1	P	38.4	P	40.7	A	52.9	A	47.5	P	51	A	41.3	P	29.2	P	46.4	P	hypothetical protein
An16g01910	An00g01901_at	1.4	A	1.4	A	0.6	A	0.8	A	0.6	A	1	A	1.5	A	3.6	A	0.8	A	0.7	A	1.3	A	1.2	A	hypothetical protein
An04g07700	An00g11498_at	1.1	A	1.3	A	0.9	A	1	A	1.2	A	0.7	A	1.2	A	0.9	A	0.7	A	0.7	A	1.3	A	0.9	A	strong similarity to the hypothetical protein encoded by An04g07800 - Aspergillus niger
An04g00940	An00g02990_at	20.3	A	5.2	A	14.3	A	9.3	A	8.4	A	11.6	A	2.6	A	10	A	1.9	A	2.9	A	2	A	8.4	A	hypothetical protein [truncated ORF]
An10g00560	An00g09047_at	26.9	P	41	P	18.8	P	31.5	P	30.6	P	32.8	P	25.5	P	24.2	P	28.4	P	27.7	A	17.6	P	27.4	P	strong similarity to hypothetical protein binA - Aspergillus nidulans
An01g09660	An00g02915_at	1.6	A	0.7	A	0.9	A	0.7	A	0.6	A	0.7	A	0.6	A	0.9	A	0.6	A	0.8	A	0.6	A	3.1	A	hypothetical protein
An07g06070	An00g00919_at	11.4	A	13.6	A	15.8	P	14.6	P	14	P	8.3	A	15.9	A	5.7	A	15.4	P	17.6	A	13.4	P	10.9	A	hypothetical protein
An12g09690	An00g01686_at	1.2	A	1.2	A	0.9	A	0.7	A	1.4	A	0.5	A	0.7	A	1.6	A	0.8	A	0.4	A	0.4	A	0.5	A	hypothetical protein
An03g03030	An00g07430_at	5.3	A	0.7	A	4.6	A	2.8	A	3.6	A	8.5	A	1.2	A	0.8	A	0.9	A	1.3	A	0.3	A	0.8	A	strong similarity to cDNA kinesin light chain KLC - Plectonema boryanum
An14g04900	An00g01065_at	6.6	A	15	A	6	A	6.6	A	10.4	A	0.5	A	2.8	A	10.6	A	1.4	A	9.4	A	15.5	P	1.3	A	hypothetical protein
An03g00110	An00g02820_at	18	A	13	A	13.7	A	9.2	A	13.4	A	13.1	A	12.5	P	11.6	P	19.8	P	10.9	A	8.9	A	12.7	P	hypothetical protein
An04g10380	An00g02450_at	8.4	A	4	A	3.6	A	1.9	A	2.4	A	1.1	A	2.5	A	1	A	6.8	A	1.3	A	4.7	A	0.6	A	hypothetical protein
An07g01630	An00g00449_at	3.2	A	2.4	A	3.7	A	1.8	A	1.7	A	6.6	A	0.7	A	1.3	A	2.6	A	1	A	0.7	A	1.1	A	hypothetical protein
An01g08120	An00g06887_at	30.3	M	27.8	P	17.1	A	15.2	A	15.6	A	30.9	P	16.6	A	25.5	A	4.2	A	18	A	17.9	M	21.6	A	strong similarity to ACOB protein - Aspergillus nidulans
An01g03130	An00g13559_at	25.5	A	2.5	A	43.6	P	31.4	A	24.4	A	13.9	A	23	A	19.8	A	19.4	A	47.3	A	24.4	A	23.2	A	weak similarity to surface protein PspC - Streptococcus pneumoniae
An18g02820	An00g03391_at	21.3	A	17.2	A	23.5	P	21.1	M	23.3	P	11.8	A	10.5	A	14.2	A	19.1	A	15.2	A	18.6	A	17.2	A	questionable ORF
An12g05770	An00g00345_at	1.2	A	4	A	1.9	A	1.7	A	6.5	A	1.8	A	2.6	A	0.6	A	2.9	A	1.9	A	0.5	A	1.5	A	hypothetical protein
An11g00550	An00g07488_at	740.5	P	841.1	P	1063.5	P	1034.7	P	689.2	P	819.8	P	752.6	P	790.8	P	829.8	P	734.4	P	814.2	P	832.7	P	strong similarity to chaperonin HSP10 - Saccharomyces cerevisiae
An14g02440	An00g06061_at	17.3	A	15.7	A	21.2	P	19.2	P	12.4	P	10.9	A	15.9	M	17.4	A	19.2	P	24.7	P	13.2	A	11.3	A	similarity to the EST SEQ ID NO:4362 of patent WO200056762-A2 - Aspergillus niger
An07g05630	An00g08737_at	71.8	P	57.1	P	37.2	M	48.2	A	44.5	A	31.2	P	40.7	A	50	P	48.9	P	44.1	M	31.5	A	35.9	A	strong similarity to hypothetical coiled-coil protein - Schizosaccharomyces pombe
An04g01690	An00g04293_at	1411	P	1624.6	P	1832.7	P	2052.6	P	1325.1	P	1261.7	P	1274.8	P	1354.7	P	1678.2	P	1944.2	P	1425.2	P	1310.6	P	similarity to glycoprotein X precursor - equine herpesvirus 1
An01g00650	An00g00739_at	3.5	A	0.7	A	0.4	A	1.8	A	3	A	1.1	A	4.3	A	1.4	A	0.9	A	2.6	A	6.8	A	0.4	A	hypothetical protein
An10g00210	An00g01718_at	29.7	A	18.8	A	15	A	22.9	A	6	A	17.4	A	12.7	A	17	A	25.1	A	8.3	A	6.3	A	18.5	A	hypothetical protein
An04g06160	An00g09751_at	147.7	P	147	P	212.1	P	121.8	P	102	P	127	P	141.5	P	116.4	P	115.8	P	81	P	159.7	P	106	P	strong similarity to mitochondrial frataxin YFH1 - Saccharomyces cerevisiae
An16g07100	An00g02777_at	6.4	A	18.2	P	13	A	8.8	A	9.4	A	15.5	M	10.1	A	6.1	A	11.3	A	1.2	A	7.5	A	7.3	A	hypothetical protein
An01g08140	An00g01148_at	1	A	1.2	A	1	A	1.1	A	3.6	A	1.5	A	0.7	A	1	A	0.6	A	1.3	A	0.9	A	0.9	A	hypothetical protein
An01g07440	An00g02675_at	0.9	A	1.1	A	5.8	A	0.8	A	0.6	A	0.4	A	0.9	A	0.4	A	1.1	A	0.6	A	5.5	A	0.3	A	hypothetical protein
An09g04480	An00g03361_at	6	A	4.4	A	11.7	A	15.2	A	9.1	A	9.8	A	4.3	A	4.3	A	4.6	A	7.6	A	8.8	A	2.6	A	questionable ORF
An02g13350	An00g09830_at	32.4	A	19.7	A	20	M	21.6	A	36.6	P	20.3	A	11.2	P	8.1	A	18.7	P	25.4	A	27.5	P	6.2	A	strong similarity to molybdopterin synthase large subunit CnxH - Emericella nidulans
An02g01720	An00g06596_at	3287.5	P	3125.3	P	3533.1	P	3740.8	P	2868.2	P	2685.2	P	3108.5	P	3035.9	P	2985.4	P	3055.7	P	3482.6	P	3146.4	P	strong similarity subunit VIb of cytochrome c oxidase Cox12 - Saccharomyces cerevisiae
An09g01980	An00g01396_at	0.7	A	1.9	A	2.2	A	1.6	A	0.7	A	0.7	A	0.7	A	1.1	A	1.3	A	2.3	A	1.6	A	0.3	A	hypothetical protein
An08g02540	An00g01794_at	11	A	9	A	14.5	A	13.1	A	14.2	A	11.9	A	12.8	A	9.2	A	1.4	A	16.2	A	1.6	A	7.5	A	hypothetical protein
An03g06180	An00g02534_at	2.5	A	2.6	A	1.8	A	5	A	2	A	4	A	1	A	2.4	A	1.7	A	3.4	A	2.8	A	1.3	A	hypothetical protein
An08g11920	An00g03016_at	1	A	7.9	A	6.9	A	1.6	A	3.1	A	4.6	A	14.3	A	9.7	A	3.6	A	5.7	A	5.4	A	1.5	A	hypothetical protein [truncated ORF]
An03g04240	An00g00293_at	1.9	A	7.8	A	12.2	A	14.1	A	2.6	A	7.3	A	3.7	A	2.4	A	10.9	A	4.8	A	2.4	A	3.3	A	hypothetical protein
An08g08700	An00g13163_at	0.9	A	1.1	A	0.8	A	1.7	A	1.5	A	0.8	A	1.1	A	0.8	A	3.1	A	1.4	A	9.3	A	1.7	A	weak similarity to mucin-like protein MUC1 - Saccharomyces cerevisiae
An14g03380	An00g00574_at	1.9	A	2.4	A	15.5	A	1.7	A	2.8	A	12.5	A	11.8	A	13.2	A	2.7	A	6.9	A	11.7	A	4.4	A	hypothetical protein
	An00g05803_s_at	21.8	A	5.7	A	28.6	A	8.3	A	17.6	A	7.8	A	3.2	A	27.4	A	13.6	A	3.9	A	28.9	A	14.4	A	similarity to rhoGAP homolog DdRacGAP - Dictyostelium discoideum
An08g01080	An00g04705_at	2.1	A	9.7	A	11.1	A	19.9	P	3	A	1.6	A	14.9	A	7.4	A	3.6	A	2.1	A	4.2	A	3.7	A	similarity to hypothetical protein F28J15.5 - Arabidopsis thaliana
An14g05660	An00g03139_at	7	A	16.3	A	14.6	A	15.2	A	3.3	A	3.5	A	1.8	A	9.4	A	12.7	A	14	A	14.5	A	4.4	A	questionable ORF
An02g11870	An00g03468_at	9.5	A	1.4	A	1.4	A	15.1	A	9.2	A	1.6	A	9.1	A	13.4	A	8.8	A	7.7	A	10.4	A	6.1	A	questionable ORF
An04g05220	An00g11129_at	684.9	P	659.8	P	754	P	755.9	P	643.4	P	603.1	P	573.1	P	699.7	P	751.2	P	1017.8	P	626.4	P	656.7	P	strong similarity to subunit 6 of ubiquinol--cytochrome-c reductase Qcr6 - Saccharomyces cerevisiae
An18g03640	An00g13295_at	5.2	A	2.2	A	1.7	A	2.8	A	2.8	A	7.1	A	2.8	A	1.5	A	2.5	A	3.5	A	1.6	A	0.9	A	weak similarity to polymerase-associated nucleocapsid phosphoprotein - parainfluenza virus type 1 (strain C35)
An14g02380	An00g01041_at	1.6	A	0.8	A	4.2	A	2.7	A	2.8	A	1.9	A	6.7	A	2.8	A	2.1	A	1.3	A	2.6	A	1.8	A	hypothetical protein
An14g06370	An00g01133_at	4.9	A	8	A	16.1	A	5.7	A	8.4	A	7.3	A	13.2	A	8.3	A	1.5	A	0.8	A	2.9	A	0.9	A	hypothetical protein
An16g04800	An00g01290_at	0.8	A	1.4	A	0.8	A	11.2	A	0.8	A	1.8	A	1.4	A	0.8	A	0.3	A	1.3	A	0.9	A	1	A	hypothetical protein
An05g01090	An00g03225_at	10.5	A	13.8	A	14.3	A	9.5	A	11.3	A	8.8	A	5.1	A	6.5	A	1.3	A	17.4	A	10	A	8	A	questionable ORF
An02g12150	An00g03339_at	1	A	4.8	A	2.5	A	1.5	A	1.8	A	0.9	A	1.9	A	1	A	1.4	A	1.5	A	1.6	A	2.7	A	questionable ORF
An08g12100	An00g02415_at	4.6	A	0.5	A	1.8	A	1.7	A	11.2	A	9.4	A	4.9	A	9.5	A	8.1	A	10.8	A	11	A	2.9	A	hypothetical protein
An16g08990	An00g01552_at	0.9	A	1.3	A	13.1	A	4.8	A	2.9	A	1	A	16.3	A	6.6	A	1.4	A	1	A	4.7	A	1.8	A	hypothetical protein
	An00g08285_s_at	2.5	A	1.6	A	1.6	A	1.4	A	7.6	A	1.3	A	2	A	1.4	A	1	A	1.5	A	1.7	A	2.6	A	strong similarity to fluconazole resistance protein FLU1 - Candida albicans
An02g02470	An00g02396_at	17.5	A	29.5	A	16.7	A	35.1	P	14	A	33.1	P	27.1	A	43.5	P	18.6	A	22.1	P	18.6	M	20.5	A	hypothetical protein
An11g04640	An00g00008_at	6.4	A	9.2	A	11.7	A	9.1	A	1.5	A	10.3	A	15.8	A	6.4	A	11.6	A	13.9	A	14.3	A	6.6	A	hypothetical protein
An11g02570	An00g03033_at	322.7	P	306.4	P	384.1	P	287.4	P	283.4	P	230.9	P	366.3	P	253.7	P	367.2	P	289.1	P	344.8	P	227.9	P	hypothetical protein [truncated ORF]
An02g09930	An00g11154_at	1761.8	P	1650.4	P	1824.5	P	1950.6	P	1557	P	1351.5	P	1388.6	P	1506.2	P	1617.9	P	1772.1	P	1652.2	P	1766.2	P	strong similarity to subunit VI of cytochrome c oxidase COX6 - Saccharomyces cerevisiae
An08g06960	An00g08668_at	7682.7	P	8880.2	P	7842.3	P	8305.1	P	7074.6	P	6957.5	P	7369.4	P	7416.1	P	7325.6	P	8515.1	P	7507.5	P	7183.9	P	strong similarity to histone H3 - Emericella nidulans
An04g04100	An00g09608_at	37.9	A	37	A	32.5	A	39.6	A	20.5	A	23.9	P	29.9	A	30.8	P	25.7	A	33.3	P	22	A	22.8	M	strong similarity to LSR1 protein - Saccharomyces cerevisiae
An04g01710	An00g09006_at	70.7	P	78.4	P	88.1	P	110.9	P	68.1	P	61.1	P	38	P	51.5	P	58	P	66.2	P	65.6	P	56.6	P	strong similarity to hypothetical protein B23I11.140 - Neurospora crassa
An18g04190	An00g13645_at	5.1	A	7.5	A	8.7	A	4.9	A	14.6	A	7.7	A	11	A	2	A	3.4	A	8.4	A	7.6	A	13.7	A	weak similarity to the hypothetical protein An04g08520 - Aspergillus niger
An10g00610	An00g02254_at	2.3	A	1.2	A	2.7	A	2.3	A	2.1	A	1.1	A	1.6	A	9.1	A	2	A	5	A	1	A	1.5	A	hypothetical protein
An15g06800	An00g00834_at	8.2	A	11.1	A	3.3	A	0.9	A	2.3	A	1.2	A	1.4	A	1.8	A	0.7	A	0.5	A	12.9	A	1.1	A	hypothetical protein
An14g04580	An00g02513_at	30.6	A	16.6	A	24.9	A	26.4	A	19.1	A	13.3	A	27.7	A	25	A	17.5	A	29.4	A	17.3	A	17.8	A	hypothetical protein
An01g05960	An00g04025_at	3848.3	P	3489	P	3980.7	P	3484.7	P	2821.9	P	2858.2	P	3861.3	P	4141.2	P	2880.9	P	2845.2	P	3278.4	P	2773.4	P	similarity to cyanovirin-N CV-N - Nostoc ellipsosporum
An04g02080	An00g03185_at	5.7	A	6.4	A	6.6	A	8.1	A	15.4	A	7.6	A	2.8	A	3.9	A	3.8	A	7.1	A	7.8	A	5	A	questionable ORF
An09g04240	An00g00477_at	1.1	A	1.2	A	12.2	A	2	A	1.7	A	1.9	A	3.8	A	0.9	A	1.7	A	6.1	A	2.2	A	1.8	A	hypothetical protein
An02g10430	An00g03143_at	3	A	1.2	A	2	A	1.5	A	0.8	A	1.8	A	1.7	A	0.8	A	1.4	A	1.9	A	1.5	A	2.3	A	questionable ORF
An18g04790	An00g11802_at	796.5	P	900.2	P	906.8	P	1013.1	P	745	P	691.9	P	679.6	P	757.3	P	709.7	P	813.2	P	728.1	P	788.8	P	strong similarity to thioltransferase glutaredoxin - Oryza sativa
An12g00440	An00g01621_at	11.2	A	21	A	21.8	A	18.4	P	8.6	A	19.3	P	13	A	16	A	14	A	11.3	A	21.6	P	12.6	P	hypothetical protein
An03g01800	An00g11301_at	3.6	A	5	A	3.3	A	11.8	A	2.3	A	4.2	A	1.5	A	1.9	A	2	A	1.9	A	2.5	A	0.8	A	strong similarity to the brain polypeptide endogenous benzodiazepinoid EBZD of patent US5011777-A - Bos taurus
An04g09970	An00g01523_at	2.5	A	12.3	A	8.2	A	1.3	A	2.7	A	1.7	A	1.6	A	1.5	A	7.9	A	2.6	A	1.1	A	1.9	A	hypothetical protein
An08g04370	An00g05426_at	60.7	P	53	P	50.5	P	42.6	P	49	P	22.2	P	32.6	P	39.4	A	47.1	P	20.1	A	51.2	P	30.5	P	similarity to peroxisomal acyl-CoA thiolesterase hACTE-III - Homo sapiens
An04g04960	An00g03038_at	9.4	A	12.1	A	12.6	A	10.1	A	5.4	A	1.2	A	7.3	A	7.4	A	1.9	A	1.9	A	11.4	A	7.1	A	hypothetical protien
An01g03640	An00g09756_at	538.5	P	536.1	P	633.2	P	651	P	539.2	P	436.6	P	521.2	P	437.3	P	505.9	P	551	P	567.2	P	531.3	P	strong similarity to mitochondrial import factor TIM10 - Saccharomyces cerevisiae
An02g13640	An00g06035_at	9.5	A	1.6	A	6	A	10.5	A	2.7	A	2.2	A	4.5	A	3	A	3.2	A	4.1	A	8.6	A	2.6	A	similarity to the cell cycle relevant protein Slg1 - Saccharomyces cerevisiae
An02g00930	An00g00341_at	12.6	P	18.5	P	16.3	P	22.4	P	23.9	P	10.9	P	10.8	A	9.5	P	8	M	11	A	14.9	P	14.4	P	hypothetical protein
An18g02640	An00g03397_at	0.9	A	12.8	A	13.3	A	1.9	A	2.1	A	14	A	1.7	A	1.3	A	2.2	A	7.5	A	6.7	A	10.7	A	questionable ORF
An12g08460	An00g12629_at	22.1	A	28.2	A	11.3	A	23.2	A	22.1	A	12.9	A	13.6	A	23.1	A	12.8	A	28.1	A	14.5	A	14.7	A	weak similarity to Human secreted protein encoded from gene 29 of patent Y07772 - Homo sapiens
An17g00900	An00g11103_at	110	P	82.5	P	100.3	P	115.5	P	79.5	P	69.1	P	92.3	P	73	P	90	P	90.3	P	72.3	P	76.5	P	strong similarity to SPT4 protein - Saccharomyces cerevisiae
An13g00230	An00g03235_at	1	A	1	A	1.9	A	1	A	1.6	A	1.3	A	0.8	A	0.9	A	0.9	A	1	A	0.8	A	1	A	questionable ORF
An11g08260	An00g05621_at	136.1	P	95.5	P	147.2	P	107.2	P	118.8	P	81.1	P	100.7	P	104.8	P	130.6	P	73.8	P	117.8	P	84.8	P	similarity to protein fragment SEQ ID NO: 58222 patent EP1033405-A2 - Arabidopsis thaliana
An03g04160	An00g00311_at	21.4	P	11.8	A	6	A	16.8	P	19	A	13.2	A	23.1	A	17.6	A	14.7	A	9.5	A	12.1	A	9.2	P	hypothetical protein
An18g01250	An00g05525_at	5	A	19.2	A	17.9	A	15.9	A	6.1	A	21.8	A	10.5	A	12.6	A	18.7	A	20.1	A	6.6	A	9.5	A	similarity to predicted protein An16g00840 - Aspergillus niger
An12g04550	An00g13650_at	1.8	A	8.6	A	2	A	7.1	A	1.7	A	1.1	A	2.4	A	1.5	A	1.8	A	0.7	A	1.5	A	1.5	A	weak similarity to the hypothetical protein An08g02820 - Aspergillus niger
An18g01510	An00g03153_at	5.9	A	2.2	A	1.6	A	1.7	A	3.8	A	1	A	2.3	A	2.4	A	4.1	A	1.4	A	2	A	0.9	A	questionable ORF
An15g03850	An00g01683_at	2.8	A	2.1	A	6.2	A	8.5	A	6	A	1.4	A	0.7	A	1.3	A	4.5	A	4.7	A	1.1	A	5.4	A	hypothetical protein
An08g11630	An00g13949_at	3.2	A	8	A	6	A	4.9	A	0.4	A	0.9	A	10.6	A	1.4	A	1.5	A	2.6	A	1.4	A	1.8	A	weak similarity to ubiquitin thiolesterase YUH1 - Saccharomyces cerevisiae
An09g02930	An00g08618_at	228.4	P	255.9	P	191	P	152.3	P	227.5	P	155.7	P	208.3	P	154	P	197.1	P	101.2	P	149.1	P	66.6	P	strong similarity to high-affinity glucose transporter HGT1 - Kluyveromyces lactis
An03g01060	An00g01626_at	5.3	A	6.9	A	2.8	A	6.4	A	2.6	A	0.6	A	2.6	A	1.5	A	0.9	A	1.9	A	2.1	A	7.2	A	hypothetical protein
An04g09370	An00g01512_at	1.9	A	1.8	A	1.4	A	2	A	1.3	A	1.4	A	1.7	A	1.5	A	1.3	A	1.7	A	1.1	A	1.1	A	hypothetical protein
An02g02960	An00g03732_at	1344.5	P	1653.8	P	1803.5	P	1705.3	P	1296.1	P	1171.6	P	1395.9	P	1321.7	P	1545.8	P	1398.6	P	1432.8	P	1438.3	P	similarity to acyl-CoA-binding protein ACBP type 2 - Saccharomyces carlsbergensis
An15g03880	An00g01540_at	326.4	P	257.5	P	275.2	P	195.9	P	329.2	P	171.1	P	336.7	P	196	P	255.2	P	201.7	P	278.5	P	157.8	P	hypothetical protein
An07g07390	An00g11130_at	2104	P	2363.8	P	2280	P	2540.3	P	1839.2	P	2058.7	P	2231.1	P	2315.5	P	1904.1	P	2492.1	P	2203.1	P	2124.7	P	strong similarity to subunit IV of cytochrome c oxidase COX4 - Saccharomyces cerevisiae
An01g07500	An00g08128_at	744.7	P	780.2	P	805.1	P	766.9	P	533.3	P	601.4	P	660.7	P	669	P	757.3	P	695.6	P	681.2	P	616.2	P	strong similarity to EST an_2322 - Aspergillus niger
An09g05410	An00g03850_at	20.6	A	21	A	21.9	A	30	A	18.4	A	15.4	A	21	A	14.5	A	29.2	A	21.2	A	12	A	10.3	A	similarity to avrRpt2-induced protein AIG2 - Arabidopsis thaliana
An02g12860	An00g02853_at	3.1	A	1.8	A	0.8	A	0.7	A	1.1	A	2.2	A	2.3	A	7.6	A	0.9	A	4.9	A	1.7	A	1.7	A	hypothetical protein
An08g09950	An00g13349_at	1.6	A	6.8	A	2.9	A	11.9	A	2.5	A	0.7	A	5.4	A	0.5	A	9	A	1.4	A	2.1	A	2.3	A	weak similarity to profilin 1 - Arabidopsis thaliana
An12g06140	An00g06171_at	179	P	208.9	P	201.8	P	257.5	P	158.6	P	182.6	P	185.3	P	183.6	P	173.1	P	211.6	P	164.1	P	196.5	P	similarity to the hypothetical protein An16g07930 - Aspergillus niger [truncated ORF]
An16g03500	An00g13816_at	1.9	A	1	A	1.8	A	1.4	A	1.8	A	1.1	A	1.1	A	1.5	A	0.9	A	3.1	A	2.5	A	1.5	A	weak similarity to the slow myosin heavy chain myoHC-A4 - Notothenia coriiceps
An11g09060	An00g13583_at	7.3	A	10.7	A	2.3	A	14.9	A	11.2	A	3.8	A	5.1	A	2.1	A	4.9	A	2	A	16.4	A	2.4	A	weak similarity to the bacteriophage resistance mechanism subunit HsdR from patent FR2767831-A1 - Lactococcus lactis
An01g05490	An00g01421_at	5.8	A	1.5	A	1.4	A	1.9	A	0.6	A	0.7	A	1.4	A	0.8	A	0.9	A	0.5	A	1.2	A	0.5	A	hypothetical protein
An12g07300	An00g00751_at	70.1	P	52.9	P	42.4	P	48.5	P	62.6	P	31.6	P	45.8	P	39.7	P	34.5	P	43.8	P	56.6	P	35.7	P	hypothetical protein
An04g02010	An00g05817_at	305	P	375.8	P	399.4	P	409.6	P	297.3	P	287.4	P	280.1	P	326.3	P	316	P	303.5	P	346.7	P	352.8	P	similarity to ribosomal protein S13 rpsM - Bacillus subtilis
An14g04860	An00g11044_at	3.9	A	5.4	A	5.1	A	5.9	A	3.6	A	3.8	A	3.5	A	4.1	A	2	A	3.4	A	13.7	A	4.1	A	strong similarity to S-M checkpoint control protein Rad4 - Schizosaccharomyces pombe
An12g06090	An00g04391_at	5.2	A	6.9	A	2.9	A	11.8	A	10.3	A	12.9	A	14.4	A	1	A	8.7	A	1.6	A	1.2	A	12.1	A	similarity to hypothetical 12.8K protein G3L - vaccinia virus
An04g09320	An00g01756_at	7.5	A	3.5	A	1.4	A	1.3	A	1	A	1	A	1.4	A	0.7	A	0.5	A	1	A	2.8	A	0.6	A	hypothetical protein
An08g11660	An00g13083_at	11.1	A	18.1	A	15.8	A	10.6	A	11.5	A	9.8	A	14.4	A	13.1	A	11.6	A	12.2	A	13.9	A	15.9	A	weak similarity to kinesin light-chain KLC - Homo sapiens
An03g03390	An00g08926_at	1.2	A	2.5	A	1.7	A	1.5	A	8.1	A	1.2	A	1.8	A	1.9	A	2.5	A	2.8	A	2.4	A	1.5	A	strong similarity to hypothetical protein An09g01480 - Aspergillus niger
An01g06420	An00g12179_at	78.9	P	99.6	P	110	P	61.1	P	75.4	P	56.6	P	112.3	P	86	P	83.4	P	79.2	P	94.3	P	49.2	P	weak similarity hypothetical protein An11g09650 - Aspergillus niger
An13g00330	An00g00896_at	17.9	A	25.8	A	5	A	20.3	A	7.2	A	6.8	A	1.6	A	6.6	A	21.5	A	1.9	A	19.1	A	7.6	A	hypothetical protein
An01g13450	An00g06177_at	19.3	A	29	A	24.3	A	18.5	A	17.6	A	9.5	A	5	A	20	A	7.8	A	20.3	A	13.7	A	4	A	similarity to the hypothetical protein B9B15.40 - Neurospora crassa
An11g01170	An00g03432_at	0.6	A	0.8	A	1	A	1.3	A	1	A	1.2	A	0.7	A	1.1	A	0.8	A	0.6	A	0.5	A	1.9	A	questionable ORF
An16g05630	An00g01273_at	13.5	A	17.2	A	22	A	25.5	A	25.8	P	16.1	P	21.8	A	8	M	19	A	24.5	M	26.1	P	12.9	P	hypothetical protein
An15g06570	An00g01939_at	44.4	P	26.4	A	26.1	P	21	P	24.9	P	28	A	29.5	P	25.8	P	28.1	P	33.2	P	29.2	P	21	P	hypothetical protein
An09g00250	An00g13688_at	1.6	A	2.6	A	4.6	A	2.4	A	1.6	A	2.9	A	2.4	A	3.8	A	1.6	A	6.3	A	2.1	A	2.3	A	weak similarity to the hypothetical protein encoded by An04g03400 - Aspergillus niger
An16g07710	An00g03983_at	15.7	A	19.3	A	15.7	A	15.7	A	19.1	A	12.7	A	15.6	A	10.8	A	8.1	A	4	A	17.2	A	13.6	A	similarity to cocaine esterase cocE - Rhodococcus sp. MB1
An08g00900	An00g09042_at	375.6	P	393.1	P	368	P	370.4	P	282.2	P	273.8	P	287	P	301.8	P	265.5	P	317.1	P	336.5	P	289.7	P	strong similarity to hypothetical protein BAB32353.1 - Mus musculus [putative sequencing error]
An11g00040	An00g12343_at	466	P	997.6	P	589.3	P	1130.6	P	444.3	P	668.1	P	571.6	P	699.1	P	544.8	P	870.1	P	599.1	P	802.8	P	weak similarity to cDNA for 59-kDa readthrough protein RT - Sorghum chlorotic spot virus
An14g04400	An00g11161_at	1191.4	P	1377	P	1380.1	P	1602.9	P	1302.8	P	1138.8	P	1155.4	P	1270.1	P	1186.7	P	1325.3	P	1189.9	P	1154.1	P	strong similarity to succinate dehydrogenase iron-sulfur protein subunit SDH2 - Saccharomyces cerevisiae [truncated ORF]
An14g05030	An00g13418_at	2.3	A	3.5	A	1.5	A	11.6	A	3.7	A	0.7	A	9.2	A	7.9	A	10.8	P	3.8	A	0.7	A	5.9	A	weak similarity to putative membrane protein SCK20.08 - Streptomyces coelicolor
An08g10720	An00g08493_at	36.9	P	29.1	P	16.4	A	38.7	P	32	P	39.6	P	25.9	A	21.5	P	30.8	A	29.2	A	22.9	P	15.7	P	strong similarity to glycosylphosphatidylinositol anchor attachment protein END2 -Saccharomyces cerevisiae
An16g02070	An00g12790_at	15.2	A	13.9	A	26.6	P	5.1	A	18.7	P	9	A	25.4	A	15.6	A	22.5	A	17.9	A	25.1	P	19	A	weak similarity to hypothetical protein ANG2 - Homo sapiens
An16g04070	An00g13734_at	0.7	A	0.6	A	1.6	A	1.2	A	2	A	1.1	A	0.6	A	0.6	A	0.9	A	1.6	A	1.3	A	0.8	A	weak similarity to the hypothetical protein encoded by the genomic DNA, chromosome 5, P1 clone MWD9.9 - Arabidopsis thaliana
An15g07180	An00g01509_at	2.5	A	4.6	A	4.4	A	2.3	A	4.2	A	4.1	A	3.9	A	1.6	A	3.1	A	3.2	A	3	A	11.3	A	hypothetical protein
An02g13020	An00g02449_at	15.3	P	8.9	A	12.4	A	7.4	P	9.6	P	6.3	A	16.5	P	5.9	A	2.6	A	13.2	A	8.5	A	6.3	A	hypothetical protein
An05g01180	An00g00949_at	2.5	A	1.5	A	3.7	A	1.7	A	2.4	A	2.5	A	5.1	A	1.2	A	2.3	A	13.7	A	2	A	1.2	A	hypothetical protein
An07g01300	An00g00810_at	8.3	A	11.1	A	9.6	A	17.2	A	30.9	A	19.6	A	9.4	A	11	A	7.5	A	2.9	A	13.3	A	13.2	A	hypothetical protein
An01g09060	An00g11984_at	10.8	A	19.4	A	2.7	A	1.7	A	3.5	A	2.6	A	3.6	A	3.5	A	7.2	A	14.1	A	1.6	A	1.8	A	strong similarity to U1 snRNP protein C - Homo sapiens
An03g05230	An00g13244_at	7.4	A	6.1	A	4.7	A	10.3	A	4.6	A	17.6	A	2.2	A	2.9	A	4.3	A	10.1	A	6	A	3.3	A	weak similarity to ORF 01ae12021orf5 protein of patent WO9737044-A1 - Helicobacter pylori
An12g05080	An00g10542_at	19.7	A	24.1	A	4.2	A	3.8	A	8.7	A	3.9	A	7.7	A	3.6	A	22.5	A	8.7	A	2.9	A	2.3	A	strong similarity to probable translation initiation inhibitor SPAC922.01 - Schizosaccharomyces pombe
An16g08160	An00g02618_at	2.3	A	3.9	A	1.3	A	2.9	A	1.6	A	1.7	A	2.2	A	3.5	A	1.1	A	0.9	A	3.4	A	1.3	A	hypothetical protein
An18g04270	An00g10224_at	73.6	P	90.4	P	78.3	P	93	P	63.5	P	76.3	P	81.9	P	83.5	P	70.1	P	87.7	P	90.6	P	112	P	strong similarity to peptidyl prolyl cis/trans isomerase HPAR14 - Homo sapiens
An14g04990	An00g12535_at	54.3	P	54.5	P	43	P	46.2	P	41.8	P	34.4	P	38.5	P	37.3	P	40.1	P	43.6	P	44.7	P	39.6	P	weak similarity to FK506-binding 39k protein fkbp39 - Drosophila melanogaster
An03g02290	An00g13831_at	4.6	A	12	A	9.5	A	4.3	A	7.3	A	12.5	A	3.3	A	1.8	A	12.4	A	10.2	A	2.8	A	1.6	A	weak similarity to the transcription factor Brn-2 - Rattus norvegicus
An08g04410	An00g10468_at	968.1	P	904.1	P	1063.9	P	1078.7	P	868.8	P	805.5	P	862.4	P	804.3	P	905.8	P	723.9	P	935.9	P	902.6	P	strong similarity to probable 14 kD subunit of NADH:ubiquinone reductase - Neurospora crassa
An02g11710	An00g02964_at	30.5	A	36.5	A	33.4	A	31.9	A	22.2	A	20.1	A	23	A	24.2	A	24.5	A	30.1	P	30.2	A	14.2	A	hypothetical protein
An15g00520	An00g08771_at	297.9	P	332.6	P	345.3	P	319.3	P	283.5	P	211.1	P	295.5	P	258.4	P	271.8	P	346.3	P	270.2	P	228.2	P	strong similarity to hypothetical membrane protein YJR044c - Saccaromyces cerevisiae
An02g10300	An00g00849_at	8.6	A	4.5	A	23	A	0.8	A	4.2	A	14.7	A	2.8	A	2.7	A	3.1	A	12.6	A	2.5	A	3	A	hypothetical protein
An07g02550	An00g12452_at	1.7	A	16	A	2.1	A	6.9	A	16.9	A	9.6	A	7.2	A	7.2	A	13.1	A	11.5	A	3.6	A	1.2	A	weak similarity to DNA dependent ATPase/DNA helicase B - Saccharomyces cerevisiae
An08g12000	An00g02332_at	5.8	A	6	A	8.6	A	2.8	A	7.2	A	7	A	5.8	A	4.8	A	2	A	3.1	A	12.9	A	7.1	A	hypothetical protein
An16g05990	An00g06780_at	243.5	P	79.6	P	217.4	P	50.9	P	179.2	P	48.3	P	170.9	P	45.6	P	154.8	P	48.7	A	202.1	P	40.4	P	strong similarity to 5 EST of cDNA clone an_3135 - Aspergillus niger
An07g10170	An00g03275_at	6.7	A	0.8	A	2.4	A	3.5	A	0.9	A	0.7	A	1.3	A	2.5	A	1.7	A	3.5	A	2.1	A	1.3	A	questionable ORF
An09g04580	An00g10171_at	93.8	P	121.9	P	70.9	P	110.8	P	47.8	P	30.8	P	62.3	P	59.2	P	72.7	P	114.1	P	54.1	P	36.3	P	strong similarity to palmitoyl-protein thioesterase - Rattus norvegicus
An04g01680	An00g04626_at	1.5	A	6.1	A	2.3	A	2.2	A	1	A	1.2	A	1.6	A	2.2	A	1.3	A	1.8	A	1.3	A	1.6	A	similarity to hypothetical protein B23I11.190 - Neurospora crassa
An06g00320	An00g08172_at	229.9	P	42.2	A	398	P	60.1	A	255.4	P	45.4	A	288.1	P	42.1	A	326	P	52.6	A	333.2	P	59.3	P	strong similarity to EST Nig056 and an_0358 - Aspergillus niger
An04g06820	An00g00940_at	1.1	A	0.7	A	1.4	A	1.2	A	1.3	A	0.7	A	1.6	A	0.6	A	0.7	A	1	A	0.7	A	0.6	A	hypothetical protein
An02g07270	An00g02251_at	2.5	A	1.2	A	12.6	A	1.8	A	6.4	A	2	A	4.8	A	3.4	A	1.1	A	7.5	A	2.2	A	1.1	A	hypothetical protein
An07g05770	An00g08045_at	18.4	A	1.5	A	17.1	A	13.3	A	10.2	A	1.5	A	16.5	A	12.6	A	1	A	20.3	A	16.1	A	3.3	A	strong similarity to EMBLEST:BE759038 - Aspergillus niger
An01g10300	An00g00746_at	1.2	A	1.7	A	7.9	A	1	A	0.8	A	2.4	A	2.3	A	7.4	A	0.9	A	0.5	A	0.7	A	0.7	A	hypothetical protein
An02g08930	An00g09072_at	33.7	P	16.4	P	28.3	P	26.4	P	27.8	P	26.8	P	22	P	18.3	P	20.2	A	27.5	M	26.4	P	26.2	P	strong similarity to hypothetical protein FLJ13902 - Homo sapiens
An14g07120	An00g00679_at	8.2	A	8	A	13.8	A	2.8	A	3.1	A	2.9	A	5.4	A	2.8	A	7.6	A	4.1	A	12.2	A	8.5	A	hypothetical protein
An16g00640	An00g12408_at	9.6	A	5.5	A	14.9	P	7.2	A	10.9	A	11.7	A	4.5	A	13.8	A	10.4	A	12.9	A	6.6	A	7.4	A	weak similarity to cyclin dependent kinase inhibitor CDKN2A - Homo sapiens
An14g03800	An00g13812_at	20	A	30.7	A	7.6	A	21.2	A	24.3	A	18.9	A	21.1	A	3.3	A	20.9	A	29.7	A	33.8	P	17.4	P	weak similarity to the sexual differentiation protein Esc1 - Schizosaccharomyces pombe
An17g01020	An00g05864_at	41.4	A	30.2	P	29.4	M	31.6	M	19.3	A	23.3	A	37	A	28.7	A	19.2	A	28.2	A	24.8	P	29.6	A	similarity to secreted protein, SEQ ID NO: 5560 of patent EP1033401-A2 - Homo sapiens
An09g01530	An00g13032_at	5	A	3.8	A	2.5	A	3.5	A	4.2	A	2.3	A	2.1	A	5.7	A	2.2	A	4.5	A	2.2	A	6	A	weak similarity to IgA-specific metalloendopeptidase precursor - Neisseria gonorrhoeae
An01g06220	An00g10966_at	1.6	A	1.4	A	1.5	A	0.7	A	0.9	A	1	A	1.5	A	1.5	A	1.2	A	3.2	A	3.4	A	0.9	A	strong similarity to secreted RBT4 - Candida albicans [truncated ORF]
An02g00970	An00g08821_at	3	A	8.2	A	10.8	A	4.3	A	8.7	A	3.7	A	5	A	11.1	A	3.2	A	2.3	A	11.9	A	5.8	A	strong similarity to hypothetical protein 13E11.200 - Neurospora crassa
An04g08500	An00g10921_at	34.5	A	44.9	A	28.7	A	42.8	A	28.3	A	45.2	A	8.7	A	35.6	M	28.9	A	42.4	A	31.9	A	48.1	P	strong similarity to rodletless protein rodA - Emericella nidulans
	An00g09833_s_at	7.9	A	6.9	A	14.1	A	4.4	A	5.5	A	0.4	A	7.1	A	4.6	A	9.4	A	3	A	8.4	A	9.4	A	strong similarity to monoamine oxidase MAO - Oncorhynchus mykiss
An12g08190	An00g01517_at	1.7	A	2	A	1.7	A	3.6	A	0.9	A	1	A	1.8	A	0.8	A	1	A	4.9	A	2.8	A	2.3	A	hypothetical protein
An15g04610	An00g12141_at	12.4	A	6.6	A	5.3	A	16.3	A	8	A	2.1	A	4.1	A	0.9	A	4.8	A	5.3	A	3.7	A	16.6	A	strong similarity to xylitol dehydrogenase xdh - Galactocandida mastotermitis [truncated ORF]
An04g10110	An00g06204_at	21	A	4.3	A	33.6	P	10.5	A	31.6	P	4.3	A	30.4	A	8.8	A	34.3	P	16.9	A	26.9	A	28.2	A	similarity to the hypothetical protein encoded by An11g00040 - Aspergillus niger
An02g04240	An00g12230_at	2.4	A	9.4	A	5.3	A	11.8	A	16.5	A	2.4	A	5.7	A	5.6	A	2.9	A	6.6	A	3.3	A	2.3	A	weak similarity to acinusS mRNA - Homo sapiens
	An00g06278_s_at	121.4	P	67.4	P	96.5	P	79.8	P	90.2	P	51.1	P	69.2	P	69	P	89	P	88.2	P	80.7	P	75.5	P	similarity to the phosphoinositide-specific phospholipase C plc1 - Schizosaccharomyces pombe
An12g10960	An00g11432_at	27.7	A	6.9	A	17.1	A	22.6	A	3.3	A	19.4	A	10.7	A	4.8	A	20.1	A	12.7	A	3.2	A	13.1	A	strong similarity to the hypothetical protein An03g02680 - Aspergillus niger [truncated orf]
An05g02150	An00g01977_at	5.8	A	2.3	A	5.7	A	1.1	A	3.6	A	1.1	A	1.1	A	0.8	A	4.8	A	2	A	1.1	A	1	A	hypothetical protein
An02g05900	An00g08170_at	119.7	P	111	P	108.7	P	94.3	P	86.5	P	72.3	P	125.3	P	105.6	P	87.4	P	106.8	P	70.2	P	73.9	P	strong similarity to EST from patent WO200056762-A2 - Aspergillus niger
An06g01870	An00g07828_at	4598.6	P	5860.9	P	5204.2	P	5741	P	4546.3	P	4806.9	P	4638.3	P	5158.6	P	4920.3	P	6176.2	P	4685.6	P	4386.5	P	strong similarity to cytoplasmic ribosomal protein of the small subunit S10 - Saccharomyces cerevisiae
An04g06110	An00g00493_at	19.2	A	18.2	A	34.3	A	21.6	A	15.4	A	13.1	A	6.1	A	21.2	A	28.9	A	14.6	A	19.8	A	13.5	A	hypothetical protein
An11g07490	An00g04297_at	9.5	A	11	A	30.2	A	25.6	A	36.9	P	19.7	A	20	A	12.9	A	21.9	A	2.9	A	23	A	27.5	A	similarity to Golgi membrane mannosyltransferase complexe subunit Hoc1 - Saccharomyces cerevisiae
An04g07910	An00g05351_at	8.8	A	12.4	P	4	A	8.3	A	6.1	A	12.9	P	8.8	A	6.5	A	4.7	A	3.9	A	5.4	A	7.4	A	similarity to non-LTR retrotransposon TRAS3 - Bombyx mori [putative pseudogene]
An01g10940	An00g00283_at	16.8	P	39.8	P	16.7	A	27.3	P	9.8	A	5.8	A	14.5	M	16.1	P	11.6	A	20.2	P	14.3	A	13.7	A	hypothetical protein
An02g05430	An00g03498_at	14.6	A	31.7	A	13.7	A	5.6	A	6.2	A	13.2	A	15.3	A	14.5	A	24.1	A	32.2	A	6.7	A	21.1	A	questionable ORF
An01g06300	An00g02901_at	1.8	A	1.5	A	14.6	A	2.8	A	0.9	A	1.5	A	2.4	A	3	A	1.8	A	1.3	A	5.8	A	1.8	A	hypothetical protein
	An00g05893_s_at	2.6	A	19.7	A	15.2	A	7.6	A	6.5	A	0.9	A	2	A	9.3	A	3.1	A	2.6	A	7	A	1.7	A	similarity to serine protease SP1 patent WO9903984-A2 - Bacillus subtilis
An04g07860	An00g01590_at	1	A	2.6	A	1.2	A	0.6	A	0.9	A	3.3	A	1.4	A	0.8	A	0.9	A	3.3	A	1.7	A	1.2	A	hypothetical protein
An15g06510	An00g02277_at	6.6	A	10.2	A	3.4	A	5.4	A	8.8	A	2.2	A	11.1	A	8.3	A	5.1	A	10.4	A	8.8	A	2.5	A	hypothetical protein
An14g04350	An00g01752_at	31.5	A	19.8	A	29.3	A	21.9	A	11.9	A	13.3	A	20.4	A	27.2	A	29.5	A	20.7	A	29.8	A	26.4	A	hypothetical protein
An02g06610	An00g04791_at	124.2	P	89.6	P	79.4	P	94.3	P	102.7	P	83	P	75.6	P	65.3	P	74.7	P	93.8	P	80.2	P	68.1	P	similarity to hypothetical protein SPAC11E3.10 - Schizosaccharomyces pombe
An07g00650	An00g00663_at	12.2	A	5.2	A	7.1	A	14.9	A	14.5	A	10.7	A	2	A	3.3	A	15.9	A	8.6	A	8.8	A	1.2	A	hypothetical protein
An02g14320	An00g00749_at	10.6	A	12	A	6.7	A	1.9	A	14	A	1.3	A	7.6	A	10.6	A	1.2	A	3	A	0.9	A	1.2	A	hypothetical protein
An02g02310	An00g03884_at	42.7	P	36.5	P	41.5	P	33.4	P	23.1	P	30.2	P	31.6	P	28.3	P	39.5	P	38.1	P	30.4	P	16.5	P	similarity to bone sialoprotein precursor IBSP - Homo sapiens
An08g04950	An00g00660_at	16.6	P	20.5	P	10.4	A	12.2	A	14.8	A	10.9	A	17	P	10	A	20.8	P	12.3	A	10.7	A	6.6	A	hypothetical protein
An04g06850	An00g13472_at	2.1	A	4.5	A	2.6	A	1.5	A	0.7	A	1.2	A	2	A	6.2	A	2.1	A	2.3	A	2.8	A	8	A	weak similarity to retinitis pigmentosa GTPase regulator RPGR - Homo sapiens
An06g02130	An00g00361_at	73.5	P	53.6	A	55.8	A	52.4	A	35.8	A	36.6	A	52.4	A	29.8	A	43.2	A	36.2	A	33.6	A	30.4	A	hypothetical protein
An08g10020	An00g08353_at	23.2	A	18.7	A	13.8	A	10.2	A	21.1	P	13.2	A	17.6	A	7.3	A	7.7	A	20.6	A	6.5	A	11.8	A	strong similarity to G/T mismatch-specific thymine-DNA glycosylase TDG - Homo sapiens
An14g02050	An00g04430_at	14.9	A	20.9	A	5.3	A	7.5	A	6.3	A	23.1	A	17	A	3	A	2.9	A	9.6	A	6	A	13.7	A	similarity to hypothetical isoamyl alcohol oxidase mreA - Aspergillus oryzae [truncated ORF]
An15g07560	An00g04474_at	179.9	P	140.8	P	268.7	P	397	P	224	P	183.2	P	286.5	P	281.2	P	298.8	P	338.8	P	266.3	P	370	P	similarity to hypothetical protein (dag11) - Agaricus bisporus
	An00g01373_s_at	0.7	A	6.9	A	1.1	A	8.5	A	2.4	A	1.2	A	0.7	A	6.2	A	2.6	A	1.6	A	1.6	A	3	A	hypothetical protein
An02g10220	An00g06406_at	37.6	P	24.5	A	25	A	20.3	A	16.4	A	11.5	A	26.5	A	19	A	19.7	A	28	A	22.4	A	17.8	A	similarity to transcription factor IIIC63 - Homo sapiens
An01g08510	An00g00511_at	96.1	P	54	P	32.8	P	30.1	P	48.5	P	30.1	P	41.8	P	24.1	P	29.9	P	11.5	A	31.2	P	10.8	A	hypothetical protein
An04g05050	An00g03403_at	1	A	5.4	A	0.7	A	9.1	A	11.3	A	10.5	A	1.8	A	2.7	A	1.3	A	1.9	A	5.4	A	1	A	questionable ORF
An03g02710	An00g01875_at	4.2	A	6.1	A	4.8	A	5.6	A	7.6	A	5	A	12.6	A	3.5	A	5.1	A	4.2	A	4.9	A	4.8	A	hypothetical protein
An17g00090	An00g13932_at	61.9	P	55.6	P	61	P	70.4	P	57.4	P	56.7	P	43.2	P	58.6	P	55.4	P	55.1	P	56.2	P	57.9	P	weak similarity to translocation protein SEC72 - Saccharomyces cerevisiae
An07g03310	An00g00532_at	2.1	A	1	A	2.5	A	12.9	A	1.8	A	14.6	A	16.8	A	3.7	A	1.3	A	17	A	2	A	0.6	A	hypothetical protein
An17g00050	An00g02597_at	1.3	A	1.6	A	1.5	A	2.3	A	14.1	A	1.2	A	0.8	A	1	A	2.2	A	3.1	A	2.3	A	1.6	A	hypothetical protein
An01g13050	An00g00815_at	1.8	A	1.2	A	0.8	A	1.6	A	1.6	A	0.4	A	1.6	A	1.3	A	0.6	A	0.7	A	0.4	A	0.6	A	hypothetical protein
An04g00840	An00g05788_at	3.8	A	7.2	A	1.3	A	5.8	A	2.4	A	4.4	A	3.8	A	5	A	10	A	5.6	A	3.6	A	3.2	A	similarity to related to trfA protein - Neurospora crassa
An02g13780	An00g12858_at	18.2	A	9	A	19.5	A	20.2	A	9.8	A	13.2	A	3.4	A	17.5	A	15.1	A	19	A	14.1	A	2.6	A	weak similarity to hypothetical protein F22O6.70 - Arabidopsis thaliana
An07g07650	An00g01011_at	32.2	A	27.1	A	13.7	A	20.9	A	22.6	A	20.7	A	22.3	A	9.8	A	31.2	A	13.2	A	20.7	A	16.8	P	hypothetical protein
An11g06780	An00g00130_at	3.2	A	17.8	A	35.4	A	11.7	A	4.9	A	10.8	A	8.8	A	16.3	A	6.9	A	16.2	A	13.1	A	8.8	A	weak similarity to variable surface lipoprotein VlpD - Mycoplasma hyorhinis
An11g02730	An00g05000_at	34.1	P	46.3	P	30.7	P	35.6	P	21.2	P	25.2	P	26.8	P	22	P	19.2	A	24.8	P	23.7	P	16.1	M	similarity to hypothetical serine-rich protein SPCC1322.10 - Schizosaccharomyces pombe
An03g05690	An00g12721_at	1.8	A	2.7	A	2.3	A	8.4	A	1.6	A	3.8	A	6	A	7.3	A	1.7	A	1	A	3.1	A	1.3	A	weak similarity to hypothetical protein An03g05700 - Aspergillus niger
An03g04370	An00g00263_at	19	A	27	M	20	A	14.6	A	11.8	A	17	A	16.5	A	10.4	A	16.2	A	17.2	A	15.8	A	15.4	A	hypothetical protein
An12g10260	An00g00475_at	2	A	13.9	A	6	A	8	A	13.9	A	2.2	A	2.5	A	2	A	1.8	A	3.3	A	2.5	A	1.7	A	hypothetical protein
An16g02310	An00g01001_at	5.6	A	5.9	A	5.1	A	0.7	A	1.9	A	1.9	A	1.8	A	1	A	4.5	A	0.3	A	5.8	A	0.3	A	hypothetical protein
An05g00860	An00g03470_at	2.1	A	1.4	A	0.9	A	1.8	A	1.5	A	0.8	A	2	A	1.1	A	2.5	A	1.3	A	1.9	A	2	A	questionable ORF
An01g13950	An00g05166_at	61.6	P	78.8	P	118.5	P	60.1	P	48.2	P	58.6	P	56.5	P	64.6	P	70.3	P	67.4	P	57.7	P	60	P	similarity to MAX-like bHLHZIP protein MLX - Homo sapiens
An16g03930	An00g13796_at	1.2	A	0.8	A	1.6	A	0.5	A	0.8	A	0.7	A	1	A	1.6	A	0.7	A	2.8	A	0.9	A	0.8	A	weak similarity to the putative uridylate kinase from chromosome III BAC T22K18 - Arabidopsis thaliana
An07g08220	An00g07548_at	99.8	P	111	P	105.8	P	118.9	P	111.5	P	93.8	P	86.9	P	96	P	93.9	P	112	P	77.6	P	87.6	P	strong similarity to clathrin associated epsin 2a - Homo sapiens
An11g10830	An00g13030_at	33	A	30.3	A	32.6	A	25.6	A	13.6	A	42	A	20.7	A	36	A	20.9	A	32.8	A	24	A	16.7	A	weak similarity to Ig mu chain C region - Xenopus laevis
An18g05930	An00g03501_at	19.8	P	16.3	P	25.2	P	15.5	P	26.1	P	15.1	A	20.9	P	13	A	17.9	M	23	A	17	P	11.1	A	questionable ORF
An02g07280	An00g02218_at	20	A	29.5	A	14.9	A	14.1	A	11.5	A	15.4	A	28.8	A	17.7	A	12.6	A	22.1	A	20.2	A	8	A	hypothetical protein
An08g05980	An00g00216_at	18.2	A	23.8	A	23.9	A	18.8	A	4.2	A	9.3	A	20.4	A	6.2	A	13.4	A	25.5	A	16.2	A	11.7	A	hypothetical protein
An08g02840	An00g00778_at	1.9	A	1.1	A	4.5	A	1.7	A	2.2	A	2.5	A	1.8	A	1.5	A	7.5	A	5.1	A	0.9	A	1.3	A	hypothetical protein
An05g00660	An00g01770_at	1.6	A	5.8	A	2.7	A	7	A	1.8	A	1.4	A	2.9	A	3.2	A	2.6	A	0.9	A	0.9	A	0.7	A	hypothetical protein
An02g09630	An00g01885_at	20.6	A	19.7	A	12.9	A	19.2	A	7.8	A	2.2	A	19.3	A	1.4	A	9	A	13.7	A	18.1	A	14.4	A	hypothetical protein
An04g04660	An00g00218_at	16	A	9.9	A	17.9	A	17.3	A	11.3	A	9.6	A	8.2	A	8.5	A	9.7	A	11	A	2.1	A	6.9	A	hypothetical protein
An07g02640	An00g02796_at	25.7	A	16.4	A	22.1	A	20.9	A	19.2	A	22.2	A	24.2	A	10.8	A	20.6	A	26.5	A	16.6	A	17.6	A	hypothetical protein
An01g13400	An00g00084_at	134.1	P	154.7	P	166	P	176.6	P	108.3	P	142.3	P	137.4	P	126	P	156.8	P	135.9	P	135	P	133	P	strong similarity to the yeast homolog of the prefoldin subunit 4 Gim3 - Saccharomyces cerevisiae
An02g09450	An00g02260_at	8.9	A	8.8	A	5.2	A	7.9	A	9.1	A	6.2	A	11	A	8.1	A	5.1	A	7.9	A	6.3	A	7	A	hypothetical protein
An13g03550	An00g12105_at	0.6	A	0.7	A	4.4	A	0.7	A	0.5	A	1.2	A	0.7	A	1.7	A	1.5	A	0.7	A	5	A	5.2	A	strong similarity to vegetative incompatibility protein het-e1 - Podospora anserina
An07g00700	An00g13506_at	3	A	1.8	A	3	A	11.6	A	2.1	A	2.2	A	2.1	A	2.6	A	3.6	A	4.7	A	1.6	A	1.4	A	weak similarity to sequence 379 from patent WO0100842-A/379 - Corynebacterium glutamicum
An14g03170	An00g00990_at	29	A	35.3	P	34.5	P	25.3	P	20.7	A	18.6	P	39.3	P	30.3	P	30.8	P	43.4	P	28.3	P	21.6	P	hypothetical protein
An05g02290	An00g01337_at	1.5	A	0.7	A	7.4	A	0.9	A	1.3	A	0.7	A	7.8	A	2	A	9.2	A	2.4	A	5.1	A	1.1	A	hypothetical protein
An07g06290	An00g00559_at	9.6	A	14.8	A	13.4	A	5.4	A	11.2	A	12.8	A	11.8	A	16.5	A	6.4	A	12.8	A	9.4	A	0.9	A	hypothetical protein
An11g04910	An00g02393_at	2.6	A	1.9	A	1.2	A	1.3	A	2.1	A	1.1	A	1.1	A	1.4	A	1.3	A	1.3	A	1.1	A	0.9	A	hypothetical protein
An14g05170	An00g06369_at	23	P	17.6	A	21.7	P	25.9	P	22.4	P	17.4	A	34.7	P	12	A	8.3	A	19.6	A	25.5	P	15.1	A	similarity to thioredoxin - Gallus gallus
An07g08050	An00g08182_at	10.8	A	6.2	A	13	A	18.6	A	12.2	A	5.5	A	9.4	A	13.3	A	7.3	A	18	A	8.9	A	6.8	A	strong similarity to EST serine carboxypeptidase pepF - Aspergillus niger
An08g06950	An00g02024_at	2	A	1.9	A	1	A	2.4	A	0.9	A	1.1	A	1.2	A	1.6	A	1.3	A	2.4	A	1.8	A	3.2	A	hypothetical protein
An11g00900	An00g04419_at	1.7	A	1	A	1.7	A	1.3	A	0.8	A	6	A	3.4	A	1.5	A	0.7	A	0.4	A	1.1	A	0.4	A	similarity to hypothetical erythrocyte adducin alpha chain addA - Rickettsia prowazekii
An02g05270	An00g01124_at	2.9	A	1.4	A	1.3	A	2	A	1.3	A	1.1	A	1	A	3.1	A	2.2	A	2.3	A	2	A	0.9	A	hypothetical protein
An04g07630	An00g03035_at	1.5	A	1.1	A	1.5	A	0.8	A	3.4	A	0.6	A	1.5	A	0.7	A	3.7	A	1.8	A	1.9	A	1.2	A	hypothetical protein [truncated]
An08g00100	An00g04803_at	100.5	P	98	P	95.1	P	74	P	74.9	P	59.6	P	91.9	P	64.5	P	84.4	P	86.3	P	79.4	P	81.2	P	similarity to hypothetical protein SPAC1805.07c - Schizosaccharomyces pombe
An02g11850	An00g03505_at	0.7	A	0.6	A	0.9	A	0.6	A	0.6	A	0.4	A	0.7	A	1.5	A	0.5	A	0.9	A	0.6	A	0.8	A	questionable ORF
An07g02480	An00g02797_at	6.6	A	12.5	A	2.7	A	1.3	A	1.3	A	10.9	A	1.4	A	1.5	A	1.8	A	2.5	A	0.6	A	2.1	A	hypothetical protein
An01g05980	An00g02135_at	12.3	A	5.3	A	10.7	A	5.4	A	8.2	A	9.7	A	4.1	A	15.9	A	12.1	A	6.6	A	11.9	A	7.4	A	hypothetical protein
An16g08370	An00g05199_at	2.6	A	9	A	8.4	A	17.9	A	3	A	6.2	A	2.2	A	12.2	A	9.6	A	20.5	A	10.9	A	7.6	A	similarity to mitochondrial J-type chaperone Jac1 - Saccharomyces cerevisiae
An14g03920	An00g10895_at	848.6	P	860.1	P	865.1	P	788.3	P	803.7	P	554.8	P	678.2	P	601.1	P	668.6	P	794	P	739.5	P	677.3	P	strong similarity to ribosomal protein rps12 - Saccharomyces cerevisiae
An08g07750	An00g03024_at	15	A	17.4	P	12.6	A	20.9	A	23.4	A	11.9	A	11	A	4	A	15.1	A	24	P	13.8	A	4.1	A	hypothetical protein [truncated ORF]
An07g05980	An00g07197_at	41.8	P	25.5	P	28.5	P	30.4	P	24.1	P	23.7	P	44.9	P	28.3	P	27.3	P	33.3	P	22.3	P	22	P	strong similarity to ATP-dependent DNA helicase II 86 KD subunit G22P2 - Homo sapiens
An18g04050	An00g02580_at	5.7	A	5.1	A	5.1	A	2.5	A	4.2	A	4.2	A	8.4	A	2.8	A	7	A	14.5	A	5.8	A	3.6	A	hypothetical protein
An06g01040	An00g12009_at	164.2	A	113.5	P	168	P	146	A	121.7	A	129	A	141.5	P	135.2	A	169.1	P	154.8	P	138.9	A	134	A	strong similarity to ubiquitin-conjugation enzyme Ubc7p - Saccharomyces cerevisiae
An18g06150	An00g01832_at	4	A	2.6	A	1.5	A	1.3	A	1.5	A	0.9	A	0.7	A	1	A	0.9	A	2.2	A	7.6	A	1.3	A	hypothetical protein
An11g02290	An00g01443_at	5	A	11.2	A	1.1	A	3.3	A	6.7	A	11.4	A	2.3	A	8.8	A	2.1	A	8	A	10.1	A	3.2	A	hypothetical protein
An01g01420	An00g12715_at	4.2	A	4.6	A	6.2	A	6.3	A	4.4	A	4.5	A	6.4	A	5	A	7.7	A	3.9	A	8.1	A	4.6	A	weak similarity to hypothetical protein An02g00470 - Aspergillus niger
An05g01020	An00g03309_at	12.3	A	3.5	A	5.7	A	11.4	A	2.3	A	1.2	A	1.2	A	0.8	A	1.5	A	2.3	A	1	A	5.6	A	questionable ORF
An09g02420	An00g02241_at	4.1	A	2.6	A	3.4	A	4.6	A	3.4	A	3.4	A	5.6	A	3.6	A	3.1	A	2.4	A	2.7	A	3.3	A	hypothetical protein
An04g07950	An00g02440_at	2.3	A	19	A	17.2	A	8.2	A	15.4	A	9.8	A	17.7	A	17.9	A	11.5	A	2.4	A	8.6	A	13.2	A	hypothetical protein
An01g05570	An00g04861_at	65.3	P	58.6	P	69.9	P	55.2	P	36.5	P	49.7	P	61.1	P	52.1	P	41.8	P	56.6	P	54.6	P	44.5	P	similarity to hypothetical protein SPBC21D10.07 - Schizosaccharomyces pombe
An06g02730	An00g00044_at	4	A	20.1	A	12.8	A	0.8	A	2.7	A	2.3	A	7.9	A	2.1	A	1.2	A	18.9	A	16.6	A	11.2	A	similarity to the zinc-finger transcription factor MTB-Zf - Homo sapiens [partial CDS]
An01g06510	An00g03296_at	26.6	A	18.7	A	5	A	21.4	A	3.4	A	14	A	17	A	13.1	A	2	A	2.8	A	7.6	A	14.2	A	questionable ORF
An08g05230	An00g10740_at	53.7	P	49	P	50.7	P	56.7	P	61.6	P	26.9	P	36.7	P	38	P	71.6	P	73.4	P	50.7	P	32.7	P	strong similarity to putative endoglucanase IV - Trichoderma reesei
An18g03350	An00g13735_at	20.3	A	27.4	A	15.6	A	25.6	A	27.9	A	26.4	A	23	A	17.6	A	36.4	A	21.3	A	23.4	A	16.9	A	weak similarity to the hypothetical protein from clone PP2464 - Homo sapiens
An07g03640	An00g03529_at	5.5	A	10.9	A	2.3	A	10.9	A	2.2	A	2	A	11.9	A	11.7	A	4.2	A	16.9	A	9.7	A	1.9	A	questionable ORF
An02g06450	An00g01404_at	56.6	P	26.6	A	29.6	P	30.3	P	39.4	P	38.1	P	41.5	P	39.6	P	28	P	42.3	P	53.3	P	29.9	P	hypothetical protein
An04g04920	An00g02490_at	7.8	A	7.8	A	4.9	A	4.6	A	3.3	A	11.3	A	10.6	A	9.8	A	11.3	A	18.2	A	8.9	A	3.1	A	hypothetical protein
An02g01850	An00g02836_at	0.7	A	2.2	A	2.3	A	1.3	A	5.1	A	2	A	8.4	A	7	A	10.1	A	1.8	A	0.8	A	0.9	A	hypothetical protein
An17g01510	An00g02545_at	14.1	A	5.3	A	5.9	A	17	A	12.1	A	14.8	A	11.4	A	11.2	A	13.5	M	15.4	A	6.1	A	13.1	A	hypothetical protein
An16g08320	An00g02924_at	3.2	A	1.8	A	2.2	A	4.9	A	2.9	A	2.5	A	3.6	A	0.7	A	3	A	3	A	6.4	A	2.6	A	hypothetical protein
An07g07370	An00g13273_at	144.3	P	151	P	116.7	P	129.6	P	126.5	P	98.9	P	110.5	P	109	P	75.3	P	99.5	P	84.7	P	75.7	P	weak similarity to PC-MYB2 - Arabidopsis thaliana
An12g05040	An00g04723_at	8.6	A	33.1	A	27.7	A	25.1	A	16.9	A	11.9	A	17.7	A	6.5	A	14	A	15.8	A	11.2	A	12.4	A	similarity to hypothetical protein lin-10 - Caenorhabditis elegans
An15g05900	An00g03203_at	13.3	A	19.8	P	14.2	A	14.2	A	16.7	P	15.4	A	12	P	15	P	14.2	A	14.9	A	15.1	P	15.5	A	questionable ORF
An06g01930	An00g07840_at	6416.9	P	7449.3	P	7284.6	P	7540.3	P	4759.2	P	5915.7	P	6406.3	P	6593.2	P	6480.2	P	7309.5	P	6589.5	P	6647.8	P	strong similarity to cytoplasmic ribosomal protein of the small subunit S29 - Saccharomyces cerevisiae
An02g05550	An00g01966_at	1.8	A	2	A	0.9	A	1.5	A	0.6	A	2.1	A	1.4	A	3	A	1.4	A	2.5	A	1	A	1.2	A	hypothetical protein
An07g09840	An00g05993_at	24.9	A	6.5	A	26.9	A	37.8	A	15.4	A	22.3	A	14.2	A	34.1	A	21.7	A	46.2	A	13.3	A	19.5	A	similarity to tetracyclin resistance protein TetA - Escherichia coli
An11g10670	An00g10998_at	9.9	A	5.5	A	8.9	A	21.9	A	14	A	4.6	A	18.6	A	4.9	A	39.8	A	7.8	A	27.7	A	23	A	strong similarity to sequence 7 from patent WO0075305 - Candida albicans
An05g00810	An00g06486_at	222.8	P	207.1	P	236.8	P	210.7	P	194.2	P	143.8	P	205.7	P	137.6	P	189.3	P	175.8	P	206.8	P	151.3	P	similarity to tubulin-specific chaperone A TBCA - Oryctolagus cuniculus
An17g01590	An00g12907_at	3.3	A	3.7	A	4.9	A	1	A	1.8	A	7.9	A	2.5	A	1.8	A	5.6	A	1.1	A	1.1	A	2.6	A	weak similarity to hypothetical protein PFC0680w - Plasmodium falciparum
An12g08890	An00g02571_at	23.3	A	15.1	A	13.5	A	7.6	A	19.5	A	8.5	A	16.4	A	8.2	A	13.9	A	23.4	A	17.3	A	7.9	A	hypothetical protein
An06g01940	An00g00530_at	3.9	A	3	A	1.3	A	15.4	A	2.9	A	3.6	A	7.4	A	10.7	A	8.6	A	2.3	A	8.5	A	13.6	A	hypothetical protein
An07g05480	An00g01051_at	28.6	P	23.7	P	27.9	P	27.5	A	29.2	P	21.8	A	24	P	18.2	M	28.4	P	14.7	A	11.2	A	24.8	P	hypothetical protein
An15g01880	An00g09447_at	3.9	A	2.7	A	1.8	A	2.6	A	1.9	A	1.9	A	1.5	A	2.3	A	2.3	A	2.4	A	1.8	A	3.9	A	strong similarity to IgE-binding protein - Aspergillus fumigatus
An13g02950	An00g00629_at	2.4	A	3.1	A	1.9	A	1.5	A	3.1	A	8.5	A	1.5	A	1.8	A	9.2	A	7.7	A	1.7	A	3.3	A	hypothetical protein
An09g00180	An00g02646_at	1.4	A	1.6	A	0.6	A	1.3	A	0.8	A	1.1	A	1	A	1.1	A	0.8	A	1.7	A	1.2	A	1	A	hypothetical protein
An12g07990	An00g02453_at	11.6	P	11.8	M	6.4	A	9.8	P	1.5	A	8.3	P	12.7	P	4.6	A	12.6	P	1.3	A	11.3	M	9.8	M	hypothetical protein
An11g05250	An00g02517_at	9.3	A	13.3	A	16.7	A	8.8	A	15.9	A	1.4	A	8	A	8	A	8.9	A	6.5	A	9.2	A	0.9	A	hypothetical protein
An07g09590	An00g08460_at	29.9	A	38	A	30.1	A	39	A	28.2	A	22.9	A	40.8	A	31.2	A	25.7	A	36.7	A	25.6	A	33.4	A	strong similarity to glutathione S-transferase GST of patent US5962229-A - Zea mays
An12g02280	An00g02245_at	6.8	A	1.6	A	6.1	A	8.7	A	5.8	A	6.1	A	1.6	A	6.5	A	15.8	A	1.8	A	7.7	A	3.1	A	hypothetical protein
An03g03440	An00g04563_at	1	A	6.7	A	3.9	A	2.2	A	1.9	A	1.5	A	1.5	A	2.1	A	1.3	A	1	A	3.4	A	1.5	A	similarity to hypothetical protein An09g00290 - Aspergillus niger
An12g03790	An00g12480_at	0.7	A	1.5	A	0.9	A	0.6	A	1.2	A	0.5	A	1.1	A	0.2	A	1.9	A	1.1	A	1.1	A	0.5	A	weak similarity to elongation factor Ts tsf - Guillardia theta
An07g04150	An00g00199_at	18.4	A	26.7	A	12	A	29.4	A	28.6	A	9.3	A	18	A	17.6	A	19.3	A	16.6	A	25.6	A	9.6	A	hypothetical Arg/Gly/Glu-rich protein
An13g00360	An00g12206_at	4.1	A	2.6	A	7.8	A	1.6	A	11.1	A	10	A	4.1	A	3.4	A	1.9	A	2.8	A	2.2	A	1	A	weak similarity to 31K proliferation related acidic leucine-rich protein PAL31 - Rattus norvegicus
An01g02930	An00g04584_at	1.6	A	15.4	A	11.6	A	10	A	6.9	A	1.1	A	13.5	A	3.9	A	1.6	A	10.1	A	1.9	A	5.4	A	similarity to hypothetical protein An12g09280 - Aspergillus niger
An12g08570	An00g06352_at	2476.2	P	2991.2	P	2833.7	P	3678.9	P	2243	P	2538.1	P	2470.8	P	2686.1	P	2219.6	P	3873.3	P	2463.3	P	2910.8	P	similarity to the type 2 peroxiredoxin PrxII - Brassica rapa subsp. pekinensis
	An00g09451_s_at	4.4	A	14.6	A	2.2	A	20.9	A	12.1	A	3.9	A	11.4	A	12	A	13.3	A	6	A	5.9	A	1.9	A	strong similarity to immunoreactive Antigen 2 Ag2 - Coccidioides immitis
An13g03390	An00g02339_at	15.1	A	6.2	A	4.2	A	9.8	A	5.6	A	8.4	A	13.1	A	15.3	A	9.1	A	16.6	A	10.9	A	10.1	A	hypothetical protein
An09g04760	An00g01898_at	2.1	A	2.3	A	1.3	A	1.9	A	2.8	A	1.6	A	1.9	A	3	A	2	A	3.7	A	1.9	A	1	A	hypothetical protein
An01g13120	An00g06933_at	91.9	P	110.8	P	97.2	P	117.2	P	67.6	P	58.3	P	81.5	P	57.5	P	82.5	P	126.1	P	74.2	P	57.8	P	strong similarity to ADP-ribosylation factor-like 2 protein ARL2 - Mus muscuslus
An09g06380	An00g10731_at	28.3	P	29.3	P	32.7	P	16.7	P	26.2	P	22.4	P	31	P	14.7	P	22.5	P	19.8	P	20.5	P	24	P	strong similarity to putative brt1 protein - Schizophyllum commune
An02g13390	An00g03921_at	19.7	A	22	A	6.3	A	18.8	A	6.8	A	12.3	A	15.8	A	15.9	A	9.7	A	13.7	A	17.2	A	2.2	A	similarity to caYAE1 protein YAE1 patent EP844307-A1 - Candida albicans
An14g06460	An00g00927_at	207.2	P	211.7	P	254.4	P	213.8	P	138.6	P	124.1	P	232.2	P	151.5	P	203.5	P	175.2	P	212.4	P	167.4	P	hypothetical protein
An01g10760	An00g09348_at	43.2	P	44.6	M	28.1	P	39.7	P	27.6	P	20.1	P	26.5	P	26.5	P	33.6	P	37.6	A	37.1	P	25.7	P	strong similarity to hypothetical protein YKR079c - Saccharomyces cerevisiae
An08g11210	An00g06465_at	2.3	A	10	A	9.7	A	8.6	A	2.5	A	4.3	A	7.5	A	11.9	A	6.9	A	12	A	3.8	A	6.3	A	similarity to transposable element Tan1 - Aspergillus niger [putative sequencing errors]
An12g00640	An00g12072_at	105.6	P	135.3	P	102.2	P	117.6	P	100.4	P	75.5	P	99.1	P	76.8	P	95	P	112.9	P	93.8	P	95.1	P	strong similarity to vacuolar atp synthase subunit g vma10 - Neurospora crassa
An01g11780	An00g12427_at	23.1	M	24.8	A	11.5	A	17.1	A	37.2	A	7.7	A	29.9	A	14.2	A	21.5	A	33.4	A	18.6	A	21	A	weak similarity to dATP pyrophosphohydrolase NMB0642 - Neisseria meningitidis
An07g02320	An00g03466_at	7.3	A	1	A	1.6	A	1.1	A	1.9	A	1.6	A	6.3	A	2.4	A	2.5	A	2.6	A	2.4	A	0.8	A	questionable ORF
An16g03870	An00g13836_at	1.3	A	2.2	A	3.8	A	1.5	A	1.3	A	2.9	A	2.9	A	2.1	A	2.4	A	3.3	A	1.8	A	3.1	A	weak similarity to the transcription termination factor Rho - Micrococcus luteus
An14g00270	An00g12467_at	91	P	120	P	93.4	P	107.9	P	86.5	P	93.1	P	84.6	P	127.5	P	89.5	P	118.9	P	86.9	P	100.1	P	weak similarity to dolichol-phosphate-mannose synthase DPM3 - Homo sapiens
An07g04400	An00g07546_at	25.1	A	30.1	A	26.4	A	8.5	A	37.8	A	5	A	16.2	A	6.3	A	17.9	A	17.1	A	26.5	A	9.4	A	strong similarity to class V zygote-specific protein - Chlamydomonas reinhardtii
An01g12590	An00g04163_at	46.3	P	58.4	P	50	P	54.6	P	45.1	P	37.2	P	38.2	A	57.1	P	50.5	P	51.6	P	38	P	47.2	P	similarity to EST l3g02a1.r1 - Aspergillus nidulans
An11g04370	An00g07705_at	411.8	P	577.5	P	495.6	P	611.5	P	381.4	P	417.3	P	397.9	P	486.7	P	376.1	P	542.5	P	392.9	P	459.5	P	strong similarity to cytochrome b5 - Mortierella alpina
An02g12340	An00g03506_at	3.2	A	1.5	A	1.7	A	1.3	A	1.5	A	1.5	A	2.3	A	2.2	A	3.2	A	4.4	A	0.8	A	1.9	A	questionable ORF
An09g03540	An00g02725_at	16	A	1.5	A	1.1	A	3.2	A	1.8	A	3.8	A	3.2	A	0.7	A	2.2	A	10.1	A	4.5	A	10.8	A	hypothetical protein
An12g08590	An00g06232_at	266.1	P	292.3	P	314.3	P	258.9	P	242.5	P	209.2	P	239.7	P	226.5	P	253.4	P	236.3	P	216.3	P	233.5	P	similarity to the hypothetical protein YFR011c - Saccharomyces cerevisiae
An09g03120	An00g03676_at	79.8	P	97.8	P	82.6	P	93.5	P	61.9	P	56.3	P	74	P	52.7	P	74.2	P	87.4	P	87.2	P	56.8	P	similarity to a-agglutinin core protein AGA1 - Saccharomyces cerevisiae
An07g01790	An00g00364_at	5.7	A	7.1	A	13	A	2	A	4	A	5.1	A	15.6	A	3.3	A	1.3	A	10	A	3.1	A	3.2	A	hypothetical protein
An04g05030	An00g02426_at	12.4	A	11.8	A	3	A	2.5	A	1.3	A	1.5	A	2.2	A	9.6	A	2.8	A	2.3	A	2.6	A	2.6	A	hypothetical protein
An15g01270	An00g06022_at	56.5	P	78	P	77.8	P	78.4	P	55.5	P	53.6	P	65.8	P	66	P	63.7	P	68.4	P	63.5	P	49.5	P	similarity to the assembly factor of cytochrome c oxidase PET100 - Saccharomyces cerevisiae
An16g01450	An00g06794_at	2.2	A	1.6	A	1.6	A	0.9	A	1.7	A	1.5	A	1.7	A	3.2	A	1.2	A	0.8	A	1.1	A	0.7	A	strong similarity to 6-4 photolyase Xl64phr - Xenopus laevis
An09g04270	An00g00465_at	1.1	A	1.1	A	1.1	A	2.2	A	1.3	A	0.6	A	2.2	A	2	A	1.3	A	2.3	A	2.2	A	0.9	A	hypothetical protein
An08g03740	An00g08081_at	2.9	A	17.1	A	5.6	A	15.9	A	2.7	A	10.2	A	12.3	A	9.4	P	12.5	P	5.1	A	12.9	A	8.5	A	strong similarity to enoyl reductase lovC - Aspergillus terreus
An16g05730	An00g05061_at	37	A	17.6	A	21.9	A	16.4	A	14.7	A	9.9	A	15.4	A	4	A	5.8	A	10.5	A	10.1	A	3.8	A	similarity to integral membrane protein PTH11 - Magnaporthe grisea
An03g00330	An00g00009_at	212.5	P	91.9	P	196.8	P	156.3	P	187.6	P	98.7	P	192.2	P	97.4	P	270.1	P	112.9	P	251.8	P	94.8	P	hypothetical protein
An03g04930	An00g04478_at	47.9	P	48.3	P	47.9	P	26.6	A	33.2	P	33.4	P	55.4	P	48	P	36.6	P	47.5	P	31.5	P	30.3	P	similarity to hypothetical protein 12F11.80 - Neurospora crassa
An07g01650	An00g00440_at	6	A	3.4	A	31.9	A	13.6	A	5.7	A	26	A	18.4	A	29.7	A	5.1	A	20.2	A	7.8	A	14.4	A	hypothetical protein
An04g09170	An00g11790_at	1234.1	P	1442.3	P	1361.7	P	1152.3	P	1067.5	P	896	P	1127.8	P	1009.6	P	1127.2	P	1002.4	P	990	P	713.5	P	strong similarity to the valosin-containing Protein (VCP) like ATPase Cdc48p - Saccharomyces cerevisiae [truncated ORF]
An08g09070	An00g00575_at	26	P	44.8	M	21.9	A	33.2	P	21.9	P	21.5	A	32.8	A	22.4	A	28.4	P	43.2	P	35	A	20.4	P	hypothetical protein
An02g03130	An00g00848_at	60.1	A	64.5	A	62	A	72.1	A	65.1	A	67.8	A	61.7	A	92.3	P	73.1	M	102.4	P	70	P	68.7	P	hypothetical protein
An17g01130	An00g09031_at	85.8	A	79.8	A	99.6	A	85.7	A	67.6	A	61.3	A	57.1	A	54.8	A	63.8	A	88.9	A	56.9	A	51.7	A	strong similarity to hypothetical protein B7A16.140 - Neurospora crassa
An12g00330	An00g12912_at	71.9	P	62	P	38.4	P	69.7	P	33.2	P	52.1	P	62.8	P	56.7	P	44.7	P	60.8	P	33.7	P	44.5	P	weak similarity to hypothetical protein Rv0923c - Mycobacterium tuberculosis
An02g04770	An00g02690_at	3.1	A	13.2	A	0.9	A	2.6	A	0.5	A	1.3	A	1	A	1.9	A	12.8	A	1.4	A	8.8	A	1.8	A	hypothetical protein
An13g02310	An00g10877_at	13.6	A	11.9	A	14.2	A	16	A	5.1	A	7.7	A	21.2	A	3.7	A	11.9	A	18.1	A	17.1	A	16.5	A	strong similarity to Ribitol dehydrogenase rbtD - Klebsiella aerogenes
An15g02510	An00g13383_at	1	A	0.3	A	0.6	A	0.5	A	0.4	A	0.3	A	1.1	A	0.7	A	0.4	A	0.4	A	0.8	A	0.7	A	weak similarity to protein SEQ ID NO:56 from patent WO200025728-A2 - Plasmodium falciparum
An01g11210	An00g01996_at	11.6	A	2.5	A	13.8	A	6.2	A	8.2	A	6.2	A	7	A	10.7	A	9.1	A	1.7	A	1.1	A	0.7	A	hypothetical protein
An01g09980	An00g08577_at	187.4	P	403.4	P	128.3	P	265.6	P	147	P	180.5	P	139.7	P	120.8	P	128.2	P	218.1	P	124.3	P	138.4	P	strong similarity to hemolysin Asp-HS - Aspergillus fumigatus
An14g01750	An00g05399_at	35.3	A	24.2	A	20.1	A	27	A	16.5	P	27.1	A	34	A	22.9	A	28.4	P	27.3	A	30.3	A	17.2	A	similarity to oxidoreductase OXRD-4 of patent WO200071679-A2 - Homo sapiens
An08g01140	An00g07782_at	365.8	P	347.9	P	416.9	P	365.9	P	298.2	P	243.8	P	333.4	P	299.2	P	330	P	395.1	P	332.3	P	313.7	P	strong similarity to cytoplasmic dynein light chain Dlc1 - Schizosaccharomyces pombe
An11g08750	An00g12561_at	2.3	A	5.4	A	10	A	3.1	A	1.5	A	1.7	A	5.8	A	9.8	A	3.2	A	2.3	A	0.6	A	1.5	A	weak similarity to GDP-mannose pyrophosphorylase rfbM - Escherichia coli
An02g09360	An00g02696_at	8.4	A	14.2	A	22.7	A	8.7	A	21.2	A	23.5	A	14.8	A	12.8	A	18.4	A	20.3	A	5.7	A	4.7	A	hypothetical protein
An02g00270	An00g09045_at	18.4	A	16.2	A	15.3	A	22.7	A	11.6	A	10.8	A	17.3	A	6.3	A	5.9	A	15.2	A	8.8	A	0.9	A	strong similarity to hypothetical protein binA - Aspergillus nidulans
An16g02540	An00g07296_at	18.7	A	22.5	A	16.6	A	26.2	A	22.1	A	18.4	A	28.2	A	20.5	A	13.1	A	26	A	12.1	A	18.3	A	strong similarity to biologically functional bile salt stimulated lipase BSSL of patent WO9325669-A - Homo sapiens truncated orf
An16g04400	An00g10074_at	1528.7	P	1690.9	P	1676.4	P	1710.8	P	1456.8	P	1164	P	1331	P	1389.3	P	1442.1	P	1599.5	P	1506.4	P	1371.2	P	strong similarity to nuclear transport factor NTF2 - Saccharomyces cerevisiae
An14g05680	An00g00579_at	1.3	A	4.6	A	9.6	A	11.5	A	10	A	2.7	A	9.1	A	1.7	A	11.9	A	3.1	A	3.4	A	12.1	A	hypothetical protein
An16g00850	An00g09217_at	71.4	P	81.2	P	69.3	P	107.4	P	51.9	P	73	P	62.7	P	63.8	P	61.7	P	95.9	P	72.9	P	74.5	P	strong similarity to hypothetical protein SPAC9E9.15 - Schizosaccharomyces pombe
An11g05690	An00g04398_at	3.1	A	2.3	A	1.9	A	5.5	A	4.1	A	7.6	A	3.3	A	3.2	A	2.4	A	3.6	A	2	A	2.3	A	similarity to hypothetical alpha subunit of dinitrogenase reductase nifH - unidentified nitrogen-fixing bacteria
An02g14140	An00g03226_at	9.8	A	8	A	2.6	A	17.7	A	3.6	A	17.8	A	3.8	A	4.3	A	18.8	A	4.1	A	6.5	A	3.1	A	questionable ORF
An13g00770	An00g13201_at	57.1	P	67.6	P	73.2	P	67.3	P	47.2	P	43	P	45.8	P	44.4	P	39.7	P	48.9	P	50.7	P	42.3	P	weak similarity to neurofilament triplet M protein NF-M - Rattus norvegicus
An17g00300	An00g07286_at	59.8	P	21.9	A	61	P	23.6	A	49.8	P	28.8	M	51.7	P	7.5	A	37.1	P	28.6	A	48.4	P	25.3	A	strong similarity to bifunctiona xylosidase-arabinosidase xarB - Thermoanaerobacter ethanolicus
An07g07030	An00g03485_at	1.5	A	2.2	A	2.8	A	2.6	A	0.7	A	2.3	A	2.3	A	5.8	A	4.4	A	2.5	A	1.1	A	2.4	A	questionable ORF
An07g02830	An00g08116_at	19.9	A	3.7	A	16.1	A	11.4	A	4.4	A	2.7	A	3.3	A	5.5	A	2.6	A	15.5	A	20.2	A	10.2	A	strong similarity to EST - Aspergillus niger
	An00g04378_s_at	37.1	P	35.5	A	33.3	A	15.1	A	28.6	A	5.9	A	19	A	20.8	A	18.9	A	36.8	A	8.5	A	6.7	A	similarity to hyaluronan synthase 2 HAS2 - Homo sapiens
An17g01600	An00g01954_at	18.8	A	16.7	A	10.5	A	18.2	A	13.5	A	12.8	A	6.5	A	11.1	A	20.2	A	5.3	A	12.1	A	8.2	A	hypothetical protein
An09g04670	An00g02484_at	13.3	A	11.1	A	20.4	A	4.2	A	16.4	A	8.6	A	7.8	A	12.5	A	7.4	A	13.5	A	14.1	A	10.8	A	hypothetical protein
An08g07140	An00g01715_at	2	A	2	A	2.1	A	0.9	A	1.2	A	11.8	A	0.9	A	1	A	2	A	2.2	A	0.9	A	1.7	A	hypothetical protein
An13g02070	An00g04733_at	2.2	A	1.8	A	2.8	A	3.1	A	2.6	A	1.1	A	4.7	A	1.7	A	2	A	1.7	A	1.3	A	1.7	A	similarity to hypothetical protein MUK11 - Arabidopsis thaliana
An02g03690	An00g00519_at	1.5	A	4.8	A	2.5	A	8.7	A	1.4	A	2.6	A	1.8	A	1	A	1.2	A	1.1	A	1.9	A	11.7	A	hypothetical protein
An11g04860	An00g06560_at	23	P	13.4	P	24	P	26.8	P	23.3	P	22.6	P	28.6	P	22.4	P	23.6	P	19.4	M	21.2	P	24.1	P	similarity to YDR140w - Saccharomyces cerevisiae
An18g03590	An00g12972_at	5.1	A	2.4	A	0.8	A	3.5	A	1.9	A	2	A	1.2	A	2.6	A	1.5	A	0.9	A	4.8	A	0.6	A	weak similarity to hypothetical protein W09B7.d - Caenorhabditis elegans
An09g04730	An00g04477_at	76.6	P	58.8	P	58.3	P	54.7	P	53.5	P	35.6	P	55.1	P	58.7	P	51.5	P	47.8	P	61.3	P	41.7	P	similarity to hypothetical protein 12F11.250 - Neurospora crassa
An04g04460	An00g12707_at	58	P	11.7	A	27.6	A	15.7	A	41.1	P	9.2	A	27.4	A	7.8	A	24	A	7.2	A	40.5	A	10.3	A	weak similarity to hypothetical protein An01g01460 - Aspergillus niger
An18g03460	An00g11574_at	46.3	P	40.2	P	28.9	P	46	P	28.8	P	38.7	P	25.6	P	45.1	P	43.2	P	51.1	A	38.7	P	40.9	P	strong similarity to the hypothetical protein SPBC211.05 - Schizosaccharomyces pombe
An01g01460	An00g08852_at	1	A	0.8	A	1.4	A	0.6	A	3	A	0.7	A	0.6	A	0.4	A	1.2	A	1.2	A	1.1	A	0.4	A	strong similarity to hypothetical protein An01g01410 - Aspergillus niger
An15g03110	An00g00773_at	23.6	A	17.5	A	6.2	A	13.4	A	1	A	11.8	A	18.4	A	19.5	A	14.1	A	17	A	22.2	A	12.6	A	hypothetical protein
An07g04720	An00g02930_at	24.5	A	20.1	A	11.3	A	19.3	A	13.7	A	13.4	A	24	A	3.2	A	19.2	A	8.1	A	21.8	A	12.8	A	hypothetical protein
An11g07750	An00g09477_at	10	A	11.2	A	17.6	A	2.3	A	1.1	A	3.3	A	1.2	A	1.5	A	3.6	A	4.9	A	1.1	A	1.4	A	strong similarity to interleukin-2 receptor associated protein p43 from patent WO9621732-A/1 - Mus musculus
An15g01730	An00g00560_at	5.4	A	27.6	A	7.8	A	20.2	A	5.2	A	14.8	A	20.5	A	5.3	A	4.9	A	16.4	A	19	A	14.9	A	hypothetical protein
An18g02930	An00g01640_at	2.6	A	3.6	A	2.5	A	4.1	A	1.1	A	1.6	A	17	A	5.4	A	8.7	A	5.8	A	7.7	A	5	A	hypothetical protein
An08g05550	An00g00272_at	1.8	A	2.3	A	4.5	A	5.3	A	1.2	A	2.4	A	2.5	A	4.6	A	5.8	A	4.1	A	2.1	A	1.1	A	hypothetical protein
An03g05820	An00g00826_at	2.1	A	1.8	A	4.2	A	3.6	A	9.2	A	1.6	A	2.5	A	1.3	A	9.1	A	2.6	A	1	A	3.8	A	hypothetical protein
An13g03500	An00g10979_at	8.3	A	15.7	A	17	A	13	P	11.7	A	10.7	A	9.9	A	15.9	A	4.2	A	21.1	A	11.5	A	9.6	A	strong similarity to sequence 1 from patent WO0065067-A/1 - Homo sapiens
An12g06170	An00g02767_at	2.6	A	15.8	A	13.1	P	17.7	P	6.9	A	7.9	A	14.4	A	5.3	A	10.1	A	14.1	P	6.7	A	3.9	A	hypothetical protein
An01g06700	An00g01095_at	3.6	A	3.5	A	2.4	A	5.5	A	3.7	A	6.6	A	10.8	A	1	A	0.3	A	0.8	A	0.8	A	6.6	A	hypothetical protein
An02g02600	An00g10769_at	419.6	P	325.6	P	340.3	P	341.2	P	330.4	P	267.4	P	309	P	337.2	P	301.2	P	337.4	P	356.2	P	268.6	P	strong similarity to putative transcriptional regulator CON7 - Magnaporthe grisea
An09g02310	An00g02951_at	3.3	A	2.1	A	3.2	A	0.9	A	2.6	A	4.8	A	2.4	A	1.8	A	1.5	A	1.9	A	1.1	A	1.5	A	hypothetical protein
An10g01070	An00g03008_at	114.2	P	57.5	M	122.1	P	101.4	P	95.9	P	52.8	M	120.5	A	73.6	A	107.3	P	79	A	100.2	P	65.8	P	hypothetical protein [truncated ORF]
An02g12240	An00g03271_at	9.5	A	16.9	A	14.1	A	4.1	A	5	A	15.2	A	4.8	A	6	A	10.1	A	15.6	A	10	A	2.7	A	questionable ORF
An18g01300	An00g13896_at	19.9	A	1.6	A	2.1	A	11.5	A	13.2	A	11.1	P	5	A	11.1	A	9	A	10.3	A	16.9	A	3.1	A	weak similarity to transcription regulator 2 of pai operon - Bacillus subtilis
An02g07680	An00g01614_at	5	A	3	A	4.8	A	3.5	A	2.9	A	5.5	A	2.5	A	3	A	3.4	A	3.1	A	4.9	A	3.8	A	hypothetical protein
An05g00800	An00g05347_at	8.7	A	5.5	A	14.1	A	15.1	A	9.9	A	1.2	A	15.2	A	9	A	4.7	A	2	A	6.5	A	9.7	A	similarity to nodulin GmNOD53b - Glycine max [truncated ORF]
An15g07780	An00g01624_at	2.6	A	2.6	A	4.7	A	3.6	A	5.4	A	2.8	A	2.2	A	1.9	A	1.7	A	19.8	A	1.6	A	1.9	A	hypothetical protein
An04g08170	An00g01919_at	10.7	A	1.1	A	8	A	11.8	A	6.4	A	1.5	A	7.1	A	8.6	A	1.3	A	8.4	A	1	A	1.6	A	hypothetical protein
An07g06260	An00g00583_at	18.5	A	13.6	A	2.4	A	0.9	A	10.4	A	5.3	A	16.8	A	4.1	A	7.5	A	13.5	A	9.1	A	11.5	A	hypothetical protein
An02g03640	An00g10469_at	156	P	170.2	P	216.1	P	150.6	P	151.2	P	113.8	P	160	P	119.3	P	159.6	P	137.7	P	159.1	P	115.4	P	strong similarity to probable 3-hydroxyacid dehydrogenase - Helicobacter pylori
An15g01480	An00g12147_at	31.1	P	25.7	A	37.9	P	18.6	A	27.8	A	31	M	13.5	A	7.8	A	25.2	A	20	A	31.9	P	19.5	A	strong similarity to yeast protein Mak16 - Saccharomyces cerevisiae
An12g09640	An00g12589_at	2.2	A	16.3	A	0.6	A	11.2	A	3.2	A	8.5	A	13.6	A	1.3	A	1.3	A	3.2	A	5	A	1.4	A	weak similarity to GTP cyclohydrolase II ribA - Escherichia coli
An02g13920	An00g12000_at	63.6	P	55.7	P	76.2	P	67.5	P	39.3	P	48.9	M	78.8	P	60.4	P	73.3	P	50	P	55.6	P	59.4	P	strong similarity to ubiquitin thiolesterase YUH1 - Saccharomyces cerevisiae
An04g08060	An00g00016_at	1340.9	P	1608.4	P	871.2	P	859.8	P	754.2	P	700.8	P	989.7	P	663.3	P	693	P	614.6	P	851	P	385.9	P	hypothetical protein
An12g09850	An00g12389_at	8.6	A	2	A	2	A	2.3	A	3.8	A	2	A	0.7	A	7	A	1.3	A	3.3	A	0.3	A	2	A	weak similarity to Congo red hypersensitive protein CRH1 - Saccharomyces cerevisiae
An15g06640	An00g01596_at	26.6	A	20.7	A	7	A	10.1	A	8.9	A	4	A	12.9	A	6	A	3.5	A	24.2	A	12.7	A	1.3	A	hypothetical protein
An02g05350	An00g00926_at	12.4	A	5.7	A	6.4	A	8.9	A	5.2	A	7	A	9.8	A	7.5	A	5.1	A	5.8	A	23.4	A	7	A	hypothetical protein
An08g11100	An00g00434_at	6.5	A	5	A	2	A	7.2	A	5.7	A	1.9	A	0.4	A	3.7	A	8.4	A	3.8	A	1.1	A	6.7	A	hypothetical protein
An07g01460	An00g00613_at	3.3	A	4.1	A	4.3	A	3	A	15.7	A	2.9	A	4.4	A	14.7	A	7.5	A	4.9	A	1.7	A	3.1	A	hypothetical protein
An18g05910	An00g10484_at	116.4	P	136.3	P	129.1	P	169.1	P	104.6	P	140.9	P	109.2	P	119.4	P	119.1	P	139.7	P	131.8	P	149.8	P	strong similarity to probable glycosyl transferase SPCC330.08 - Schizosaccharomyces pombe
An04g04260	An00g00286_at	19.7	A	22.9	A	2.5	A	16.7	A	19.7	A	2.6	A	6.6	A	10.2	A	4.6	A	5.5	A	4.1	A	12.3	A	hypothetical protein
An01g09340	An00g01040_at	10.1	A	3.5	A	11.7	A	20.1	A	12.4	A	5.7	A	13.2	A	3.4	A	0.7	A	14.5	A	8.2	A	4.1	A	hypothetical protein
An08g01000	An00g07166_at	1224.8	P	660.5	P	1095.6	P	805	P	886.4	P	640.2	P	1226.5	P	825.4	P	1294.4	P	809.6	P	1155.6	P	753.4	P	strong similarity to aspartate transaminase aspC - Methanobacterium thermoformicicum
An11g10360	An00g00476_at	18.1	A	18.1	A	26	A	16.1	A	13.8	A	3.2	A	20.7	A	14.5	A	14.4	A	36.2	A	3.2	A	6.3	A	hypothetical protein
An07g00130	An00g04010_at	29.2	P	1.3	A	32.5	P	1.8	A	32.1	P	1.4	A	26.3	A	1	A	43.8	P	1	A	30.7	M	1	A	similarity to conserved hypothetical protein ynaD - Bacillus subtilis
An11g03450	An00g09058_at	16.3	A	3.5	A	6.1	A	5.4	A	5.4	A	2.2	A	6.6	A	3.9	A	5.6	A	3.4	A	5.8	A	3.8	A	strong similarity to hypothetical protein DAG11 - Agaricus bisporus
An07g04100	An00g00757_at	18.3	P	19.1	A	11.4	A	17.4	A	17.6	P	11	A	13.9	P	8.9	A	13.8	P	12.1	A	28.8	P	12.7	A	hypothetical protein
An08g09590	An00g05861_at	13.6	A	2.3	A	14.8	A	9.2	A	9.6	A	7.8	A	8.8	A	6.4	A	18	A	1.9	A	3.2	A	7.4	A	similarity to secreted protein of patent WO9947540-A1 - Homo sapiens
An18g04900	An00g01044_at	31.6	A	4.1	A	5.5	A	8.4	A	17.2	A	7.6	A	11.1	A	9.6	A	13.9	A	7.5	A	13.8	A	4.9	A	hypothetical protein
An02g04490	An00g01278_at	2.8	A	4.8	A	4.3	A	5.1	A	3.6	A	3.8	A	3.9	A	9.7	A	2.5	A	3.9	A	3.2	A	10.4	A	hypothetical protein
An17g01110	An00g06645_at	457.1	P	489.4	P	441.2	P	484.4	P	421.8	P	319.9	P	376.4	P	388.6	P	379.9	P	398.9	P	379.4	P	365	P	strong similarity to 17.2 kD subunit of NADH:ubiquinone reductase b17.2 - Bos taurus
An02g08650	An00g08145_at	24.3	A	20.4	A	22.2	A	22.4	A	20.2	A	3.1	A	24.8	A	9.9	A	9.9	A	19.7	A	18.8	A	10.1	A	strong similarity to EST AN07D07 - Aspergillus niger
An02g04080	An00g11050_at	130.7	P	184.1	P	152.5	P	166	P	124.3	P	140.4	P	136.6	P	152.1	P	129.7	P	187.7	P	156.6	P	141.4	P	strong similarity to Small nuclear ribonucleoprotein Lsm4 - Mus musculus
An04g09310	An00g01773_at	2.4	A	1.9	A	12.4	A	3.2	A	1.7	A	2.6	A	3.8	A	3	A	3.3	A	5.8	A	2.2	A	1.9	A	hypothetical protein
An04g06890	An00g06003_at	97.1	P	100.5	P	129.8	P	111.2	P	85	P	69.4	P	70.8	P	79.1	P	98.9	P	111.3	P	121.9	P	83.4	P	similarity to the 72-kD protein of the signal recognition particle SRP72 - Canis familiaris
An14g00370	An00g07792_at	4251.2	P	4534	P	4646	P	4658.2	P	4028.7	P	3223.8	P	3873.9	P	4091	P	4292.9	P	5300.1	P	4289.4	P	4387.4	P	strong similarity to cytoplasmic ribosomal protein of the large subunit L13 - Rattus norvegicus
An11g05760	An00g09235_at	2.7	A	4	A	4.9	A	2.9	A	14.9	A	14.2	A	14.2	A	2.8	A	4.3	A	1.5	A	2.2	A	8.6	A	strong similarity to hypothetical protein SPBC18H10.10c - Schizosaccharomyces pombe
An18g01270	An00g01217_at	5.8	A	3.9	A	1.6	A	8.6	A	8.6	A	1.7	A	2.1	A	3.7	A	1.5	A	1.4	A	3.6	A	9.7	A	hypothetical protein
An12g02150	An00g03098_at	11.3	A	3	A	3.3	A	13	A	11.2	A	17.7	A	17.2	A	2.9	A	4.7	A	8	A	7.8	A	8.7	A	questionable ORF
An14g06390	An00g13057_at	2.7	A	3.4	A	3.5	A	1.6	A	8.5	A	15.9	A	1.7	A	3.5	A	7.9	A	13.3	A	1.7	A	9.2	A	weak similarity to integrin alpha 6 subchain inta6 - Rattus norvegicus
An15g02800	An00g13779_at	6.4	A	23.3	P	23.3	P	22.7	A	18.9	A	15.1	A	12.1	A	20.7	A	20.5	A	8.7	A	7.5	A	8.6	A	weak similarity to the protamine I-1 - Chrysemys picta
An14g01990	An00g08137_at	766.5	P	717.9	P	835.2	P	706.4	P	537.3	P	722.3	P	943.9	P	890.1	P	688.6	P	749.8	P	931.4	P	473.8	P	strong similarity to EST an_3143 - Aspergillus niger
An08g11650	An00g13355_at	12.6	A	18.1	A	6.9	A	5.3	A	11.7	A	10.9	A	6.8	A	8.3	A	10.7	A	13.4	A	5.2	A	8.5	A	weak similarity to protein 35142 of patent EP1033405-A2 - Arabidopsis thaliana
An02g02120	An00g01285_at	2.7	A	2.4	A	8.7	A	8.7	A	1.1	A	1.3	A	2.3	A	9.8	A	3	A	2	A	2.3	A	0.7	A	hypothetical protein
An13g03730	An00g04246_at	1.4	A	2.4	A	1.8	A	1.2	A	1.5	A	1.4	A	1.8	A	1.2	A	3.9	A	2.3	A	1.2	A	0.9	A	similarity to galactoside acetyltransferase lacA - Escherichia coli
An02g10800	An00g09438_at	126.5	P	116.9	P	150	P	128.5	P	99.1	P	85.9	P	88.8	P	108.7	P	130	P	102	P	117.6	P	88.4	P	strong similarity to hypothetical zinc finger protein SPBC3B9.05 - Schizosaccharomyces pombe
An04g08740	An00g10248_at	7.3	A	5.4	A	21.3	A	27.8	A	8.2	A	30.4	A	29.1	A	20.7	A	22.1	A	27.8	A	9.1	A	14.4	A	strong similarity to peroxisome assembly protein PAS10 - Pichia pastoris
An10g00390	An00g07469_at	27.2	A	14.5	A	15.6	A	18	A	19.1	A	14.7	A	3.6	A	14.5	A	21.5	A	4.6	A	18.4	A	18	A	strong similarity to cellobiose dehydrogenase CDH - Phanerochaete chrysosporium
An11g03770	An00g13151_at	3.9	A	9.3	A	2.7	A	3.5	A	6	A	12.5	A	8.6	A	3.7	A	4.5	A	18.9	A	5.1	A	1.5	A	weak similarity to mucin 6 - Homo sapiens
An06g00020	An00g02837_at	5.5	A	13.1	A	5.1	A	6.5	A	10.8	A	18.4	A	4	A	4.5	A	1.6	A	7.5	A	3.5	A	3.2	A	hypothetical protein
An11g01210	An00g12894_at	15.9	A	13.4	A	11.6	A	12.2	A	9.1	A	17.2	A	7.6	A	14.4	A	10.5	A	20.6	A	9.3	A	14.4	A	weak similarity to hypothetical protein MTH201 - Methanobacterium thermoautotrophicum
An13g01500	An00g13668_at	14.7	A	64.9	P	3.4	A	14.7	A	2.1	A	4.1	A	6.4	A	2.6	A	4.2	A	10.2	A	3	A	5.6	A	weak similarity to the hypothetical protein An15g02450 - Aspergillus niger
An18g06070	An00g03377_at	2.2	A	1.2	A	0.7	A	1.1	A	0.8	A	4.1	A	1.9	A	1.2	A	11.1	A	3	A	1.6	A	0.9	A	questionable ORF
An11g09370	An00g06631_at	87.7	P	82.4	P	85.1	P	94.9	P	55	P	56.6	P	59.6	P	49.1	P	53.3	P	87.5	P	41.2	P	45.7	P	strong similarity to 13.7 kD subunit of DNA-directed RNA polymerase I RPA12 - Saccharomyces cerevisiae
An11g04850	An00g02958_at	16.3	A	17.5	A	14.7	A	9.6	A	6.6	A	12.2	A	20.9	A	8.9	A	20.5	A	8.3	A	13.6	A	4.6	A	hypothetical protein
An13g01360	An00g01387_at	4.6	A	5.5	A	12.2	A	1.8	A	1.1	A	1.8	A	6.6	A	4.5	A	1.9	A	1.5	A	1.9	A	6.6	A	hypothetical protein
An11g09920	An00g05669_at	165.6	P	161.5	P	190.1	P	175.5	P	157.8	P	126.4	P	148.1	P	151.9	P	154.9	P	147.9	P	162	P	162.5	P	similarity to protein TFAR19 - Homo sapiens
An02g06840	An00g12119_at	23.7	M	36.8	A	35.7	A	54	P	35	A	37.4	A	31.4	P	25.7	A	32	A	34.3	A	36.2	P	29.7	P	strong similarity to vesicle tethering protein YER157w SEC34 - Saccharomyces cerevisiae
An01g04480	An00g12587_at	2.4	A	5.1	A	2.3	A	1.5	A	1.2	A	0.9	A	2	A	0.8	A	0.4	A	2.7	A	8.2	A	1.1	A	weak similarity to gravin-like gl - Xenopus laevis
An16g07690	An00g00437_at	16.7	A	22	A	1.4	A	11.2	A	11.1	A	7.7	A	9.8	A	14.8	A	16.9	A	17.7	A	17	A	13.8	A	hypothetical protein
An08g02250	An00g03539_at	407.5	P	354.2	P	397.6	P	338.3	P	364.3	P	252.2	P	327.1	P	244.4	P	275.4	P	302.3	P	369.9	P	267.5	P	questionable ORF [putative sequencing error]
An08g11320	An00g13248_at	2.7	A	31.8	M	14.7	A	7.3	A	23.4	A	7.6	A	9.6	A	3.1	A	2.9	A	17	A	11.2	A	13.8	A	weak similarity to ORF1 and partial wza (ORF2) of patent US6183973-B1 - Vibrio vulnificus
An16g02900	An00g12839_at	1.3	A	1.3	A	2.6	A	1.2	A	1.4	A	1.5	A	3	A	1.4	A	1.3	A	1.4	A	0.9	A	2.1	A	weak similarity to hypothetical protein CP0627 Chlamydophila pneumoniae
An12g09240	An00g02612_at	43.9	A	41	A	30.7	A	43.4	A	32.3	A	35	A	36.6	A	22.4	A	33.6	A	30.7	A	29.1	A	21	A	hypothetical protein
	An00g04379_s_at	8.9	A	16.2	A	7.3	A	9.5	A	7.7	A	2.6	A	3	A	4.3	A	13.7	A	18.1	A	4.9	A	2.6	A	similarity to hyaluronan synthase 3 Has3 - Mus musculus
An03g05580	An00g01696_at	2.4	A	1.2	A	1.9	A	1.2	A	1	A	2	A	1.3	A	3.8	A	2.7	A	1.3	A	1	A	1.2	A	hypothetical protein
An03g02460	An00g00639_at	7.1	A	15.3	A	12.5	A	17.6	A	11.8	A	18	A	19.1	P	1.6	A	17.2	A	15.2	A	13	A	11.3	A	hypothetical protein
An16g02470	An00g08233_at	40.6	P	29	P	45.7	P	49.4	P	41.3	A	38.7	P	42.3	P	35.1	A	54.4	P	47.2	A	37.2	P	29.2	P	strong similarity to FAD-linked sulfhydryl oxidase Erv1 - Saccharomyces cerevisiae
An16g04850	An00g01174_at	4.4	A	7.7	A	5.1	A	4.3	A	5.5	A	2.5	A	3.7	A	1.3	A	1.4	A	3.5	A	1	A	1.4	A	hypothetical protein
An17g00250	An00g04027_at	1.9	A	1.7	A	2.5	A	2.3	A	3.8	A	2.5	A	1.6	A	1.9	A	1.9	A	1.9	A	1.4	A	2.3	A	similarity to cyclin CCL1 - Saccharomyces cerevisiae
An01g04130	An00g02922_at	0.9	A	1	A	1.2	A	0.8	A	0.7	A	0.4	A	0.7	A	0.3	A	0.6	A	0.6	A	1	A	0.3	A	hypothetical protein
An04g04410	An00g00244_at	4.4	A	2.7	A	1.9	A	12	A	8.6	A	7.1	A	8	A	4.4	A	9.1	A	1.7	A	4.1	A	13.1	A	hypothetical protein
An17g01190	An00g03542_at	14.1	A	2.1	A	19.3	A	11.1	A	7.9	A	9.4	M	19.3	A	4.2	A	15.7	A	37.9	A	22.8	P	5.1	A	questionable ORF [truncated ORF]
An01g11350	An00g01378_at	1.7	A	3.2	A	2.4	A	3.7	A	2	A	1.9	A	1	A	1.6	A	1.2	A	2	A	1.7	A	2	A	hypothetical protein
An02g12180	An00g01824_at	3	A	2.1	A	1.6	A	2.1	A	1	A	0.7	A	1.7	A	1.4	A	3.1	A	0.5	A	1.6	A	1.4	A	hypothetical protein
An13g02770	An00g07962_at	14.6	A	1.8	A	3.9	A	1.9	A	3	A	2	A	1.6	A	0.9	A	3.6	A	3.7	A	4.4	A	2.7	A	strong similarity to D-mandelate dehydrogenase - Rhodotorula graminis
An07g09050	An00g05010_at	159.4	P	80.7	P	71.8	P	68.4	A	100.9	P	47.3	A	91.9	A	23.3	A	76	P	45.2	A	94.7	P	45	A	similarity to hypothetical transcription regulator SC5F2A.29 - Streptomyces coelicolor
An05g00230	An00g01380_at	1.5	A	1.4	A	1.4	A	1.5	A	2.4	A	1.2	A	1.6	A	2.2	A	1.8	A	1.6	A	1.3	A	1.7	A	hypothetical protein
An04g04670	An00g07502_at	124.8	P	61.7	P	85.9	P	35	P	96	P	42.6	P	103.2	P	51.4	P	65.8	P	54	P	90.8	P	35.4	P	strong similarity to chitinase cts1 - Coccidioides immitis
An16g01930	An00g01781_at	52.2	P	58.7	P	65.8	P	50	P	47.4	P	46.4	P	45.6	P	41.7	P	50.3	P	48.8	P	40.3	P	42.7	P	hypothetical protein
An07g06220	An00g03149_at	16.6	A	10.2	A	15.9	A	4.1	A	1.7	A	13.2	A	15.4	A	3.4	A	8.4	A	2.2	A	17.9	A	5.6	A	questionable ORF
An13g01570	An00g00766_at	9.5	A	10.1	A	9.7	A	6.8	A	5.2	A	6.7	A	6.7	A	17.4	A	10.1	A	5.4	A	20.4	A	4	A	hypothetical protein
An12g07160	An00g13176_at	25.9	A	14.9	A	21.2	A	19.2	A	13.8	A	4.2	A	16.2	A	8.6	A	12.3	A	11.4	A	21.2	A	17.4	A	weak similarity to myosin heavy chain - Gallus gallus
An11g11300	An00g00198_at	5266.3	P	5989.1	P	5403.9	P	5677.4	P	5391.5	P	4451	P	4672.9	P	4852.8	P	4865.2	P	5161.1	P	5120.8	P	4506.3	P	histone H2A httA - Aspergillus niger
An08g01670	An00g01150_at	764.5	P	783.5	P	736.8	P	707.8	P	627.8	P	663	P	619.7	P	600.3	P	656.8	P	748.6	P	651.1	P	720.6	P	hypothetical protein
An11g06620	An00g00612_at	6.4	A	29.9	A	17.5	A	8	A	10.6	A	9.9	A	15.6	A	12.8	M	11.1	A	12	A	12.9	A	23.8	P	hypothetical protein
An06g02260	An00g00315_at	22.6	A	33.3	A	26.3	A	22.7	A	22.5	A	20.8	A	12.5	A	16.5	A	35.1	A	9.3	A	25.3	A	19.5	A	hypothetical protein
An08g10200	An00g01907_at	12.5	A	3.9	A	5	A	2.1	A	10.8	A	3.8	A	10.2	A	1.3	A	9.4	A	1.5	A	1.6	A	1.6	A	hypothetical protein
An04g00770	An00g12973_at	16.4	A	30.6	A	11.3	A	14.6	A	7.2	A	14.5	A	20.7	A	27	A	12.8	A	16.8	A	14.5	A	6.6	A	weak similarity to hypothetical protein WimA - Dictyostelium discoideum
An01g12330	An00g06498_at	374.2	P	398.1	P	415.6	P	412.3	P	367.2	P	316.7	P	358.7	P	339.9	P	395	P	374.8	P	374.8	P	352.2	P	similarity to U6 snRNA-associated Sm-like protein LSm7 - Homo sapiens
An16g00480	An00g00820_at	1.8	A	3.2	A	2.5	A	1.4	A	0.9	A	0.8	A	0.6	A	1.6	A	6.1	A	2	A	3	A	4.4	A	hypothetical protein
An04g04910	An00g02542_at	5.3	A	14.8	A	2	A	21.8	A	16	A	17.7	A	2.5	A	7.8	A	20.6	A	12.9	A	12.8	A	10.2	A	hypothetical protein
An14g02100	An00g07462_at	995	P	1865.7	P	1040.7	P	1295.2	P	1485.8	P	1012.1	P	564.6	P	662.7	P	595.8	P	688.2	P	661.4	P	297.1	P	strong similarity to cell wall antigen MP1 - Penicillium marneffei
An16g03850	An00g04828_at	60.1	P	72.9	P	53.8	P	84.3	P	40	P	64.8	P	62.3	P	55.3	P	32.5	P	100	P	57.4	P	58.2	P	similarity to hypothetical protein SPAC57A7.05 - Schizosaccharomyces pombe
An08g00330	An00g09800_at	138.8	P	175.7	P	173.4	P	164.9	P	156.5	P	132.2	P	171.4	P	145	P	153.8	P	157.1	P	144.1	P	136.8	P	strong similarity to mitochondrial ribosomal protein YmL32 - Saccharomyces cerevisiae
An04g03610	An00g00881_at	19.2	A	2.5	A	6.9	A	4.5	A	15.3	A	1.7	A	3.7	A	12.4	A	4.2	A	3.5	A	5.3	A	3.1	A	hypothetical protein
An13g02110	An00g11816_at	7.2	A	2.7	A	2.2	A	2.2	A	8.6	A	5.9	A	15.2	A	2	A	8.7	A	11.9	A	1.9	A	7.4	A	strong similarity to tissue alpha-L-fucosidase precursor FUCA1 - Rattus norvegicus
An02g02580	An00g01535_at	1.7	A	2.8	A	1	A	2.1	A	1.2	A	1.6	A	2.4	A	1.9	A	5.6	A	2.8	A	4.7	A	1.5	A	hypothetical protein
An07g07270	An00g06480_at	8.9	A	6.2	A	28.8	A	8.9	A	15.3	A	9	A	15.6	A	2.2	A	15.3	A	3.5	A	10.1	A	19.5	A	similarity to tRNA 2 -phosphotransferase TPT1 - Saccharomyces cerevisiae
An09g03460	An00g02227_at	3.6	A	13.1	A	4.2	A	6.8	A	22.7	A	19.1	A	7.7	A	3.8	A	13.4	A	7.1	A	12	A	14	A	hypothetical protein
An12g01720	An00g13246_at	2.7	A	2.6	A	1.7	A	4.7	A	1.6	A	4.2	A	7.5	A	1.5	A	1.6	A	21.9	A	2.8	A	1.5	A	weak similarity to ORF 297 protein sequence of patent WO9957280-A2 - Neisseria meningitidis
An07g08040	An00g08183_at	21.8	A	23.2	A	20.9	A	19.6	A	14.5	A	15.5	A	11	A	21	A	17.3	A	18.1	A	12.9	A	15.8	A	strong similarity to EST serine carboxypeptidase pepF - Aspergillus niger
An07g05340	An00g01434_at	6.5	A	3.5	A	1.8	A	1.2	A	1.3	A	0.9	A	2.1	A	2.4	A	2	A	3.8	A	1.5	A	1	A	hypothetical protein
An07g08480	An00g03021_at	43.6	P	42.3	P	38	P	29.6	P	44.8	P	27	P	38.6	P	19.9	A	23.2	P	35.6	P	33.3	A	24	P	hypothetical protein [truncated orf]
An07g05650	An00g10942_at	1.1	A	1.4	A	1.6	A	1.3	A	0.9	A	1.7	A	1.2	A	1.2	A	1	A	1.5	A	1	A	1.2	A	strong similarity to salicylate hydroxylase nahG - Pseudomonas putida
An16g05980	An00g00553_at	19	A	1.8	A	17.4	P	3.6	A	18.2	M	1.9	A	17.1	A	2.2	A	12.5	A	2.3	A	9.6	A	5	A	hypothetical protein
An01g15040	An00g01655_at	1.8	A	1.4	A	1.8	A	6.6	A	1.6	A	1.3	A	0.8	A	0.7	A	0.7	A	2.4	A	1.1	A	1.1	A	hypothetical protein
An09g04800	An00g02852_at	22.9	A	36.8	A	26.1	A	33.6	A	14.4	A	7.7	A	7.8	A	15.8	A	12.2	A	6.4	A	18	A	28.3	A	hypothetical protein
An02g12190	An00g03312_at	16.2	A	12.8	A	3	A	7.5	A	8	A	1.8	A	18.4	A	14.9	A	12	A	7.6	A	15.5	A	9.2	A	questionable ORF
An14g02240	An00g10549_at	61.2	P	28.6	P	48.2	P	37.4	A	48.1	P	32.4	A	50.1	M	35	P	53.9	P	64.1	P	53.4	A	36.1	A	strong similarity to product of gene CG16717 - Drosophila melanogaster
An04g03500	An00g13242_at	19.8	P	15.9	P	30.4	P	15.3	P	26.8	P	20.2	P	24.2	P	25.9	P	18.5	P	35.1	P	17.6	P	26.7	P	weak similarity to oligosaccharyltransferase delta subunit SWP1 - Saccharomyces cerevisiae
An14g03940	An00g00269_at	11.8	A	11.4	A	14.5	A	7.4	A	1.6	A	9.2	A	4.7	A	1.8	A	9.2	A	9.6	A	3.1	A	1.7	A	hypothetical protein
An16g03000	An00g08412_at	131.8	P	117.9	P	131.6	P	122.6	P	86.4	P	104.7	P	109.8	P	130.2	P	99.3	P	111.5	P	101	P	116.3	P	strong similarity to Gim complex component YKE2 - Saccharomyces cerevisiae
An06g00860	An00g13389_at	30.2	A	26.2	A	48.8	A	48.1	A	44.5	A	16.8	A	27.1	A	33.5	A	48	A	51.5	A	33.7	A	36.2	A	weak similarity to protein-L-isoaspartate(D-aspartate) O-methyltransferase PCM - Arabidopsis thaliana
An09g00290	An00g13686_at	13.4	A	43.4	P	4.2	A	11	A	11.4	A	14.9	A	9.2	A	10.2	A	2	A	12.2	A	18.7	A	10.5	A	weak similarity to the hypothetical protein encoded by An03g03440 - Aspergillus niger
An07g10090	An00g07937_at	195.8	P	118.7	P	214.7	P	104.3	P	153.1	P	67.2	P	157.3	P	103.7	P	155.4	P	101.7	P	146.2	P	84.1	P	strong similarity to dimeric dihydrodiol dehydrogenase JMO2DD - Macaca fuscata
An01g11160	An00g11779_at	53.4	P	47.4	P	39.4	P	42.1	A	45.2	P	30.6	M	43.5	P	31.6	P	34.7	P	43.4	P	42.7	P	24.3	P	strong similarity to the ubiquitin carboxyl-terminal hydrolase BAP1 - Homo sapiens
An02g04810	An00g02405_at	18.5	A	11.1	A	15.5	A	17.9	A	18.2	A	10.9	A	8.9	A	17.5	A	6.2	A	10.9	A	13.4	A	3.4	A	hypothetical protein
An12g00670	An00g07537_at	15.9	A	4.1	A	5.5	A	10.2	A	20.2	A	4.2	A	23.9	A	3.8	A	21.2	M	13.2	A	3.3	A	17.6	A	strong similarity to cinnamyl-alcohol dehydrogenase CAD14 - Nicotiana tabacum
An02g07010	An00g12001_at	5954	P	6902.9	P	6265.4	P	6632.3	P	4937.4	P	5280.7	P	5540.4	P	5729.2	P	5808.1	P	7261.1	P	5630.8	P	5882	P	strong similarity to ubiquitin ubi1 - Aspergillus nidulans
An12g07420	An00g13636_at	9.4	A	3.7	A	20.8	A	24.1	A	2.4	A	9.5	A	4	A	11	A	8.6	A	6.7	A	10.3	A	4	A	weak similarity to the hypothetical protein An01g10470 - Aspergillus niger
An02g12580	An00g01204_at	3.8	A	3.7	A	0.9	A	0.8	A	1.5	A	0.3	A	1.5	A	1	A	1.3	A	1.1	A	0.9	A	1.5	A	hypothetical protein
An02g02430	An00g12585_at	2.8	A	3.4	A	4.6	A	7.9	A	1.7	A	1.1	A	2.5	A	5.6	A	1.8	A	1.6	A	1.1	A	1.9	A	weak similarity to G-protein coupled human rhodopsin from patent R48735 - Homo sapiens
An01g10550	An00g11913_at	48.5	A	60.1	P	26.1	A	76.2	P	36.1	P	30.1	A	23.8	P	37.8	P	28.4	A	55	P	41.5	P	33.7	P	strong similarity to transposase Minos-2 - Drosophila hydei
An11g08380	An00g00408_at	12.5	A	2.4	A	2.3	A	14.6	A	1.9	A	0.9	A	8.2	A	6.1	A	3	A	1.8	A	1.5	A	1.2	A	hypothetical protein
An01g06540	An00g03273_at	7.7	A	9.6	A	5.3	A	4.1	A	1.6	A	0.7	A	9.3	A	7.7	A	7.7	A	2.2	A	10.8	A	1.3	A	questionable ORF
An15g02920	An00g01168_at	2.5	A	11.3	A	15.1	A	16.3	A	3.7	A	8.4	A	2.6	A	12.1	A	11.2	A	8.8	A	6	A	11	A	hypothetical protein
An09g01180	An00g13706_at	2.5	A	1.2	A	0.5	A	0.7	A	1.7	A	1.7	A	0.6	A	2.4	A	2.4	A	1.3	A	0.4	A	1.5	A	weak similarity to the hypothetical protein encoded by An11g08730 - Aspergillus niger
An02g04720	An00g03375_at	29	A	18.6	A	18.3	A	30.2	A	20.8	A	9.4	A	19.7	A	26.3	A	19.3	A	21.8	A	17.4	A	25.4	A	questionable ORF
An15g03960	An00g01251_at	3.8	A	9.8	A	4.6	A	20	A	17.9	A	3.1	A	13.2	A	13.4	A	4.6	A	20.6	A	17.6	A	16.1	A	hypothetical protein
An07g09160	An00g10201_at	416.2	P	450.4	P	475.3	P	483.5	P	412.9	P	333.9	P	374.5	P	451.6	P	427.5	P	525.9	P	354.9	P	350	P	strong similarity to pattern formation protein cni - Drosophila melanogaster
An04g06670	An00g11051_at	420.1	P	457.2	P	512.2	P	482	P	316.9	P	284	P	397.5	P	369.6	P	402.3	P	464.6	P	372.3	P	340.2	P	strong similarity to small nuclear ribonucleoprotein SM D3 - Homo sapiens
An07g00500	An00g00866_at	1.5	A	1.5	A	2.1	A	2.3	A	0.9	A	1.1	A	0.8	A	0.7	A	0.9	A	0.8	A	0.8	A	0.9	A	hypothetical protein
An11g08540	An00g02916_at	2.3	A	1.2	A	2.1	A	1.9	A	1.6	A	0.8	A	1.8	A	2.3	A	2.3	A	4.1	A	1.1	A	2.5	A	hypothetical protein
An12g10310	An00g00422_at	2.8	A	3	A	6.2	A	4.1	A	2.8	A	2.1	A	2.8	A	2.4	A	3.8	A	2.2	A	2.2	A	2.3	A	hypothetical protein
An14g03900	An00g00273_at	7.3	A	4.3	A	4.3	A	5	A	5.1	A	7.3	A	5.3	A	7.5	A	3.7	A	6	A	4.3	A	2.5	A	hypothetical protein
An17g00220	An00g01680_at	3.2	A	2.7	A	2.1	A	1.7	A	1.3	A	1.3	A	3.8	A	1.6	A	3.1	A	3.2	A	1.7	A	2.5	A	hypothetical protein
An16g03030	An00g11204_at	34.7	A	33.9	A	31.2	A	31.5	A	22.2	A	13.9	A	3.7	A	18.1	A	28.6	A	21.1	A	25.3	A	24	A	strong similarity to suppressor of S. cerevisiae gcr2 - Homo sapiens
An01g11890	An00g01588_at	3.5	A	2.2	A	3.2	A	2.6	A	2	A	1.1	A	1.6	A	2.3	A	3.1	A	1.7	A	1.1	A	1.8	A	hypothetical protein
An09g01570	An00g00412_at	21.4	A	5.8	A	19.7	A	8.1	A	20.3	A	4.9	A	15	A	7.2	A	19.8	A	14.9	A	15.1	A	13.6	A	hypothetical protein
An07g09820	An00g02711_at	90.4	P	116.7	P	111	P	115	P	67.3	P	78.3	P	76.4	P	92.3	P	109	P	94.3	P	85.3	P	75	P	hypothetical protein
An12g08220	An00g01441_at	20.5	A	29.6	A	23.9	A	34.6	A	23.7	A	23.5	A	16.2	A	20.5	A	17.4	A	33.1	A	15.5	A	17.5	A	hypothetical protein
An09g02170	An00g13278_at	19.4	P	18.2	P	11	A	17.8	A	18	A	16.6	M	10.4	A	14.2	P	15.3	P	23.4	P	14.1	A	9.5	P	weak similarity to pertussis toxin chain S3 precursor - Bordetella pertussis
An16g06870	An00g02938_at	2.3	A	2.9	A	2.8	A	3.2	A	2.7	A	1.6	A	14.9	A	1.9	A	3.9	A	4.6	A	2	A	1.5	A	hypothetical protein
An02g06050	An00g07833_at	5373.9	P	6348.8	P	5973.5	P	6158.7	P	5193.1	P	5172.2	P	5405	P	5761.7	P	5022.1	P	6147.4	P	5328.9	P	5332.8	P	strong similarity to cytoplasmic ribosomal protein of the small subunit S16.e - Saccharomyces cerevisiae
An09g00630	An00g13692_at	95.9	P	114.5	P	97.4	P	155.6	P	90	P	96	P	84.4	P	106.7	P	85.2	P	168.6	P	113.3	P	133.1	P	weak similarity to the hypothetical protein encoded by An07g03660 - Aspergillus niger
An18g03780	An00g11419_at	82.3	M	77	P	78.8	P	63.7	A	72.6	A	64.8	P	88.4	P	72.5	P	76	P	83.2	M	76.3	A	62.3	A	strong similarity to the hypothetical protein 9G6.250 - Neurospora crassa
An02g12500	An00g04382_at	23	A	18.5	A	20.9	A	10.1	A	15.8	A	13.6	A	21.6	A	2.5	A	20.1	A	8.6	A	17.6	A	3.5	A	similarity to hydrolase protein YQJL from patent WO9927081-A2 - Bacillus subtilis
An14g03760	An00g13604_at	1	A	0.7	A	0.7	A	0.9	A	1.1	A	1	A	0.8	A	1.9	A	0.8	A	0.7	A	0.8	A	0.8	A	weak similarity to the endoglucanase of patent WO9110732-A - Bacillus spp.
An02g07220	An00g03456_at	5.4	A	4.4	A	3.5	A	15.5	A	6.3	A	3.2	A	6.1	A	5	A	3.5	A	3.9	A	4.9	A	3	A	questionable ORF
An15g01540	An00g00872_at	12	A	24.1	A	3.4	A	24.8	A	3.9	A	5.7	A	5.4	A	26.2	A	5.2	A	22.1	A	18.4	A	13.7	A	hypothetical protein
An07g01560	An00g11048_at	504.2	P	632.4	P	554	P	627.1	P	353.8	P	438.8	P	480.8	P	509.9	P	429.7	P	488.6	P	479.8	P	453	P	strong similarity to small nuclear ribonucleoprotein E - Homo sapiens
An02g03030	An00g01027_at	8.1	A	1.9	A	3.1	A	2.2	A	1.8	A	2.4	A	3.2	A	1.9	A	3	A	2.9	A	10.5	A	1	A	hypothetical protein
An08g09600	An00g04662_at	1	A	0.6	A	0.6	A	1.6	A	1.7	A	0.4	A	1	A	1.3	A	0.4	A	1.4	A	1.2	A	0.6	A	similarity to hypothetical protein BH3375 - Bacillus halodurans
An14g05540	An00g03164_at	6.1	A	3.4	A	6	A	6	A	1.7	A	8.9	A	1.4	A	1.7	A	2.3	A	2.1	A	3.4	A	1.8	A	questionable ORF
An02g06010	An00g02816_at	26.3	A	29.8	A	14.4	A	22.3	A	18	A	16.1	A	1.8	A	9.4	A	15.7	A	9.6	A	19.7	A	12.5	A	hypothetical protein
An12g10830	An00g09046_at	2069	P	2075	P	2395.4	P	2047.6	P	1975.7	P	1637.4	P	1458.6	P	1610.8	P	2021.4	P	1836	P	2179.3	P	1898.5	P	strong similarity to hypothetical protein binA - Aspergillus nidulans
An08g07850	An00g03393_at	5.1	A	1.6	A	1.4	A	1.3	A	0.7	A	0.5	A	1.4	A	0.9	A	0.7	A	2.1	A	0.5	A	4.2	A	questionable ORF
An01g12030	An00g08857_at	2.8	A	3.2	A	3.2	A	6.2	A	1.7	A	1.6	A	4.1	A	4.6	A	3.2	A	4	A	1.8	A	2.6	A	strong similarity to hypothetical protein An01g12040 - Aspergillus niger
An11g10590	An00g02844_at	16.7	A	15.1	A	2.6	A	4.4	A	7.7	A	10.7	A	18.4	A	8.4	A	2.9	A	19.2	A	10.1	A	8.5	A	hypothetical protein
An09g03480	An00g11065_at	140.3	P	123.3	P	138.5	P	160.2	P	110.4	P	99.1	P	158.2	P	116.2	P	105.3	P	102.8	P	117	P	106	P	strong similarity to snRNA-associated sm-like protein Lsm2 - Saccharomyces cerevisiae
An15g01830	An00g11067_at	12.3	A	7.1	A	11.8	A	19.6	A	7.4	A	13.4	A	1.3	A	7.2	A	11.2	A	5.5	A	3.5	A	3.3	A	strong similarity to sodium P-type ATPase ena-1 - Neurospora crassa
An13g02380	An00g13187_at	5.1	A	2.3	A	1.3	A	2.1	A	3.2	A	1.7	A	6.9	A	2	A	2.7	A	2.1	A	2.4	A	2	A	weak similarity to NADH dehydrogenase subunit 2 ND2 - Lophognathus longirostris
An01g02700	An00g00375_at	37	P	55.2	P	31.7	P	36.4	A	30.2	A	30.1	A	33.4	P	49.9	A	39.2	P	27.4	P	38.2	P	15.2	A	hypothetical protein
An17g01500	An00g02603_at	4.1	A	6.1	A	4.2	A	1.7	A	5.5	A	3.6	A	4.8	A	2	A	5	A	2.4	A	2.9	A	4.6	A	hypothetical protein
	An00g02799_s_at	2.2	A	2.2	A	8.1	A	12.6	A	8.3	A	1.9	A	1.9	A	5.3	A	2	A	2.7	A	1	A	6.9	A	hypothetical protein
An18g02840	An00g09355_at	28.8	P	30.1	P	32.6	P	35.3	P	27.5	P	14.6	P	28.7	P	21.9	P	21.6	P	26.5	P	22.4	P	26.2	P	strong similarity to hypothetical protein YML079w -Saccharomyces cerevisiae
	An00g11526_s_at	2.1	A	1.9	A	1	A	1.5	A	12.9	A	0.9	A	2.3	A	1.9	A	5	A	0.9	A	0.4	A	1.2	A	strong similarity to the hypothetical protein encoded by An08g11910 - Aspergillus niger
An12g01420	An00g12660_at	5.8	A	1.8	A	15.2	A	1.8	A	15.7	A	6.6	A	11.8	A	9.9	A	3.4	A	2	A	2.1	A	3.2	A	weak similarity to hypothetical helicase protein Cag-omega from cagI pathogenicity island - Helicobacter pylori
An08g04030	An00g12604_at	34.2	A	31.5	A	32.5	A	33	P	25.8	A	23.1	A	25	A	29.4	A	30.1	A	45.1	P	26.9	A	38.4	A	weak similarity to hemoglobin protease Hbp - Escherichia coli EB1
An04g06550	An00g08124_at	16.7	A	14.4	A	14.3	A	7.3	A	4.6	A	13.1	A	3.3	A	23	A	10.3	A	22.4	A	9.7	A	13.8	A	strong similarity to EST an_2064 - Aspergillus niger
An08g07410	An00g02074_at	15.5	A	31.1	A	10.7	A	19.6	A	21.6	A	11.8	A	26	A	13.1	A	13.4	A	12.3	A	18.4	A	16.2	A	hypothetical protein
An08g10630	An00g01193_at	8.6	A	1	A	2.7	A	4	A	1.1	A	3.2	A	3.4	A	1.8	A	2.4	A	1.2	A	5.3	A	1.2	A	hypothetical protein
An08g00050	An00g02714_at	3.6	A	3.7	A	2.5	A	5.8	A	6.8	A	2.3	A	9.9	A	3.3	A	7.9	A	3	A	1.3	A	3.3	A	hypothetical protein
An07g01980	An00g03283_at	7.8	A	3.8	A	3.1	A	8.7	A	0.8	A	2.6	A	9.2	A	0.8	A	2.9	A	1.7	A	2.2	A	11.7	A	questionable ORF
An11g05080	An00g12592_at	8.6	A	2.3	A	1.1	A	3.5	A	0.7	A	5.3	A	6.5	A	3.2	A	2	A	2.7	A	3.4	A	2.3	A	weak similarity to H+-transporting ATP synthase chain d ATP7 - Saccharomyces cerevisiae
An14g04110	An00g03081_at	2.6	A	1.8	A	10.3	A	10.6	A	0.6	A	2.6	A	6.1	A	5.5	A	3.6	A	6.1	A	7.2	A	7.8	A	questionable ORF
An04g02110	An00g03993_at	31.1	A	33.4	A	32.9	A	37.1	A	30.3	A	21.5	A	36	A	35.7	A	26.2	A	25.2	A	19.1	A	36.3	M	similarity to con-8 - Neurospora crassa
An15g07520	An00g04729_at	89.1	P	154.5	P	131.7	P	182.8	P	76.4	P	95.1	P	83.1	P	174.4	P	114.7	P	138.3	P	96.1	P	153	P	similarity to hypothetical protein mlr2143 - Mesorhizobium loti
An16g01500	An00g10084_at	43	A	38.5	A	43.2	A	61.8	A	32.1	A	18.7	A	34.2	A	42.1	A	35.2	A	51.9	A	28.9	A	41.5	A	strong similarity to nucleolar protein NOP2 - Saccharomyces cerevisiae
An09g00270	An00g00146_at	600.4	P	2680.1	P	700.8	P	2915.8	P	475.3	P	1984.5	P	542.5	P	2383.7	P	570.6	P	1990.1	P	630.8	P	2137.6	P	alpha-galactosidase C aglC - Aspergillus niger [truncated ORF]
An02g09280	An00g00041_at	52.9	P	45.5	P	39.2	P	44.7	P	56.9	P	41.5	P	42.1	A	44.8	P	38.9	A	39.5	M	36.8	A	48.5	P	similarity to the retinitis pigmentosa GTPase regulator RPGR - Bos taurus
An05g00430	An00g06042_at	94.2	P	119.7	P	147.8	P	136.3	P	93.7	M	81.9	P	113.2	P	82.6	P	101	P	134	P	126.9	P	96.1	P	similarity to the competence-damage inducible protein CinA - Streptococcus pyogenes
An02g05290	An00g01075_at	18.8	A	18.3	A	14.6	A	12.6	A	15.6	A	8.1	A	24.7	A	9.6	A	12	A	23.1	A	12.4	A	15.5	A	hypothetical protein
An12g09250	An00g02604_at	2.6	A	1	A	1.9	A	1.8	A	2.4	A	0.7	A	1.1	A	1.4	A	0.7	A	0.8	A	0.7	A	1.1	A	hypothetical protein
An08g07130	An00g01780_at	1.6	A	9.2	A	7.5	A	10.3	A	0.9	A	12.8	A	10.8	A	0.9	A	0.9	A	5.3	A	12.7	A	2.7	A	hypothetical protein
An16g01750	An00g05424_at	66.4	A	48.9	A	44.4	A	40.6	A	27	A	34.4	A	32.6	A	43.4	A	36.2	A	35.7	A	44.5	A	29.4	A	similarity to peptidyl-prolyl cis-trans isomerase 4 cyp-4 - Caenorhabditis elegans
An12g02100	An00g06248_at	1.6	A	12.3	A	2.6	A	12.6	A	3.7	A	2.6	A	2	A	4	A	1.4	A	16.6	A	2.9	A	5.4	A	similarity to the mitochondrial matrix factor 1 Mmf1 - Saccharomyces cerevisiae
An09g04600	An00g05404_at	21.8	A	22.1	A	32.8	A	26.8	A	13.3	A	29.3	A	42.7	A	27	A	23.2	A	19.7	A	18.5	A	19.9	A	similarity to pancreatic cancer antigen protein sequence SEQ ID NO:464 of patent WO200055320-A1 - Homo sapiens
An14g04430	An00g02830_at	16.8	A	11.5	A	13.9	A	13.1	A	8.7	A	2.6	A	2.4	A	2.3	A	0.9	A	4.4	A	15.9	A	15.3	A	hypothetical protein
An18g06530	An00g13584_at	2.4	A	8	A	4.4	A	4.3	A	15.5	A	2.7	A	16.3	A	6	A	4.1	A	20.6	A	3.2	A	2.2	A	weak similarity to the beta V spectrin BSPECV - Homo sapiens
An08g04940	An00g00662_at	3	A	8.7	A	8.1	A	8	A	1.1	A	2.3	A	1.3	A	1	A	8.1	A	2.1	A	1.7	A	6.2	A	hypothetical protein
An07g05870	An00g03299_at	13.1	A	15.1	A	14.7	A	3.6	A	0.7	A	2.5	A	2.7	A	3.5	A	7.5	A	3.6	A	8.4	A	2.5	A	questionable ORF
An04g08790	An00g05389_at	21.1	P	23.9	P	19.3	A	20.3	P	24.3	P	20.9	P	20.7	A	13	A	16.4	A	24	A	30.5	P	10.8	A	similarity to ORFX ORF1691 polynucleotide sequence SEQ ID NO:3381 of patent WO200058473-A2 - Homo sapiens
An15g03180	An00g00651_at	7.4	A	3.8	A	2.5	A	8.8	A	1.9	A	13.7	A	9.7	A	1.5	A	3.2	A	1.5	A	2.9	A	1.8	A	hypothetical protein
An01g12580	An00g05615_at	50.7	P	61.9	P	62.9	P	67.8	P	44.5	P	39.8	P	47.7	P	41.3	P	50.8	P	51.5	P	54.8	P	47.4	P	similarity to protein fragment SEQ ID NO: 21284 patent EP1033405-A2 - Arabidopsis thaliana
An01g11170	An00g02242_at	26.5	A	25.1	A	28.3	A	11.2	A	17.1	A	10.8	A	18.9	A	10.3	A	23.7	A	20.7	A	17.9	A	10.8	A	hypothetical protein
An07g07100	An00g09338_at	63.8	P	64.8	P	63.1	P	56.5	P	49	P	53.8	P	56.6	P	54.1	P	47.9	P	56.5	P	55.2	P	63.8	P	strong similarity to hypothetical protein YIL064w - Saccharomyces cerevisiae
An11g08040	An00g03170_at	1.5	A	2.4	A	1.6	A	0.9	A	1.9	A	1.2	A	2	A	2.5	A	2.6	A	1.1	A	0.9	A	1.5	A	questionable ORF
An01g02500	An00g11803_at	2202	P	2369.4	P	2799.2	P	2981.2	P	2211.4	P	2001.6	P	2272.5	P	2311.3	P	2332.3	P	2545.4	P	2586.9	P	2420.4	P	strong similarity to thioredoxin - Aspergillus nidulans
An16g05860	An00g00702_at	2.8	A	1	A	1	A	1.1	A	1.1	A	1.1	A	1.2	A	1.8	A	6	A	2.8	A	1.5	A	1.4	A	hypothetical protein
An04g05110	An00g06292_at	4.1	A	13	A	1.7	A	9.7	A	10.5	A	1.5	A	5.4	A	2	A	7.2	A	1.6	A	13.9	A	1	A	similarity to the protein fragment SEQ ID NO: 12845 of patent EP1033405-A2 - Arabidopsis thaliana
An01g06530	An00g07309_at	53.7	P	9.4	A	29.7	P	19.8	M	6.1	A	8.7	A	19	P	14.7	A	29	P	27.5	P	18.9	A	12.9	A	strong similarity to branched-chain amino acid aminotransferase TOXF - Cochliobolus carbonum
An09g05770	An00g07862_at	39.1	P	31.4	P	44.6	P	40.3	P	35.9	P	27.2	P	32.9	P	30.8	P	37.2	P	22	P	37.2	P	37.1	P	strong similarity to cytosolic exopolyphosphatase PPX1 - Saccharomyces cerevisiae
An01g06880	An00g04071_at	51.3	P	1099.3	P	45.4	P	249.5	P	32.7	P	258.8	P	37.1	P	305.3	P	33.7	P	201.8	P	48.4	P	97.8	P	similarity to dihydroflavonol 4-reductase BAA12723.1 - Rosa hybrid cultivar
An16g00490	An00g00814_at	13.3	A	18.3	A	23.8	A	13.9	A	5.3	A	10.9	A	11.8	A	3.5	A	14.3	A	18.3	A	2.7	A	3.3	A	hypothetical protein
An01g10120	An00g01115_at	0.5	A	0.5	A	0.5	A	0.6	A	1.1	A	0.4	A	0.3	A	0.5	A	0.5	A	0.6	A	0.5	A	0.6	A	hypothetical protein
An14g04200	An00g03552_at	17.2	A	25	A	13.9	A	17.6	A	24	A	19.3	P	12.1	A	10.8	A	25.1	P	17.8	A	31	A	17.3	A	rhamnogalacturonase rhgB - Aspergillus niger
An15g03770	An00g07911_at	15	A	11.1	P	11.9	A	3.9	A	14.6	P	11.4	M	13.1	P	11.5	P	9.6	A	21.2	A	14.1	A	13.3	P	strong similarity to diacylglycerol acyl transferase (MR1) of patent WO200001713-A2 - Mortierella ramanniana
An14g02900	An00g12358_at	3.6	A	1.6	A	2.1	A	4.5	A	1.4	A	4.1	A	3.6	A	1.5	A	5.7	A	4.5	A	10.2	A	5.1	A	weak similarity to cellobiose dehydrogenase CDH - Trametes versicolor
	An00g05280_s_at	8.3	A	11.1	A	2.6	A	2.5	A	2.3	A	1.4	A	1.4	A	1.2	A	1.1	A	2.4	A	2.1	A	0.8	A	similarity to mutanase mutA - Penicillium purporogenum
An16g08210	An00g06732_at	98.3	P	71.9	A	77.5	P	65	A	93.3	P	48.2	A	85.7	P	63.8	A	81.9	P	70	P	81.8	P	57.5	M	strong similarity to 3-hydroxyanthranilic acid dioxygenase BNA1 - Saccharomyces cerevisiae
An01g03620	An00g02493_at	12.4	A	2.4	A	9.6	A	8.2	A	0.8	A	9.9	A	4.9	A	0.5	A	1.5	A	6.2	A	5.5	A	9.9	A	hypothetical protein
An04g00520	An00g13572_at	102.3	P	81.5	P	115.9	P	116.8	P	111.6	P	80.5	P	69.7	P	85.2	P	90.5	P	116.2	P	105.1	P	73.8	P	weak similarity to the 20-OH-ecdysone inducible puff 75B - Drosophila melanogaster
An13g00180	An00g03257_at	20.7	A	25.2	A	18.4	A	24.3	A	21.7	A	19	A	28.2	A	19.1	A	5.8	A	20.6	A	24.5	A	10.8	A	questionable ORF
An16g02710	An00g01755_at	7.7	A	25.5	A	11.7	A	19.4	M	5.1	A	19.9	A	12.7	A	18.1	A	15.4	A	1.7	A	17.3	A	11.8	A	hypothetical protein
An12g07730	An00g12395_at	0.9	A	1.7	A	1	A	1.4	A	0.8	A	0.7	A	1.2	A	1.5	A	0.7	A	2	A	0.7	A	0.6	A	weak similarity to copper transport protein COPT1 - Arabidopsis thaliana
An01g03070	An00g12674_at	176.3	P	183.6	P	176.7	P	239	P	177.5	P	155.7	P	166	P	159.8	P	169.6	P	151.1	P	172.2	P	165.2	P	weak similarity to hypothetical mitoribosomal protein YmL27 - Saccharomyces cerevisiae
An12g07970	An00g02699_at	2.8	A	3.6	A	2.7	A	7.7	A	1	A	2.5	A	6.9	A	1	A	1.7	A	8.2	A	1.6	A	5.4	A	hypothetical protein
An08g00460	An00g01573_at	147.4	P	150.5	P	160	P	145.8	P	156.7	P	101.4	P	92	P	100.9	P	119.8	P	147.7	P	113.8	P	116.5	P	hypothetical protein
An04g08540	An00g02591_at	15.2	A	4.9	A	2.2	A	6.5	A	5.8	A	1.1	A	5.9	A	1.3	A	1.5	A	0.7	A	12	A	2	A	hypothetical protein
An08g07190	An00g01567_at	1.3	A	1.2	A	1.1	A	0.9	A	1.1	A	1.5	A	5.7	A	0.8	A	1	A	3.7	A	0.4	A	6.5	A	hypothetical protein
An07g08200	An00g13499_at	159.9	P	138.7	P	135.5	P	122.3	P	126.1	P	114.7	P	149.5	P	125.8	P	112.8	P	154	P	164.5	P	127.9	P	weak similarity to secreted form of protein F - Human respiratory syncytial virus
An02g07350	An00g12588_at	35.5	A	36.6	A	19	A	30.2	A	25	A	18.3	A	15.2	A	13.3	A	20	A	28.3	A	23.3	A	14.6	A	weak similarity to group 3 Lea protein MGL3 - Zea mays
An12g03980	An00g12934_at	131.9	P	136	P	163.1	P	141.1	P	132.1	P	121.3	P	146.2	P	128.6	P	116.5	P	152.5	P	154.7	P	131.6	P	weak similarity to hypothetical protein SPAC56E4.05 - Schizosaccharomyces pombe
An02g06710	An00g11205_at	1617.8	P	1681.2	P	1800	P	1742.4	P	1442.3	P	1341.1	P	1334.5	P	1482	P	1569	P	1588.6	P	1355.8	P	1290.6	P	strong similarity to suppressor of tom1 protein MPT4 - Saccharomyces cerevisiae
An16g06880	An00g02897_at	2.2	A	1.5	A	2.2	A	1.5	A	1.1	A	0.4	A	11.2	A	1	A	3.1	A	2.5	A	1.2	A	0.6	A	hypothetical protein
An03g05640	An00g01418_at	1.1	A	0.9	A	2	A	2.4	A	3.2	A	1.2	A	2.5	A	0.6	A	0.9	A	1.1	A	0.9	A	0.5	A	hypothetical protein
An09g05440	An00g01879_at	2.8	A	2.2	A	1.7	A	0.6	A	1.9	A	1.9	A	1.6	A	1.4	A	4	A	2.4	A	3	A	2	A	hypothetical protein
An02g12380	An00g03435_at	12.9	A	27.8	A	13.6	A	23.9	A	10.2	A	4.7	A	9.8	A	16.9	A	6.1	A	19.3	A	13	A	3.1	A	questionable ORF
An03g01020	An00g01809_at	0.7	A	0.6	A	1.2	A	0.5	A	0.8	A	0.5	A	0.6	A	0.8	A	0.6	A	0.6	A	1.8	A	0.6	A	hypothetical protein
An08g07700	An00g12617_at	1.1	A	3.4	A	3.3	A	1.4	A	3.2	A	0.7	A	7	A	2.9	A	2.5	A	3.6	A	1.3	A	3.8	A	weak similarity to histone 1 protein H1 - Mytilus edulis
	An00g05733_s_at	105.9	P	232.6	P	125	P	365.2	P	142.4	P	140.9	P	55.9	P	117.9	P	89.7	P	184.2	P	91.4	P	152.1	P	similarity to putative serine peptidase - Oryza sativa
[truncated: 12,555 more rows]
