# Supplementary material for: Transcriptomic comparison of Aspergillus niger growing on two different sugars reveals coordinated regulation of the secretory pathway
Source: BMC Genomics. 2009 Jan 23;10:44. doi: 10.1186/1471-2164-10-44 (PMC2639373; doi:10.1186/1471-2164-10-44)
Supplement: Additional file 3 — All genes differentially expressed between maltose- and xylose-limited cultures. 2-way ANOVA applied to isolate effect of carbon source, significance: p < 0.005; 1,247 genes identified as differentially expressed. [file 1471-2164-10-44-S3.xls]

## Sheet: Sheet1
Additional file 3. All genes differentially expressed between maltose- and xylose-limited cultures.
Identifier		Fold change	Significance			Mean	signal		Description
chip	genome	M/X	p	FDR	X	SD	M	SD
An00g11081_at	An12g10430	0.00844	2.13e-09	4.44e-06	147.5	46.6	1.1	0.3	strong similarity to developmentally regulated spherulin 4 - Physarum polycephalum	99 UNCLASSIFIED PROTEINS
An00g04394_at	An11g03970	0.163	3.3e-09	5.84e-06	1168.8	99.8	173.6	33.5	similarity to hypothetical AAA family ATPase SCD8A.32c - Streptomyces coelicolor	02 ENERGY	02.11 electron transport and membrane-associated energy conservation	02.11.99 other electron transport and membrane-associated energy conservation proteins
An00g01165_at	An14g01790	0.062	7.52e-09	9.12e-06	690.9	79.5	39.6	11.4	hypothetical protein	99 UNCLASSIFIED PROTEINS
An00g05405_at	An02g00960	0.0823	9.51e-09	9.81e-06	815.5	115.3	62.3	23.6	strong similarity to kinase FrcK - Sinorhizobium meliloti	06 PROTEIN FATE (folding, modification, destination)	06.07 protein modification	06.07.03 modification by phosphorylation, dephosphorylation
An00g03329_at	An13g03080	0.227	9.42e-09	9.81e-06	110.9	5.7	22.8	3.9	questionable ORF	99 UNCLASSIFIED PROTEINS
An00g12958_at	An08g11060	0.41	1.01e-08	9.81e-06	118.9	11.2	43.7	5.7	weak similarity to hypothetical protein T29A15.10 - Arabidopsis thaliana	99 UNCLASSIFIED PROTEINS
An00g04010_at	An07g00130	0.0425	1.33e-08	1.14e-05	32.4	6	1.3	0.3	similarity to hypothetical conserved protein ynaD - Bacillus subtilis	99 UNCLASSIFIED PROTEINS
An00g07169_at	An13g02130	0.12	1.33e-08	1.14e-05	219.4	32.5	24.1	6.7	strong similarity to aspartic proteinase Yps3 - Saccharomyces cerevisiae	06 PROTEIN FATE (folding, modification, destination)	06.07 protein modification	06.13 proteolytic degradation	06.13.99 other proteolytic degradation
An00g12935_at	An14g00640	0.532	1.85e-08	1.42e-05	123.3	7.1	59.5	10.9	strong similarity to hypothetical protein EAA61679.1 - Aspergillus nidulans	99 UNCLASSIFIED PROTEINS
An00g00741_at	An15g02310	0.307	2.34e-08	1.7e-05	330.2	32.2	92.1	20.2	hypothetical protein	99 UNCLASSIFIED PROTEINS
An00g01639_at	An07g05260	0.372	2.93e-08	2.03e-05	967.7	78.9	322.8	38.5	hypothetical protein	99 UNCLASSIFIED PROTEINS
An00g08180_at	An01g07980	0.651	4.39e-08	2.66e-05	220	26.3	130.8	33.8	strong similarity to EST SEQ ID NO:4248 from patent WO200056762-A2 - Aspergillus niger	99 UNCLASSIFIED PROTEINS
An00g02279_at	An02g14010	0.419	6.64e-08	3.72e-05	341.2	24.5	129.2	23	hypothetical protein	99 UNCLASSIFIED PROTEINS
An00g08607_at	An03g01620	0.0468	6.91e-08	3.73e-05	1076.4	196.9	45.5	11.3	strong similarity to high affinity glucose transporter HGT1 - Kluyveromyces lactis	01 METABOLISM	01.05 C-compound and carbohydrate metabolism	01.05.07 C-compound, carbohydrate transport	08 CELLULAR TRANSPORT AND TRANSPORT MECHANISMS	08.19 cellular import	67 TRANSPORT FACILITATION	67.07 C-compound and carbohydrate transporters
An00g10945_at	An09g01840	0.0438	8.03e-08	3.96e-05	64.2	17.1	2.7	1.6	strong similarity to salicylate hydroxylase nahG - Pseudomonas putida	01 METABOLISM	01.01 amino acid metabolism	01.01.10 amino acid degradation (catabolism)	01.01.10.05 degradation of amino acids of the cysteine-aromatic group	01.01.10.05.05 degradation of phenylalanine	01.05 C-compound and carbohydrate metabolism	01.05.01 C-compound and carbohydrate utilization	01.05.01.01 C-compound, carbohydrate catabolism	01.05.01.01.09 aerobic aromate catabolism
An00g06780_at	An16g05990	0.296	1.1e-07	4.56e-05	194.6	32.7	52.3	13.9	strong similarity to EST an_3135 - Aspergillus niger	99 UNCLASSIFIED PROTEINS
An00g09044_at	An16g02760	0.0335	1.7e-07	6.69e-05	47	15.7	1.4	0.7	strong similarity to hypothetical protein BH0842 - Bacillus halodurans	99 UNCLASSIFIED PROTEINS
An00g00148_at	An01g00330	0.0738	1.97e-07	7.37e-05	410.7	66.6	27.6	7.6	alpha-l-arabinofuranosidase a precursor abfA - Aspergillus niger	11 CELL RESCUE, DEFENSE AND VIRULENCE	11.10 degradation of foreign (exogenous) compounds	11.10.07 degradation of foreign (exogenous) polysaccharides	40 SUBCELLULAR LOCALISATION	40.27 extracellular / secretion proteins
An00g07476_at	An13g01880	0.0495	2.39e-07	7.77e-05	329.2	88.4	14.8	4.8	strong similarity to cephalosporin esterase - Rhodosporidium toruloides	01 METABOLISM	01.06 lipid, fatty-acid and isoprenoid metabolism	01.06.04 breakdown of lipids, fatty acids and isoprenoids	01.20 secondary metabolism	01.20.50 catabolism of secondary metabolites
An00g06987_at	An11g07010	0.353	2.21e-07	7.77e-05	370.9	45.6	117.6	19.6	strong similarity to alkane-inducible cytochrome P450 alk2 - Candida tropicalis	01 METABOLISM	01.05 C-compound and carbohydrate metabolism	01.05.01 C-compound and carbohydrate utilization	01.05.01.01 C-compound, carbohydrate catabolism	40 SUBCELLULAR LOCALISATION	40.07 endoplasmic reticulum
An00g08624_at	An01g08950	0.121	3.68e-07	0.000103	172.2	32.4	19.8	8	strong similarity to high-affinity iron permease CaFTR2 - Candida albicans	08 CELLULAR TRANSPORT AND TRANSPORT MECHANISMS	08.19 cellular import	13 REGULATION OF / INTERACTION WITH CELLULAR ENVIRONMENT	13.01 ionic homeostasis	13.01.01 homeostasis of cations	13.01.01.01 homeostasis of metal ions (Na, K, Ca etc.)
An00g06977_at	An11g01120	0.22	3.47e-07	0.000103	1808.5	248.6	359.6	75.5	strong similarity to NADPH-dependent aldehyde reductase - Sporobolomyces salmonicolor	99 UNCLASSIFIED PROTEINS
An00g11543_at	An02g00110	0.468	3.67e-07	0.000103	232.8	23.9	97.9	14.5	strong similarity to hypothetical protein encoded by An11g10340 - Aspergillus niger	99 UNCLASSIFIED PROTEINS
An00g07954_at	An12g00020	0.57	3.43e-07	0.000103	603.8	57.6	308.1	32	strong similarity to D-lactate dehydrogenase dld - Kluyveromyces lactis	01 METABOLISM	01.05 C-compound and carbohydrate metabolism	01.05.01 C-compound and carbohydrate utilization
An00g00179_at	An14g02760	0.0123	4.01e-07	0.000105	4079	476.2	55.5	46.7	endoglucanase A eglA - Aspergillus niger	01 METABOLISM	01.05 C-compound and carbohydrate metabolism	01.05.01 C-compound and carbohydrate utilization	01.05.01.01 C-compound, carbohydrate catabolism	01.05.01.01.01 sugar, glucoside, polyol and carboxylate catabolism	01.20 secondary metabolism	01.20.01 metabolism of primary metabolic sugars derivatives	11 CELL RESCUE, DEFENSE AND VIRULENCE	11.10 degradation of foreign (exogenous) compounds	11.10.07 degradation of foreign (exogenous) polysaccharides
An00g08461_at	An13g02540	0.0944	4.02e-07	0.000105	423	93.8	36.2	9.5	strong similarity to glutathione S-transferase Gtt1 - Saccharomyces cerevisiae	06 PROTEIN FATE (folding, modification, destination)	06.07 protein modification	06.07.99 other protein modifications	11 CELL RESCUE, DEFENSE AND VIRULENCE	11.01 stress response	11.07 detoxification	11.07.03 detoxification by modification	40 SUBCELLULAR LOCALISATION	40.07 endoplasmic reticulum
An00g07055_at	An08g01710	0.154	3.91e-07	0.000105	313	44.5	43.7	9.1	strong similarity to alpha-L-arabinofuranosidase abfA - Bacillus stearothermophilus	01 METABOLISM	01.05 C-compound and carbohydrate metabolism	01.05.01 C-compound and carbohydrate utilization	01.05.01.01 C-compound, carbohydrate catabolism	01.05.01.01.01 sugar, glucoside, polyol and carboxylate catabolism
An00g03847_at	An11g01410	0.225	4.06e-07	0.000105	247.5	43.3	49.7	8	similarity to atrazine chlorohydrolase atzA - Pseudomonas sp.	01 METABOLISM	01.05 C-compound and carbohydrate metabolism	01.05.01 C-compound and carbohydrate utilization	01.05.01.01 C-compound, carbohydrate catabolism
An00g05528_at	An15g02960	0.389	4.19e-07	0.000105	109	14.8	38	6	similarity to hypothetical protein CAD37071.1 - Neurospora crassa	99 UNCLASSIFIED PROTEINS
An00g11739_at	An03g02490	0.407	4.11e-07	0.000105	721.7	82.8	264.9	46.9	strong similarity to proliferation associated protein garL SEQ ID NO:257 from patent WO200044906-A2 - Escherichia coli	01 METABOLISM	01.05 C-compound and carbohydrate metabolism
An00g08428_at	An11g09600	0.201	4.57e-07	0.000113	196	42.2	35.1	6.6	strong similarity to glucose transporter rco-3 - Neurospora crassa	01 METABOLISM	01.05 C-compound and carbohydrate metabolism	01.05.07 C-compound, carbohydrate transport	08 CELLULAR TRANSPORT AND TRANSPORT MECHANISMS	08.19 cellular import	67 TRANSPORT FACILITATION	67.07 C-compound and carbohydrate transporters	67.07.99 other C-compound transporters	67.50 transport mechanism	67.50.03 symporters	67.50.03.01 proton driven symporter
An00g00189_at	An09g00120	0.0124	4.85e-07	0.000115	6768.8	558.1	88	65.4	ferulic acid esterase A faeA - Aspergillus niger	01 METABOLISM	01.05 C-compound and carbohydrate metabolism	01.05.01 C-compound and carbohydrate utilization	01.05.01.01 C-compound, carbohydrate catabolism	01.05.01.01.01 sugar, glucoside, polyol and carboxylate catabolism
An00g08289_at	An01g14690	0.0894	5.54e-07	0.000127	373.3	139.3	30.2	12.3	strong similarity to fluconazole resistance protein FLU1 - Candida albicans	08 CELLULAR TRANSPORT AND TRANSPORT MECHANISMS	08.16 extracellular transport, exocytosis and secretion	11 CELL RESCUE, DEFENSE AND VIRULENCE	11.07 detoxification	11.07.05 detoxification by export	67 TRANSPORT FACILITATION	67.28 drug transporters
An00g10796_at	An08g01720	0.153	6.94e-07	0.000138	154.4	35.2	21.2	5.1	strong similarity to quinate transport protein qutD - Aspergillus nidulans	01 METABOLISM	01.05 C-compound and carbohydrate metabolism	01.05.01 C-compound and carbohydrate utilization	01.05.04 regulation of C-compound and carbohydrate utilization	01.05.07 C-compound, carbohydrate transport	08 CELLULAR TRANSPORT AND TRANSPORT MECHANISMS	08.19 cellular import	67 TRANSPORT FACILITATION	67.07 C-compound and carbohydrate transporters	67.07.99 other C-compound transporters
An00g12963_at	An09g03650	0.273	6.45e-07	0.000138	315.6	58.6	78	19.9	weak similarity to hypothetical protein Ta0309 - Thermoplasma acidophilum	99 UNCLASSIFIED PROTEINS
An00g04406_at	An07g00730	0.352	6.66e-07	0.000138	146.7	11.9	47.1	11	similarity to hypothetical beta-hydroxybutyrate dehydrogenase hbdh1 - Ralstonia eutropha	99 UNCLASSIFIED PROTEINS
An00g08022_at	An09g00950	0.419	6.77e-07	0.000138	407.9	47.7	154.7	30	strong similarity to D-stereospecific aminopeptidase dap - Ochrobactrum anthropi	06 PROTEIN FATE (folding, modification, destination)	06.13 proteolytic degradation	06.13.01 cytoplasmic and nuclear degradation	40 SUBCELLULAR LOCALISATION	40.03 cytoplasm
An00g11430_at	An12g05170	0.65	6.71e-07	0.000138	409.1	39.5	239.1	36.6	similarity to hypothetical protein AAM35689.1 - Xanthomonas axonopodis	99 UNCLASSIFIED PROTEINS
An00g09499_at	An02g02030	0.523	7.13e-07	0.00014	280.6	34.1	132.3	23.3	strong similarity to isopenicillin N epimerase cefD - Nocardia lactamdurans	01 METABOLISM	01.07 metabolism of vitamins, cofactors, and prosthetic groups	01.07.04 utilization of vitamins, cofactors, and prosthetic groups	01.20 secondary metabolism	01.20.37 biosynthesis of peptide derived compounds	01.20.37.05 biosynthesis of beta-lactams	11 CELL RESCUE, DEFENSE AND VIRULENCE	11.05 Disease, virulence and defense	11.05.05 virulence, disease factors	11.05.05.03 bacteriocins	40 SUBCELLULAR LOCALISATION	40.03 cytoplasm
An00g11618_at	An18g03380	0.305	8.23e-07	0.000155	148.4	20.3	42.7	16.6	strong similarity to mitochondrial thioredoxin Trx3 - Saccharomyces cerevisiae	02 ENERGY	02.11 electron transport and membrane-associated energy conservation	02.11.99 other electron transport and membrane-associated energy conservation proteins	11 CELL RESCUE, DEFENSE AND VIRULENCE	11.01 stress response	11.07 detoxification	11.07.99 other detoxification	40 SUBCELLULAR LOCALISATION	40.16 mitochondrion
An00g01700_at	An02g05100	0.344	8.68e-07	0.000162	563.1	65.8	175.5	38.2	hypothetical protein	99 UNCLASSIFIED PROTEINS
An00g04433_at	An06g01170	0.392	9.85e-07	0.000179	314	40.4	111.3	22.6	similarity to hypothetical long-chain-fatty-acid--CoA ligase SC6F7.21 - Streptomyces coelicolor	99 UNCLASSIFIED PROTEINS
An00g06657_at	An05g01210	0.464	1.02e-06	0.000179	224.3	26.4	93.2	12.9	strong similarity to 1-acyldihydroxyacetone-phosphate reductase Ayr1 - Saccharomyces cerevisiae	01 METABOLISM	01.05 C-compound and carbohydrate metabolism	01.05.01 C-compound and carbohydrate utilization	01.06 lipid, fatty-acid and isoprenoid metabolism	01.06.01 lipid, fatty-acid and isoprenoid biosynthesis	01.06.01.01 phospholipid biosynthesis	40 SUBCELLULAR LOCALISATION	40.07 endoplasmic reticulum
An00g06670_at	An03g06330	0.465	1.02e-06	0.000179	94.8	8.2	40.1	8.6	strong similarity to 2,3-dihydroxybiphenyl-1,2-dioxygenase bphC - Pseudomonas stutzeri	01 METABOLISM	01.05 C-compound and carbohydrate metabolism
An00g11942_at	An02g13980	0.561	1.05e-06	0.000179	331.7	24.5	167.5	25.1	strong similarity to trichodiene oxygenase cytochrome P450 CYP58 - Fusarium sporotrichioides	01 METABOLISM	01.06 lipid, fatty-acid and isoprenoid metabolism	01.06.01 lipid, fatty-acid and isoprenoid biosynthesis	01.06.01.07 isoprenoid biosynthesis	01.06.01.07.05 sesquiterpenes biosynthesis	11 CELL RESCUE, DEFENSE AND VIRULENCE	11.05 Disease, virulence and defense	11.05.05 virulence, disease factors	11.05.05.01 toxins	45 TISSUE LOCALISATION	45.01 fungal/microorganismic tissue
An00g00132_at	An03g00960	0.116	1.18e-06	0.0002	787.6	185.6	80.5	12.3	1,4-beta-D-arabinoxylan arabinofuranohydrolase axhA - Aspergillus niger	11 CELL RESCUE, DEFENSE AND VIRULENCE	11.10 degradation of foreign (exogenous) compounds	11.10.07 degradation of foreign (exogenous) polysaccharides	40 SUBCELLULAR LOCALISATION	40.27 extracellular / secretion proteins
An00g00147_at	An14g05800	0.0222	1.37e-06	0.000215	3618.6	432.5	80.8	44.9	alpha-glucuronidase aguA - Aspergillus niger	01 METABOLISM	01.05 C-compound and carbohydrate metabolism	01.05.01 C-compound and carbohydrate utilization	01.05.01.01 C-compound, carbohydrate catabolism	01.05.01.01.01 sugar, glucoside, polyol and carboxylate catabolism	01.20 secondary metabolism	01.20.01 metabolism of primary metabolic sugars derivatives	11 CELL RESCUE, DEFENSE AND VIRULENCE	11.10 degradation of foreign (exogenous) compounds	11.10.07 degradation of foreign (exogenous) polysaccharides
An00g03651_at	An18g03080	0.343	1.33e-06	0.000215	146.3	22.1	45.8	12.4	similarity to 6-hydroxy-d-nicotine oxidase 6-HDNO - Arthrobacter oxidans	01 METABOLISM	01.05 C-compound and carbohydrate metabolism	01.05.01 C-compound and carbohydrate utilization
An00g09922_at	An11g07780	0.446	1.31e-06	0.000215	131.6	17.2	52.4	6.4	strong similarity to multidrug resistance-associated protein Mrp2 - Oryctolagus cuniculus	11 CELL RESCUE, DEFENSE AND VIRULENCE	11.07 detoxification	11.07.05 detoxification by export	13 REGULATION OF / INTERACTION WITH CELLULAR ENVIRONMENT	13.01 ionic homeostasis	13.01.03 homeostasis of anions	13.01.03.05 homeostasis of chloride	25 DEVELOPMENT (Systemic)	67 TRANSPORT FACILITATION	67.50 transport mechanism	67.50.25 ABC transporters
An00g10115_at	An09g00220	0.527	1.38e-06	0.000215	3269.4	355.1	1545.3	208.2	strong similarity to O-methyltransferase omtB - Aspergillus flavus	01 METABOLISM	01.20 secondary metabolism	01.20.05 biosynthesis of acetic acid derivatives	01.20.05.11 biosynthesis of polyketides	11 CELL RESCUE, DEFENSE AND VIRULENCE	11.05 Disease, virulence and defense	11.05.05 virulence, disease factors	11.05.05.01 toxins
An00g04710_at	An09g00650	0.558	1.39e-06	0.000215	853.9	123.7	431.6	94.7	similarity to hypothetical protein F9K20.18 - Arabidopsis thaliana	99 UNCLASSIFIED PROTEINS
An00g05436_at	An16g02240	0.308	1.44e-06	0.000217	209.7	30.7	57.8	8.3	similarity to phenylcoumaran benzylic ether reductase PT1 - Pinus taeda	01 METABOLISM	01.20 secondary metabolism	01.20.35 biosynthesis of secondary products derived from L-phenylalanine and L-tyrosine	01.20.35.01 biosynthesis of phenylpropanoids	01.20.35.01.99 other biosynthesis of phenylpropanoids	11 CELL RESCUE, DEFENSE AND VIRULENCE	11.05 Disease, virulence and defense	11.05.03 defense related proteins
An00g04672_at	An16g08680	0.313	1.52e-06	0.000226	286.5	42.2	80.2	12.3	similarity to hypothetical protein CC3654 - Caulobacter crescentus	99 UNCLASSIFIED PROTEINS
An00g07511_at	An18g00960	0.494	1.83e-06	0.000267	261.2	29.8	115.6	14.7	strong similarity to choline permease Hnm1 - Saccharomyces cerevisiae	01 METABOLISM	01.01 amino acid metabolism	01.01.07 amino acid transport	08 CELLULAR TRANSPORT AND TRANSPORT MECHANISMS	08.19 cellular import	67 TRANSPORT FACILITATION	67.04 ion transporters	67.04.07 anion transporters (Cl, SO4, PO4, etc.)	67.07 C-compound and carbohydrate transporters	67.07.99 other C-compound transporters	67.10 amino-acid transporters
An00g04431_at	An11g05480	0.635	1.9e-06	0.000271	185.7	15.3	106.3	17.1	similarity to hypothetical isoflavone reductase-like NAD(P)H-dependent oxidoreductase IRL1 - Medicago sativa	99 UNCLASSIFIED PROTEINS
An00g12680_at	An03g05610	0.435	1.97e-06	0.000279	121.4	14.1	48.1	10.7	similarity to hypothetical phage tail assembly like protein AAL21482.1 - Salmonella typhimurium	99 UNCLASSIFIED PROTEINS
An00g01450_at	An08g04650	0.285	2.08e-06	0.000286	470.4	112.2	119.9	31.5	hypothetical protein	99 UNCLASSIFIED PROTEINS
An00g12137_at	An15g04550	0.127	2.37e-06	0.000305	801.4	114.4	92.2	23	strong similarity to xylanase A xynA from patent WO200068396-A2 - Aspergillus niger	01 METABOLISM	01.05 C-compound and carbohydrate metabolism	01.05.01 C-compound and carbohydrate utilization	01.05.01.01 C-compound, carbohydrate catabolism	40 SUBCELLULAR LOCALISATION	40.27 extracellular / secretion proteins
An00g09871_at	An12g10810	0.297	2.37e-06	0.000305	1525.7	182.3	411.2	89.2	strong similarity to EST an_2678 - Aspergillus niger	99 UNCLASSIFIED PROTEINS
An00g08468_at	An11g09000	0.428	2.35e-06	0.000305	63.7	9.7	24.3	2.9	strong similarity to glutathione transferase GST - Escherichia coli	06 PROTEIN FATE (folding, modification, destination)	06.07 protein modification	06.07.99 other protein modifications	11 CELL RESCUE, DEFENSE AND VIRULENCE	11.07 detoxification	11.07.03 detoxification by modification
An00g00180_at	An07g08950	0.103	2.46e-06	0.000314	52.3	19.5	4.8	1.6	endoglucanase B eglB - Aspergillus niger	01 METABOLISM	01.05 C-compound and carbohydrate metabolism	01.05.01 C-compound and carbohydrate utilization	01.05.01.01 C-compound, carbohydrate catabolism	01.05.01.01.01 sugar, glucoside, polyol and carboxylate catabolism	40 SUBCELLULAR LOCALISATION	40.27 extracellular / secretion proteins
An00g03757_at	An18g00910	0.652	2.54e-06	0.000321	924.6	89.2	543	91.8	similarity to alkyl salicylate esterase salE - Acinetobacter sp.	01 METABOLISM	01.05 C-compound and carbohydrate metabolism	01.05.01 C-compound and carbohydrate utilization	01.05.01.01 C-compound, carbohydrate catabolism
An00g09538_at	An12g09270	0.318	2.9e-06	0.000361	388	73.3	111.9	28.9	strong similarity to lactose permease Lac12 - Kluyveromyces lactis	01 METABOLISM	01.05 C-compound and carbohydrate metabolism	01.05.07 C-compound, carbohydrate transport	08 CELLULAR TRANSPORT AND TRANSPORT MECHANISMS	08.19 cellular import	67 TRANSPORT FACILITATION	67.07 C-compound and carbohydrate transporters	67.07.03 C4-dicarboxylate transporter (e.g. malate, succinate, fumarate)
An00g11621_at	An01g08960	0.0683	3.01e-06	0.000369	46.3	10.8	3.1	1.2	strong similarity to iron transport multicopper oxidase Fet3 - Candida albicans	08 CELLULAR TRANSPORT AND TRANSPORT MECHANISMS	08.19 cellular import	13 REGULATION OF / INTERACTION WITH CELLULAR ENVIRONMENT	13.01 ionic homeostasis	13.01.01 homeostasis of cations	13.01.01.01 homeostasis of metal ions (Na, K, Ca etc.)	67 TRANSPORT FACILITATION	67.04 ion transporters	67.04.01 cation transporters	67.04.01.01 heavy metal ion transporters (Cu, Fe, etc.)
An00g04989_at	An03g02530	0.458	3.02e-06	0.000369	614.5	97.1	254.6	56.8	similarity to hypothetical proteinase encoded by SCD8A.14c - Streptomyces coelicolor	99 UNCLASSIFIED PROTEINS
An00g08487_at	An08g05790	0.496	3.09e-06	0.000371	366.2	19.7	167.4	46.8	strong similarity to glycogen phosphorylase Gph1 - Saccharomyces cerevisiae	01 METABOLISM	01.05 C-compound and carbohydrate metabolism	01.05.01 C-compound and carbohydrate utilization	01.05.01.01 C-compound, carbohydrate catabolism	02 ENERGY	02.19 metabolism of energy reserves (e.g. glycogen, trehalose)	40 SUBCELLULAR LOCALISATION	40.03 cytoplasm
An00g08172_at	An06g00320	0.185	3.22e-06	0.000377	305.1	60.4	50.3	8.2	strong similarity to EST an_0358 - Aspergillus niger	99 UNCLASSIFIED PROTEINS
An00g05194_at	An11g03860	0.316	3.18e-06	0.000377	230.5	42.8	65.3	13.2	similarity to mitochondrial ATP-dependent protease ftsH2 - Cyanidioschyzon merolae	06 PROTEIN FATE (folding, modification, destination)	06.13 proteolytic degradation	30 CONTROL OF CELLULAR ORGANIZATION	30.16 mitochondrion
An00g10779_at	An16g02360	0.488	3.19e-06	0.000377	686.2	75.6	303.7	69.7	strong similarity to pyridoxine 4-dehydrogenase PLR - Schizosaccharomyces pombe	01 METABOLISM	01.07 metabolism of vitamins, cofactors, and prosthetic groups	01.07.01 biosynthesis of vitamins, cofactors, and prosthetic groups	01.20 secondary metabolism	01.20.03 biosynthesis of derivatives of intermediates of glucose degradation
An00g07070_at	An13g03380	0.437	3.29e-06	0.000378	37.9	4.1	15.1	4	strong similarity to amino acid sequence antigen GV-33 from patent WO9932634-A2 - Mycobacterium vaccae	99 UNCLASSIFIED PROTEINS
An00g03632_at	An08g01930	0.205	3.54e-06	0.000393	501.9	60.8	92.6	14.8	similarity to precursor of 3-oxoacyl-(acyl-carrier-protein) reductase - Cuphea lanceolata	01 METABOLISM	01.06 lipid, fatty-acid and isoprenoid metabolism	01.06.01 lipid, fatty-acid and isoprenoid biosynthesis
An00g10780_at	An04g03570	0.156	3.59e-06	0.000396	268.1	30.5	39.1	13.7	strong similarity to pyridoxine 4-dehydrogenase PLR - Schizosaccharomyces pombe	01 METABOLISM	01.07 metabolism of vitamins, cofactors, and prosthetic groups	01.07.01 biosynthesis of vitamins, cofactors, and prosthetic groups
An00g13955_at	An12g10440	0.183	3.64e-06	0.000398	229.3	57.9	39.4	19	strong similarity to hypothetical protein CAD70539.1 - Neurospora crassa	99 UNCLASSIFIED PROTEINS
An00g09823_at	An18g00820	0.451	3.67e-06	0.000399	277.3	16.9	113.2	20.4	strong similarity to hypothetical mll5689 - Mesorhizobium loti	99 UNCLASSIFIED PROTEINS
An00g06871_at	An11g08070	0.186	3.93e-06	0.000418	16.6	7	2.8	1.1	strong similarity to acetylcholinesterase ACHE - Homo sapiens	01 METABOLISM	01.06 lipid, fatty-acid and isoprenoid metabolism	01.06.04 breakdown of lipids, fatty acids and isoprenoids	01.06.07 lipid, fatty-acid and isoprenoid utilization
An00g05663_at	An11g01240	0.383	4.04e-06	0.000426	159.3	16.7	54.5	4.7	similarity to filamentous growth protein Dfg5 - Saccharomyces cerevisiae	14 CELL FATE	14.04 cell differentiation	14.04.03 fungal cell differentiation	14.04.03.01 budding, cell polarity and filament formation
An00g06980_at	An05g02070	0.541	4.17e-06	0.000434	73.9	10.2	35.9	5.8	strong similarity to aldehydereductase ALR - Rattus norvegicus [putative frameshift]	01 METABOLISM	01.05 C-compound and carbohydrate metabolism	01.05.01 C-compound and carbohydrate utilization	40 SUBCELLULAR LOCALISATION	40.03 cytoplasm
An00g08772_at	An01g00220	0.278	4.27e-06	0.000441	135.3	17.3	34.5	8.7	strong similarity to hypothetical membrane protein YJR124c - Saccharomyces cerevisiae [truncated ORF]	11 CELL RESCUE, DEFENSE AND VIRULENCE	11.07 detoxification	11.07.05 detoxification by export	67 TRANSPORT FACILITATION	67.28 drug transporters
An00g06962_at	An13g01960	0.383	4.36e-06	0.000447	903.4	146	315.9	94.8	strong similarity to alcohol dehydrogenase alkJ - Pseudomonas putida	01 METABOLISM	01.05 C-compound and carbohydrate metabolism	01.05.01 C-compound and carbohydrate utilization	01.05.01.01 C-compound, carbohydrate catabolism	01.05.01.01.07 aliphatic hydrocarbon catabolism
An00g05927_at	An01g14420	0.414	4.49e-06	0.000451	369.1	67.9	137.3	27.2	similarity to soluble epoxide hydrolase SEH - Homo sapiens	11 CELL RESCUE, DEFENSE AND VIRULENCE	11.07 detoxification	11.07.03 detoxification by modification	40 SUBCELLULAR LOCALISATION	40.03 cytoplasm
An00g07426_at	An03g00840	0.129	4.59e-06	0.000458	263.8	143	29.1	9.4	strong similarity to EST an_3113 - Aspergillus niger	99 UNCLASSIFIED PROTEINS
An00g09556_at	An18g06310	0.212	4.94e-06	0.000482	184	28.4	36.1	13.1	strong similarity to L-fucose permease fucP - Escherichia coli	01 METABOLISM	01.05 C-compound and carbohydrate metabolism	01.05.01 C-compound and carbohydrate utilization	01.05.07 C-compound, carbohydrate transport	08 CELLULAR TRANSPORT AND TRANSPORT MECHANISMS	08.19 cellular import	67 TRANSPORT FACILITATION	67.07 C-compound and carbohydrate transporters	67.50 transport mechanism	67.50.01 uniporter	67.50.03 symporters	67.50.03.01 proton driven symporter
An00g11115_at	An18g04330	0.431	4.93e-06	0.000482	441.4	64.9	169.9	25.2	strong similarity to starvation-sensing protein rspA - Escherichia coli	11 CELL RESCUE, DEFENSE AND VIRULENCE	11.01 stress response	13 REGULATION OF / INTERACTION WITH CELLULAR ENVIRONMENT	13.11 cellular sensing and response	13.11.03 chemoperception and response	13.11.03.01 perception of nutrients and nutritional adaptation
An00g00920_at	An03g00520	0.456	5.05e-06	0.000482	212	24.5	86.6	10.7	hypothetical protein	99 UNCLASSIFIED PROTEINS
An00g07385_at	An05g01870	0.462	5.04e-06	0.000482	168.8	12.8	70.5	12.2	strong similarity to carboxypeptidase y CPY - Candida albicans	06 PROTEIN FATE (folding, modification, destination)	06.13 proteolytic degradation	06.13.04 lysosomal and vacuolar degradation	06.13.04.02 vacuolar degradation	40 SUBCELLULAR LOCALISATION	40.25 vacuole or lysosome
An00g07472_at	An12g02220	0.0493	5.14e-06	0.000486	169.9	26.9	8.3	4	strong similarity to cellulose 1,4-beta-cellobiosidase II CBH2 - Trichoderma reesei	01 METABOLISM	01.05 C-compound and carbohydrate metabolism	01.05.01 C-compound and carbohydrate utilization	01.05.01.01 C-compound, carbohydrate catabolism	01.05.01.01.01 sugar, glucoside, polyol and carboxylate catabolism
An00g07955_at	An11g09520	0.523	5.33e-06	0.000491	134.9	21	63.2	11.9	strong similarity to D-lactate dehydrogenase dld - Kluyveromyces lactis	02 ENERGY	02.16 fermentation	02.16.03 lactate fermentation	40 SUBCELLULAR LOCALISATION	40.16 mitochondrion
An00g11747_at	An01g10920	0.132	5.47e-06	0.000501	865.8	156.2	104.1	28.5	strong similarity to sorbitol dehydrogenase SDH - Rattus norvegicus	01 METABOLISM	01.05 C-compound and carbohydrate metabolism	01.05.01 C-compound and carbohydrate utilization	01.05.01.01 C-compound, carbohydrate catabolism	01.05.01.01.01 sugar, glucoside, polyol and carboxylate catabolism
An00g06304_at	An19g00120	0.353	5.77e-06	0.000521	257.8	21.9	83.5	21.3	similarity to protein required for biosynthesis of the host-specific AK-toxin Akt2 - Alternaria alternata	11 CELL RESCUE, DEFENSE AND VIRULENCE	11.05 Disease, virulence and defense	11.05.05 virulence, disease factors
An00g07051_at	An06g00620	0.327	5.9e-06	0.00053	236	24.3	70.8	20.1	strong similarity to alpha-glucoside-hydrogen symporter Mal11 - Saccharomyces cerevisiae	01 METABOLISM	01.05 C-compound and carbohydrate metabolism	01.05.07 C-compound, carbohydrate transport	08 CELLULAR TRANSPORT AND TRANSPORT MECHANISMS	08.19 cellular import	67 TRANSPORT FACILITATION	67.07 C-compound and carbohydrate transporters	67.07.99 other C-compound transporters
An00g12227_at	An02g01140	0.0352	6.32e-06	0.000564	567	156.7	21.6	14.2	weak similarity to acetate regulatory DNA binding protein facB - Aspergillus niger	99 UNCLASSIFIED PROTEINS
An00g04131_at	An03g01050	0.308	6.57e-06	0.00058	79.7	14.4	22.3	6.2	similarity to endo-beta-1,4-glucanase - Bacillus polymyxa	01 METABOLISM	01.05 C-compound and carbohydrate metabolism	01.05.01 C-compound and carbohydrate utilization	01.05.01.01 C-compound, carbohydrate catabolism	01.05.01.01.01 sugar, glucoside, polyol and carboxylate catabolism	11 CELL RESCUE, DEFENSE AND VIRULENCE	11.10 degradation of foreign (exogenous) compounds	11.10.07 degradation of foreign (exogenous) polysaccharides
An00g07042_at	An14g01800	0.0171	7.27e-06	0.000626	375.8	61.5	8.3	6.8	strong similarity to alpha-galactosidase - Cyamopsis tetragonoloba	01 METABOLISM	01.05 C-compound and carbohydrate metabolism	01.05.01 C-compound and carbohydrate utilization	01.05.01.01 C-compound, carbohydrate catabolism	01.05.01.01.01 sugar, glucoside, polyol and carboxylate catabolism
An00g06553_at	An15g02280	0.593	7.26e-06	0.000626	392.3	48.5	208.5	28.6	similarity to WW domain-containing oxidoreductase WOX1 - Mus musculus	14 CELL FATE	14.10 cell death	40 SUBCELLULAR LOCALISATION	40.16 mitochondrion
An00g09257_at	An08g10750	0.543	7.38e-06	0.000632	107.9	11.8	53.3	12.2	strong similarity to hypothetical protein SPBC3B8.06 - Schizosaccharomyces pombe	99 UNCLASSIFIED PROTEINS
An00g05933_at	An12g10420	0.414	7.49e-06	0.000634	133.4	21.4	50.3	11.8	similarity to developmentally regulated spherulin 4 - Physarum polycephalum	99 UNCLASSIFIED PROTEINS
An00g10328_at	An12g01910	0.363	8.15e-06	0.000678	868.1	179.8	290.3	103.6	strong similarity to phytase phyA3 - Aspergillus fumigatus	01 METABOLISM	01.04 phosphate metabolism	01.04.01 phosphate utilization	40 SUBCELLULAR LOCALISATION	40.27 extracellular / secretion proteins
An00g08059_at	An14g02670	0.408	8.22e-06	0.00068	86	7.3	31.7	5.7	strong similarity to endoglucanase IV egl4 - Trichoderma reesei	01 METABOLISM	01.05 C-compound and carbohydrate metabolism	01.05.01 C-compound and carbohydrate utilization	01.05.01.01 C-compound, carbohydrate catabolism	01.05.01.01.01 sugar, glucoside, polyol and carboxylate catabolism	01.20 secondary metabolism	01.20.01 metabolism of primary metabolic sugars derivatives	11 CELL RESCUE, DEFENSE AND VIRULENCE	11.10 degradation of foreign (exogenous) compounds	11.10.07 degradation of foreign (exogenous) polysaccharides	40 SUBCELLULAR LOCALISATION	40.27 extracellular / secretion proteins
An00g13906_at	An14g05790	0.293	8.79e-06	0.000715	103.4	20.7	27.7	8.8	weak similarity to transcription activator prnA - Aspergillus nidulans	04 TRANSCRIPTION	04.05 mRNA transcription	04.05.01 mRNA synthesis	04.05.01.04 transcriptional control
An00g12142_at	An01g03340	0.268	8.94e-06	0.000723	144.1	21.9	35.3	9.2	strong similarity to xyloglucan-specific endo-beta-1,4-glucanase - Aspergillus aculeatus	01 METABOLISM	01.05 C-compound and carbohydrate metabolism	01.05.01 C-compound and carbohydrate utilization	01.05.01.01 C-compound, carbohydrate catabolism	01.05.01.01.01 sugar, glucoside, polyol and carboxylate catabolism
An00g08729_at	An15g05290	0.513	9.27e-06	0.000741	503.2	88	230.3	34.1	strong similarity to bile acid transporter Ybt1 - Saccharomyces cerevisiae	67 TRANSPORT FACILITATION	67.50 transport mechanism	67.50.25 ABC transporters
An00g13841_at	An01g09220	0.383	9.6e-06	0.000764	2372.1	157.8	827.2	182.3	weak similarity to tyrosinase melC2 - Streptomyces lincolnensis	99 UNCLASSIFIED PROTEINS
An00g06206_at	An01g01120	0.371	1.03e-05	0.00081	288.7	56.1	98	33	similarity to hypothetical protein encoded by An11g03480 - Aspergillus niger	99 UNCLASSIFIED PROTEINS
An00g10123_at	An07g05520	0.402	1.06e-05	0.000817	3264.3	280.6	1208.1	354.1	strong similarity to O-methyltransferase B omtB - Aspergillus parasiticus	01 METABOLISM	01.20 secondary metabolism	01.20.05 biosynthesis of acetic acid derivatives	01.20.05.11 biosynthesis of polyketides	11 CELL RESCUE, DEFENSE AND VIRULENCE	11.05 Disease, virulence and defense	11.05.05 virulence, disease factors	11.05.05.01 toxins
An00g07719_at	An11g03230	0.698	1.06e-05	0.000817	852.2	58.7	538.9	97.6	strong similarity to cytochrome P450 sterol delta22-desaturase Erg5 - Saccharomyces cerevisiae	01 METABOLISM	01.05 C-compound and carbohydrate metabolism	67 TRANSPORT FACILITATION	67.15 electron / hydrogen carrier
An00g11516_at	An02g03380	0.555	1.11e-05	0.000848	70.7	8.6	35.8	8.7	strong similarity to hypothetical protein EAA61757.1 - Aspergillus nidulans	99 UNCLASSIFIED PROTEINS
An00g03039_at	An02g11150	0.488	1.14e-05	0.000866	602	67.1	263.3	36.5	alpha-galactosidase aglB - Aspergillus niger	01 METABOLISM	01.05 C-compound and carbohydrate metabolism	01.05.01 C-compound and carbohydrate utilization	01.05.01.01 C-compound, carbohydrate catabolism	01.05.01.01.01 sugar, glucoside, polyol and carboxylate catabolism	11 CELL RESCUE, DEFENSE AND VIRULENCE	40 SUBCELLULAR LOCALISATION
An00g04242_at	An18g00810	0.52	1.2e-05	0.000894	1875.4	224.7	874	125.2	similarity to frenolicin gene E product frnE from patent EP806480-A2 - Streptomyces sp.	99 UNCLASSIFIED PROTEINS
An00g07080_at	An14g00620	0.644	1.2e-05	0.000894	390.2	44.6	226.8	43.3	strong similarity to aminopeptidase from patent WO9628542-A1 - Aspergillus oryzae	06 PROTEIN FATE (folding, modification, destination)	06.13 proteolytic degradation
An00g06089_at	An13g02990	0.0916	1.23e-05	0.0009	32.2	13.3	2.9	2.3	similarity to hypothetical protein EAA71271.1 - Gibberella zeae	99 UNCLASSIFIED PROTEINS
An00g10555_at	An14g02080	0.472	1.23e-05	0.0009	335.8	58.3	140.5	12.1	strong similarity to prolidase - Aureobacterium esteraromaticum	06 PROTEIN FATE (folding, modification, destination)	06.13 proteolytic degradation
An00g09583_at	An04g03290	0.74	1.22e-05	0.0009	514.9	33.8	343.1	46.8	strong similarity to long-chain acyl-CoA dehydrogenase - Rattus norvegicus	01 METABOLISM	01.06 lipid, fatty-acid and isoprenoid metabolism	01.06.04 breakdown of lipids, fatty acids and isoprenoids	02 ENERGY	02.25 oxidation of fatty acids	40 SUBCELLULAR LOCALISATION	40.16 mitochondrion
An00g05554_at	An13g01980	0.622	1.26e-05	0.000918	237.5	34.7	133.6	30.4	similarity to hypothetical membrane protein YDL237w - Saccharomyces cerevisiae	99 UNCLASSIFIED PROTEINS
An00g10940_at	An07g00550	0.603	1.28e-05	0.000928	197.8	27.1	107.4	18.9	strong similarity to salicylate hydroxylase nahG - Pseudomonas putida	01 METABOLISM	01.01 amino acid metabolism	01.01.10 amino acid degradation (catabolism)	01.01.10.05 degradation of amino acids of the cysteine-aromatic group	01.01.10.05.05 degradation of phenylalanine	01.05 C-compound and carbohydrate metabolism	01.05.01 C-compound and carbohydrate utilization	01.05.01.01 C-compound, carbohydrate catabolism	01.05.01.01.09 aerobic aromate catabolism
An00g13018_at	An06g00830	0.444	1.32e-05	0.000948	157.5	24.2	62.4	8.4	weak similarity to hypothetical transcription regulatory protein SPBC530.08 - Schizosaccharomyces pombe	04 TRANSCRIPTION	04.05 mRNA transcription	04.05.01 mRNA synthesis	04.05.01.04 transcriptional control
An00g04065_at	An02g01180	0.282	1.36e-05	0.000966	366.8	82.8	96.3	37.2	similarity to diacylglycerol pyrophosphate phosphatase Dpp1 - Saccharomyces cerevisiae	01 METABOLISM	01.06 lipid, fatty-acid and isoprenoid metabolism	01.06.10 regulation of lipid, fatty-acid and isoprenoid metabolism	03 CELL CYCLE AND DNA PROCESSING	03.03 cell cycle	03.03.03 cytokinesis (cell division) /septum formation	14 CELL FATE	14.01 cell growth / morphogenesis	40 SUBCELLULAR LOCALISATION	40.25 vacuole or lysosome
An00g00152_at	An15g02300	0.147	1.39e-05	0.000974	623.2	72.5	86.4	30	arabinofuranosidase B abfB - Aspergillus niger	01 METABOLISM	01.05 C-compound and carbohydrate metabolism	01.05.01 C-compound and carbohydrate utilization	01.05.01.01 C-compound, carbohydrate catabolism	01.05.01.01.01 sugar, glucoside, polyol and carboxylate catabolism
An00g06310_at	An04g04510	0.548	1.41e-05	0.000975	1059.2	69.8	521.5	66.2	similarity to transcription factor jlbA - Aspergillus nidulans	04 TRANSCRIPTION	04.05 mRNA transcription	04.05.01 mRNA synthesis	04.05.01.04 transcriptional control	40 SUBCELLULAR LOCALISATION	40.10 nucleus
An00g09578_at	An12g08270	0.407	1.44e-05	0.000992	259.5	35.7	96.1	24.6	strong similarity to L-lactate 2-monooxygenase LA2M - Mycobacterium smegmati	01 METABOLISM	01.05 C-compound and carbohydrate metabolism	01.05.01 C-compound and carbohydrate utilization	01.05.01.01 C-compound, carbohydrate catabolism	02 ENERGY	02.13 respiration	02.13.01 anaerobic respiration	40 SUBCELLULAR LOCALISATION	40.16 mitochondrion
An00g04702_at	An02g07330	0.349	1.46e-05	0.001	284.5	37.8	93.2	32.9	similarity to hypothetical protein F17H10.1 - Caenorhabditis elegans	99 UNCLASSIFIED PROTEINS
An00g03876_at	An03g04530	0.433	1.52e-05	0.00103	815.1	122.9	317.3	54.5	similarity to beta-phosphoglucomutase beta-PGM - Lactococcus lactis	01 METABOLISM	01.05 C-compound and carbohydrate metabolism	01.05.01 C-compound and carbohydrate utilization	01.05.01.01 C-compound, carbohydrate catabolism
An00g05633_at	An12g04620	0.573	1.54e-05	0.00103	54.9	7	28.6	6.7	similarity to protein involved in cephalosporin C biosynthesis from patent JP09009966-A - Acremonium chrysogenum	01 METABOLISM	01.20 secondary metabolism	01.20.37 biosynthesis of peptide derived compounds	01.20.37.05 biosynthesis of beta-lactams
An00g10511_at	An04g00080	0.641	1.57e-05	0.00105	346.5	50.1	199.2	33.6	strong similarity to hypothetical membrane protein YNL024c - Saccharomyces cerevisiae	99 UNCLASSIFIED PROTEINS
An00g07133_at	An12g01280	0.255	1.6e-05	0.00106	2274.8	438.3	523.7	115.8	strong similarity to argininosuccinate synthase argG - Streptomyces clavuligerus	01 METABOLISM	01.01 amino acid metabolism	01.01.01 amino acid biosynthesis	01.01.01.01 assimilation of ammonia, biosynthesis of the glutamate group	01.01.01.01.02 biosynthesis of the glutamate group (proline, hydroxyprolin, arginine, glutamine, glutamate)	01.01.01.01.02.03 biosynthesis of arginine	01.01.01.03 urea cycle, biosynthesis of polyamines and creatine	01.01.01.03.01 urea cycle	01.01.01.07 biosynthesis of the aspartate family	01.01.01.07.01 biosynthesis of aspartate	01.01.10 amino acid degradation (catabolism)	01.01.10.01 degradation of amino acids of the glutamate group	01.01.10.01.03 degradation of arginine	01.01.10.03 degradation of amino acids of the aspartate group	01.01.10.03.01 degradation of aspartate
An00g04943_at	An10g00670	0.317	1.67e-05	0.00109	431.2	96.9	121.4	22.2	similarity to hypothetical protein YER175c - Saccharomyces cerevisiae	99 UNCLASSIFIED PROTEINS
An00g05868_at	An09g02340	0.361	1.67e-05	0.00109	401.7	71.7	129.4	20.3	similarity to self-pruning protein SP - Lycopersicon esculentum	99 UNCLASSIFIED PROTEINS
An00g08057_at	An15g04570	0.27	1.73e-05	0.00111	68.1	14.2	16.3	2.6	strong similarity to endoglucanase IV - Trichoderma reesei	01 METABOLISM	01.05 C-compound and carbohydrate metabolism	01.05.01 C-compound and carbohydrate utilization	01.05.01.01 C-compound, carbohydrate catabolism	40 SUBCELLULAR LOCALISATION	40.27 extracellular / secretion proteins
An00g02012_at	An04g08610	0.569	1.78e-05	0.00113	101.1	7.6	52.4	11.6	hypothetical protein	99 UNCLASSIFIED PROTEINS
An00g03706_at	An12g02210	0.633	1.83e-05	0.00114	214.4	37.3	122.6	28.8	similarity to acetate regulatory DNA binding protein facB - Aspergillus nidulans	04 TRANSCRIPTION	04.05 mRNA transcription	04.05.01 mRNA synthesis	04.05.01.04 transcriptional control	40 SUBCELLULAR LOCALISATION	40.10 nucleus
An00g07471_at	An08g01760	0.359	1.86e-05	0.00115	52.2	6.1	17.3	5	strong similarity to cellulase from patent WO9733982-A1 - Acremonium cellulolyticus	01 METABOLISM	01.05 C-compound and carbohydrate metabolism	01.05.01 C-compound and carbohydrate utilization	01.05.01.01 C-compound, carbohydrate catabolism	01.05.01.01.01 sugar, glucoside, polyol and carboxylate catabolism	01.20 secondary metabolism	01.20.50 catabolism of secondary metabolites	40 SUBCELLULAR LOCALISATION	40.27 extracellular / secretion proteins
An00g04057_at	An11g05110	0.513	1.92e-05	0.00117	70.9	5.2	33.4	8.7	similarity to death-associated protein kinase DAPK1 - Homo sapiens	06 PROTEIN FATE (folding, modification, destination)	06.07 protein modification	06.07.03 modification by phosphorylation, dephosphorylation
An00g08742_at	An12g01360	0.614	1.91e-05	0.00117	398.9	30.4	221	39.3	strong similarity to hypothetical cytochrome P450 protein 2E4.050 - Neurospora crassa	99 UNCLASSIFIED PROTEINS
An00g05356_at	An08g09430	0.454	2.04e-05	0.00123	27.6	5.9	11.1	2.2	similarity to notchless Nle - Drosophila melanogaster	99 UNCLASSIFIED PROTEINS
An00g11821_at	An07g03160	0.112	2.09e-05	0.00124	550.8	31.6	59.6	25.6	strong similarity to transaldolase talB - Synechocystis sp.	02 ENERGY	02.07 pentose-phosphate pathway	02.07.01 pentose-phosphate pathway oxidative branch	40 SUBCELLULAR LOCALISATION	40.03 cytoplasm
An00g06611_at	An15g03540	0.454	2.12e-05	0.00125	113.5	7.2	47.1	11.4	strong similarity to protein precursor Bcs1 - Saccharomyces cerevisiae	06 PROTEIN FATE (folding, modification, destination)	06.10 assembly of protein complexes	40 SUBCELLULAR LOCALISATION	40.16 mitochondrion
An00g08937_at	An01g05280	0.438	2.2e-05	0.00129	113.4	17.5	45.3	13.7	strong similarity to hypothetical protein encoded by An11g07100 - Aspergillus niger	99 UNCLASSIFIED PROTEINS
An00g03686_at	An06g00330	0.535	2.3e-05	0.00132	130.2	12.9	62.4	8	similarity to acetate regulatory DNA binding protein facB - Aspergillus nidulans	04 TRANSCRIPTION	04.05 mRNA transcription	04.05.01 mRNA synthesis	04.05.01.04 transcriptional control	40 SUBCELLULAR LOCALISATION	40.10 nucleus
An00g00178_at	An03g00940	0.0294	2.35e-05	0.00134	950.8	167.1	30	17.5	endo-1,4-beta-xylanase A precursor xynA - Aspergillus niger [putative sequencing error]	11 CELL RESCUE, DEFENSE AND VIRULENCE	11.10 degradation of foreign (exogenous) compounds	11.10.07 degradation of foreign (exogenous) polysaccharides	40 SUBCELLULAR LOCALISATION	40.27 extracellular / secretion proteins
An00g10266_at	An09g00010	0.0441	2.37e-05	0.00134	19.7	12	0.6	0.2	strong similarity to phenylacrylic acid decarboxylase Pad1 - Saccharomyces cerevisiae	11 CELL RESCUE, DEFENSE AND VIRULENCE	11.07 detoxification
An00g08027_at	An07g03140	0.0625	2.34e-05	0.00134	916.4	102.7	58.3	34	strong similarity to D-xylulokinase Xks1 - Saccharomyces cerevisiae	01 METABOLISM	01.05 C-compound and carbohydrate metabolism	01.05.01 C-compound and carbohydrate utilization	02 ENERGY	02.16 fermentation	02.16.99 other fermentation proteins
An00g06917_at	An12g00320	0.696	2.44e-05	0.00136	331	14.8	208.5	34.7	strong similarity to adenine phosphoribosyltransferase Apt1 - Saccharomyces cerevisiae	01 METABOLISM	01.03 nucleotide metabolism	01.03.01 purine nucleotide metabolism
An00g12549_at	An14g04910	0.677	2.46e-05	0.00137	180.3	27.9	109.5	17.3	weak similarity to GABA-A receptor epsilon-like subunit epsilon - Rattus norvegicus	99 UNCLASSIFIED PROTEINS
An00g11624_at	An02g09090	0.417	2.68e-05	0.00145	1020.5	136.1	394.4	133.4	strong similarity to mutarotase enzyme from patent JP07039380-A - Sus scrofa	01 METABOLISM	01.05 C-compound and carbohydrate metabolism	01.05.01 C-compound and carbohydrate utilization
An00g05667_at	An14g01630	0.647	2.66e-05	0.00145	56.2	5.9	33.1	8.3	similarity to nitrosoguanidine resistance factor Sng1 - Saccharomyces cerevisiae	11 CELL RESCUE, DEFENSE AND VIRULENCE	11.05 Disease, virulence and defense	11.05.01 resistance proteins
An00g07295_at	An07g03920	0.712	2.67e-05	0.00145	600.4	17.2	384.6	44.9	strong similarity to bile acid transporter Ybt1 - Saccharomyces cerevisiae	01 METABOLISM	01.06 lipid, fatty-acid and isoprenoid metabolism	01.06.13 lipid and fatty-acid transport	08 CELLULAR TRANSPORT AND TRANSPORT MECHANISMS	08.19 cellular import	67 TRANSPORT FACILITATION	67.50 transport mechanism	67.50.25 ABC transporters
An00g11675_at	An02g11320	0.301	2.78e-05	0.00146	142.7	18.8	43.5	26.6	strong similarity to protein fragment SEQ ID NO:15392 from patent EP1033405-A2 - Arabidopsis thaliana	01 METABOLISM	01.05 C-compound and carbohydrate metabolism	01.05.01 C-compound and carbohydrate utilization	01.05.01.01 C-compound, carbohydrate catabolism
An00g08139_at	An02g12940	0.582	2.75e-05	0.00146	610.4	58.3	322.3	66.2	strong similarity to EST an_3344 - Aspergillus niger	99 UNCLASSIFIED PROTEINS
An00g06737_at	An15g07730	0.437	2.9e-05	0.00152	80.5	17.3	31.8	8.2	strong similarity to 3-isopropylmalate dehydratase leu1 - Rhizopus niveus	01 METABOLISM	01.01 amino acid metabolism	01.01.01 amino acid biosynthesis	01.01.01.15 biosynthesis of the pyruvate family (alanine, isoleucine, leucine, valine) and D-alanine	01.01.01.15.02 biosynthesis of isoleucine	01.01.01.15.03 biosynthesis of leucine	01.01.01.15.04 biosynthesis of valine
An00g06908_at	An09g02830	0.577	2.94e-05	0.00153	445.2	48.5	233.5	51.5	strong similarity to acylaminoacyl-peptidase DPP V - Aspergillus fumigatus	06 PROTEIN FATE (folding, modification, destination)	06.13 proteolytic degradation	06.13.99 other proteolytic degradation	40 SUBCELLULAR LOCALISATION	40.27 extracellular / secretion proteins
An00g04035_at	An11g05680	0.555	2.98e-05	0.00154	347.2	23.6	175.8	38.1	similarity to cytochrome P450 3A13 - Mus musculus	11 CELL RESCUE, DEFENSE AND VIRULENCE	11.07 detoxification	11.07.01 detoxification involving cytochrome P450
An00g06515_at	An16g05970	0.242	3.05e-05	0.00155	89	14.7	20.1	6	similarity to UDP-glucuronosyltransferase UGT2B11 - Homo sapiens	01 METABOLISM	01.05 C-compound and carbohydrate metabolism	01.05.01 C-compound and carbohydrate utilization
An00g09057_at	An02g07800	0.437	3.03e-05	0.00155	239.4	35.5	94.2	19.4	strong similarity to hypothetical protein CP0630 - Chlamydophila pneumoniae	99 UNCLASSIFIED PROTEINS
An00g09970_at	An07g09920	0.847	3.06e-05	0.00155	1767.2	181.2	1342.1	169.6	strong similarity to NADH-dependent glutamate synthase NADH-GOGAT - Medicago sativa	01 METABOLISM	01.01 amino acid metabolism	01.01.01 amino acid biosynthesis	01.01.01.01 assimilation of ammonia, biosynthesis of the glutamate group	01.01.01.01.02 biosynthesis of the glutamate group (proline, hydroxyprolin, arginine, glutamine, glutamate)	01.01.01.01.02.05 biosynthesis of glutamate	01.02 nitrogen and sulfur metabolism	01.02.01 nitrogen and sulfur utilization
An00g06674_at	An04g09990	0.542	3.17e-05	0.0016	222.1	22.8	109.7	26.6	strong similarity to 2,5-dichloro-2,5-cyclohexadiene-1,4-diol dehydrogenase linC - Sphingomonas paucimobilis	01 METABOLISM	01.05 C-compound and carbohydrate metabolism	01.05.01 C-compound and carbohydrate utilization
An00g09431_at	An02g08750	0.525	3.27e-05	0.00162	155.4	25.7	72.5	7.5	strong similarity to hypothetical UDP-glucose 4-epimerase - Alcaligenes eutrophus	99 UNCLASSIFIED PROTEINS
An00g06094_at	An13g02980	0.0558	3.29e-05	0.00163	88	40.6	5	4.7	similarity to hypothetical protein encoded by An01g08440 - Aspergillus niger	99 UNCLASSIFIED PROTEINS
An00g05312_at	An11g09210	0.62	3.37e-05	0.00166	102.9	15.4	57.6	12.2	similarity to hypothetical negative acting factor related protein B3E4.130 - Neurospora crassa	99 UNCLASSIFIED PROTEINS
An00g06744_at	An12g05100	0.498	3.57e-05	0.00174	47.6	5.8	21.8	6.3	strong similarity to 3-oxoacyl-(acyl-carrier-protein) reductase fabG - Bacillus subtilis	01 METABOLISM	01.06 lipid, fatty-acid and isoprenoid metabolism	01.06.01 lipid, fatty-acid and isoprenoid biosynthesis	01.06.01.05 fatty acid biosynthesis
An00g08439_at	An02g14590	0.534	3.69e-05	0.00178	499.8	43.6	240.2	36.4	strong similarity to glutamate dehydrogenase Gdh2 - Saccharomyces cerevisiae	01 METABOLISM	01.01 amino acid metabolism	01.01.10 amino acid degradation (catabolism)	01.01.10.01 degradation of amino acids of the glutamate group	01.01.10.01.04 degradation of glutamate	01.02 nitrogen and sulfur metabolism	01.02.01 nitrogen and sulfur utilization	40 SUBCELLULAR LOCALISATION	40.03 cytoplasm
An00g11708_at	An12g08560	0.747	3.7e-05	0.00178	123.2	15.5	82.9	13.8	strong similarity to proteinase SlpE - Streptomyces lividans	06 PROTEIN FATE (folding, modification, destination)	06.13 proteolytic degradation	06.13.99 other proteolytic degradation
An00g12062_at	An08g01740	0.127	3.81e-05	0.00182	2175.6	309.2	266	116.9	strong similarity to uronate dehydrogenase from patent DE19604798-A1 - Saccharomyces cerevisiae	01 METABOLISM	01.05 C-compound and carbohydrate metabolism	01.05.01 C-compound and carbohydrate utilization	01.05.04 regulation of C-compound and carbohydrate utilization	01.07 metabolism of vitamins, cofactors, and prosthetic groups	01.07.01 biosynthesis of vitamins, cofactors, and prosthetic groups	01.20 secondary metabolism	01.20.01 metabolism of primary metabolic sugars derivatives	11 CELL RESCUE, DEFENSE AND VIRULENCE	11.01 stress response	40 SUBCELLULAR LOCALISATION	40.03 cytoplasm
An00g04284_at	An06g00370	0.171	3.88e-05	0.00184	201.3	107.4	29.5	11.8	similarity to glutathione S-transferase isoI - Rhodococcus sp.	06 PROTEIN FATE (folding, modification, destination)	06.07 protein modification	06.07.99 other protein modifications	11 CELL RESCUE, DEFENSE AND VIRULENCE	11.07 detoxification	11.07.03 detoxification by modification
An00g11628_at	An08g08480	0.673	3.86e-05	0.00184	273.3	38.2	164.7	23.6	strong similarity to NADPH-dependent carbonyl reductase S1 - Candida magnoliae	01 METABOLISM	01.05 C-compound and carbohydrate metabolism	01.05.01 C-compound and carbohydrate utilization	01.05.01.01 C-compound, carbohydrate catabolism
An00g11712_at	An02g11360	0.686	3.99e-05	0.00188	508.7	82.1	312.3	51.8	strong similarity to hypothetical endo alpha-1,4 polygalactosaminidase precusor - Pseudomonas sp.	99 UNCLASSIFIED PROTEINS
An00g08130_at	An14g02200	0.419	4.15e-05	0.00195	317.8	33.9	122.2	34.4	strong similarity to EST an_2365 - Aspergillus niger	99 UNCLASSIFIED PROTEINS
An00g01736_at	An13g00130	0.766	4.18e-05	0.00196	232.6	17.7	161.5	31.8	hypothetical protein	99 UNCLASSIFIED PROTEINS
An00g09964_at	An04g03530	0.368	4.34e-05	0.00201	455	97.1	155.4	57.4	strong similarity to NAD-dependent D-arabinitol dehydrogenase ard - Candida tropicalis	01 METABOLISM	01.05 C-compound and carbohydrate metabolism	01.05.01 C-compound and carbohydrate utilization
An00g03773_at	An11g01270	0.427	4.33e-05	0.00201	84.6	11	33.1	9	similarity to amino acid permease Mmp1 - Saccharomyces cerevisiae	01 METABOLISM	01.01 amino acid metabolism	01.01.07 amino acid transport	08 CELLULAR TRANSPORT AND TRANSPORT MECHANISMS	08.19 cellular import	67 TRANSPORT FACILITATION	67.10 amino-acid transporters
An00g04543_at	An04g03160	0.448	4.38e-05	0.00202	96.7	16.3	39.9	12.5	similarity to hypothetical protein encoded by An07g04910 - Aspergillus niger	99 UNCLASSIFIED PROTEINS
An00g13406_at	An15g04640	0.457	4.4e-05	0.00202	248.9	43.9	101.7	17.1	weak similarity to puromycin N-acetyltransferase pac - Streptomyces anulatus	99 UNCLASSIFIED PROTEINS
An00g07339_at	An03g04060	0.729	4.43e-05	0.00203	214.8	18.4	141.5	24.7	strong similarity to cadmium resistance protein Ycf1 - Saccharomyces cerevisiae	08 CELLULAR TRANSPORT AND TRANSPORT MECHANISMS	08.13 vacuolar transport	11 CELL RESCUE, DEFENSE AND VIRULENCE	11.07 detoxification	11.07.05 detoxification by export	40 SUBCELLULAR LOCALISATION	40.25 vacuole or lysosome	67 TRANSPORT FACILITATION	67.04 ion transporters	67.04.01 cation transporters	67.04.01.01 heavy metal ion transporters (Cu, Fe, etc.)	67.28 drug transporters	67.50 transport mechanism	67.50.25 ABC transporters
An00g11348_at	An14g03500	0.107	4.51e-05	0.00204	43.7	11.2	5.5	5.7	strong similarity to dihydroxyacetone synthase DAS1 - Candida boidinii	11 CELL RESCUE, DEFENSE AND VIRULENCE	11.07 detoxification	11.07.03 detoxification by modification	40 SUBCELLULAR LOCALISATION	40.19 peroxisome
An00g12510_at	An12g09780	0.5	4.54e-05	0.00204	517.6	80.9	232.6	45.9	weak similarity to alkyl salicylate esterase salE - Acinetobacter sp.	99 UNCLASSIFIED PROTEINS
An00g13600_at	An15g05050	0.542	4.5e-05	0.00204	42.9	6.6	20.9	4	similarity to polypeptide SEQ ID NO:1833 from patent WO200171042-A2 - Drosophila melanogaster	99 UNCLASSIFIED PROTEINS
An00g02843_at	An12g03130	0.651	4.55e-05	0.00204	126.5	21.5	73.7	11.7	hypothetical protein	99 UNCLASSIFIED PROTEINS
An00g00194_at	An02g12140	0.679	4.49e-05	0.00204	1588.4	159.2	966.1	110.5	glucose-6-phosphat 1-dehydrogenase gsdA - Aspergillus niger	01 METABOLISM	01.05 C-compound and carbohydrate metabolism	01.05.01 C-compound and carbohydrate utilization	02 ENERGY	02.07 pentose-phosphate pathway	02.07.01 pentose-phosphate pathway oxidative branch	11 CELL RESCUE, DEFENSE AND VIRULENCE	11.01 stress response	11.07 detoxification	11.07.03 detoxification by modification	40 SUBCELLULAR LOCALISATION	40.03 cytoplasm
An00g05005_at	An14g01840	0.574	4.66e-05	0.00208	707.8	89.3	366.5	69	similarity to hypothetical temperature-shock induced protein Tir3 - Saccharomyces cerevisiae	11 CELL RESCUE, DEFENSE AND VIRULENCE	11.01 stress response
An00g08606_at	An02g08230	0.459	4.75e-05	0.0021	121.3	17.1	50.7	11.4	strong similarity to high affinity glucose transporter HGT1 - Kluyveromyces lactis	01 METABOLISM	01.05 C-compound and carbohydrate metabolism	01.05.07 C-compound, carbohydrate transport	08 CELLULAR TRANSPORT AND TRANSPORT MECHANISMS	08.19 cellular import	67 TRANSPORT FACILITATION	67.07 C-compound and carbohydrate transporters
An00g07083_at	An17g00390	0.581	4.9e-05	0.00215	418.3	50.9	218.5	35.4	strong similarity to aminopeptidase from patent WO9628542-A1 - Aspergillus oryzae	06 PROTEIN FATE (folding, modification, destination)	06.13 proteolytic degradation
An00g05491_at	An12g01870	0.342	4.98e-05	0.00217	108.5	17.5	33.4	6.5	similarity to positive regulator of the lactose-galactose regulon LAC9 - Kluyveromyces lactis	04 TRANSCRIPTION	04.05 mRNA transcription	04.05.01 mRNA synthesis	04.05.01.04 transcriptional control	40 SUBCELLULAR LOCALISATION	40.10 nucleus
An00g01585_at	An06g00930	0.465	5.05e-05	0.00217	48.5	5.3	20.8	6.6	weak similarity to hypothetical protein CAD21295.1 - Neurospora crassa	99 UNCLASSIFIED PROTEINS
An00g11287_at	An11g04720	0.619	5.03e-05	0.00217	163.1	13.2	91.2	16	strong similarity to aromatic amino acid decarboxylase Ddc - Sorangium cellulosum	01 METABOLISM	01.01 amino acid metabolism	01.01.10 amino acid degradation (catabolism)	01.01.10.05 degradation of amino acids of the cysteine-aromatic group	01.01.99 other amino acid metabolism activities
An00g00053_at	An13g03260	0.63	4.96e-05	0.00217	63.6	11	36.1	7.4	strong similarity to lipid metabolism protein YGR046w from patent WO200058521-A2 - Saccharomyces cerevisiae	01 METABOLISM	01.06 lipid, fatty-acid and isoprenoid metabolism
An00g08608_at	An01g08780	0.686	5.03e-05	0.00217	3571.8	361.5	2211.2	380.3	strong similarity to high affinity hexose transporter Hxt1 - Saccharomyces cerevisiae	01 METABOLISM	01.05 C-compound and carbohydrate metabolism	01.05.07 C-compound, carbohydrate transport	08 CELLULAR TRANSPORT AND TRANSPORT MECHANISMS	08.19 cellular import	67 TRANSPORT FACILITATION	67.07 C-compound and carbohydrate transporters
An00g08540_at	An10g00680	0.42	5.16e-05	0.00221	2439.8	363	926.3	189.2	strong similarity to H+-ATPase V0 domain 17 KD subunit Cup5 - Saccharomyces cerevisiae	08 CELLULAR TRANSPORT AND TRANSPORT MECHANISMS	08.13 vacuolar transport	11 CELL RESCUE, DEFENSE AND VIRULENCE	11.07 detoxification	13 REGULATION OF / INTERACTION WITH CELLULAR ENVIRONMENT	13.01 ionic homeostasis	13.01.01 homeostasis of cations	13.01.01.03 homeostasis of protons	40 SUBCELLULAR LOCALISATION	40.25 vacuole or lysosome	67 TRANSPORT FACILITATION	67.04 ion transporters	67.04.01 cation transporters	67.04.01.02 other cation transporters (Na, K, Ca , NH4, etc.)
An00g12470_at	An16g07960	0.784	5.18e-05	0.00221	103.4	9.7	72.6	7.2	similarity to hypothetical transporter protein AAM72702.1 - Chlorobium tepidum	99 UNCLASSIFIED PROTEINS
An00g11576_at	An02g04580	0.579	5.24e-05	0.00222	751.3	91.5	387.8	31.3	strong similarity to hypothetical protein YAL049c - Saccharomyces cerevisiae	99 UNCLASSIFIED PROTEINS
An00g06002_at	An01g11180	0.454	5.33e-05	0.00226	187.3	9.7	76.5	8.7	similarity to 6-hydroxy-D-nicotine oxidase 6-HDNO - Arthrobacter oxidans	01 METABOLISM	01.05 C-compound and carbohydrate metabolism	01.05.01 C-compound and carbohydrate utilization
An00g08930_at	An02g13280	0.352	5.48e-05	0.00229	102.4	9.1	34.5	14.8	similarity to hypothetical protein AAN59045.1 - Streptococcus mutans	99 UNCLASSIFIED PROTEINS
An00g07259_at	An03g03740	0.634	5.45e-05	0.00229	274.6	29.1	157.4	30.7	strong similarity to beta-glucosidase bgl4 - Humicola grisea	01 METABOLISM	01.05 C-compound and carbohydrate metabolism	01.05.01 C-compound and carbohydrate utilization
An00g02084_at	An09g04880	0.537	5.52e-05	0.0023	37.5	4.7	18.6	5.6	hypothetical protein	99 UNCLASSIFIED PROTEINS
An00g09912_at	An17g01770	0.577	5.61e-05	0.00232	433.2	61.3	224.9	40.6	strong similarity to multidrug resistance protein mdr1 - Aspergillus fumigatus [truncated ORF]	08 CELLULAR TRANSPORT AND TRANSPORT MECHANISMS	08.16 extracellular transport, exocytosis and secretion	11 CELL RESCUE, DEFENSE AND VIRULENCE	11.07 detoxification	11.07.05 detoxification by export	67 TRANSPORT FACILITATION	67.28 drug transporters	67.50 transport mechanism	67.50.25 ABC transporters
An00g08794_at	An11g03490	0.664	5.59e-05	0.00232	681.1	46.5	412.5	98.7	strong similarity to hypothetical oxidoreductase actVB-orf11 - Streptomyces coelicolor	99 UNCLASSIFIED PROTEINS
An00g05658_at	An11g01190	0.649	5.9e-05	0.00239	219.4	29.8	128.5	23.3	similarity to protein participating in extracellular/cell surface phenomena Ecm33 - Saccharomyces cerevisiae	99 UNCLASSIFIED PROTEINS
An00g08972_at	An07g01690	0.805	5.91e-05	0.00239	66.8	7.4	48.3	6.9	weak similarity to hypothetical protein CAC28841.2 - Neurospora crassa	04 TRANSCRIPTION	04.05 mRNA transcription	04.05.01 mRNA synthesis	04.05.01.04 transcriptional control
An00g10527_at	An18g05640	0.658	6.22e-05	0.00247	2391.5	241.2	1424.3	271.9	strong similarity to hypothetical mold-specific protein MS8 - Ajellomyces capsulatus	99 UNCLASSIFIED PROTEINS
An00g01603_at	An06g00920	0.584	6.46e-05	0.00254	189.4	18.1	100.1	21.3	hypothetical protein	99 UNCLASSIFIED PROTEINS
An00g04656_at	An04g03580	0.311	6.56e-05	0.00257	133.2	5.6	38.1	10.6	similarity to hypothetical protein BAA97223.1 - Arabidopsis thaliana	99 UNCLASSIFIED PROTEINS
An00g06224_at	An01g00290	0.202	6.83e-05	0.00264	224.9	63.6	43.7	18.4	similarity to hypothetical protein encoded by An17g00430 - Aspergillus niger	99 UNCLASSIFIED PROTEINS
An00g06050_at	An02g11330	0.56	6.81e-05	0.00264	144	19.1	73.6	18.5	similarity to developmentally regulated spherulin 4 - Physarum polycephalum	99 UNCLASSIFIED PROTEINS
An00g07274_at	An11g10290	0.704	6.98e-05	0.00267	64.5	3.4	41	6.8	strong similarity to betaine-aldehyde dehydrogenase betB - Escherichia coli	01 METABOLISM	01.01 amino acid metabolism	01.01.01 amino acid biosynthesis	01.01.01.07 biosynthesis of the aspartate family	01.01.01.07.03 biosynthesis of threonine	01.01.01.11 biosynthesis of the cysteine-aromatic group	01.01.01.11.01 biosynthesis of serine	01.01.01.11.07 biosynthesis of glycine
An00g02620_at	An14g02090	0.49	7.09e-05	0.0027	363.2	47.1	164.2	53.2	hypothetical protein	99 UNCLASSIFIED PROTEINS
An00g00062_at	An01g11010	0.622	7.09e-05	0.0027	1316.7	169.7	734.3	101.1	strong similarity to cell wall protein Crh1 - Saccharomyces cerevisiae	11 CELL RESCUE, DEFENSE AND VIRULENCE	11.05 Disease, virulence and defense	11.05.01 resistance proteins	14 CELL FATE	14.04 cell differentiation	14.04.03 fungal cell differentiation	14.04.03.01 budding, cell polarity and filament formation
An00g06760_at	An01g06120	0.69	7.2e-05	0.00272	409.9	55.5	253.9	42.5	strong similarity to 4-alpha-glucanotransferase / amylo-1,6-glucosidase Gdb1 - Saccharomyces cerevisiae	01 METABOLISM	01.05 C-compound and carbohydrate metabolism	01.05.01 C-compound and carbohydrate utilization	01.05.01.01 C-compound, carbohydrate catabolism	01.05.01.01.01 sugar, glucoside, polyol and carboxylate catabolism	01.05.01.03 C-compound, carbohydrate anabolism	01.05.01.03.02 polysaccharide biosynthesis	01.20 secondary metabolism	01.20.01 metabolism of primary metabolic sugars derivatives	01.20.01.99 other biosynthesis of primary metabolic sugars derivatives	02 ENERGY	02.19 metabolism of energy reserves (e.g. glycogen, trehalose)
An00g12621_at	An01g13790	0.552	7.3e-05	0.00274	355.5	61.9	177.1	42.6	weak similarity to homeodomain protein Prep-1 - Homo sapiens	04 TRANSCRIPTION	04.05 mRNA transcription	04.05.01 mRNA synthesis	04.05.01.04 transcriptional control	25 DEVELOPMENT (Systemic)	40 SUBCELLULAR LOCALISATION	40.10 nucleus
An00g13684_at	An11g09430	0.457	7.51e-05	0.0028	86.4	12.2	36.3	10.7	weak similarity to hypothetical protein encoded by An03g01410 - Aspergillus niger	99 UNCLASSIFIED PROTEINS
An00g13413_at	An07g00540	0.576	7.68e-05	0.00284	111.5	14.9	57.7	9.6	similarity to hypothetical nucleoside-diphosphate-sugar epimerase AAM31397.1 - Methanosarcina mazei	99 UNCLASSIFIED PROTEINS
An00g00553_at	An16g05980	0.191	7.81e-05	0.00285	15.6	3.7	2.8	1.3	hypothetical protein	99 UNCLASSIFIED PROTEINS
An00g05271_at	An09g00060	0.306	7.85e-05	0.00285	33.1	5.8	9.3	3	similarity to multidrug resistance protein MLP-2 - Rattus norvegicus	08 CELLULAR TRANSPORT AND TRANSPORT MECHANISMS	08.16 extracellular transport, exocytosis and secretion	11 CELL RESCUE, DEFENSE AND VIRULENCE	11.07 detoxification	11.07.05 detoxification by export	67 TRANSPORT FACILITATION	67.28 drug transporters	67.50 transport mechanism	67.50.25 ABC transporters
An00g09869_at	An09g03010	0.377	7.74e-05	0.00285	207.6	36.4	70.6	15.4	strong similarity to EST an_2241 - Aspergillus niger	99 UNCLASSIFIED PROTEINS
An00g08492_at	An12g01850	0.393	7.81e-05	0.00285	172.4	11.9	61.6	13.1	strong similarity to glycosidase from patent WO9824799-A1 - Thermotoga maritima	01 METABOLISM	01.05 C-compound and carbohydrate metabolism	01.05.01 C-compound and carbohydrate utilization	01.05.01.01 C-compound, carbohydrate catabolism	01.05.01.01.01 sugar, glucoside, polyol and carboxylate catabolism
An00g07993_at	An13g00250	0.46	7.92e-05	0.00287	348.6	52.2	146.7	38.9	strong similarity to DNA repair protein Rad7 - Saccharomyces cerevisiae	03 cell cycle and dna processing	03.01 dna processing	03.01.05 dna recombination and dna repair	03.01.05.01 dna repair	40 SUBCELLULAR LOCALISATION	40.10 nucleus
An00g04515_at	An04g08880	0.406	8.29e-05	0.00299	101.7	17.7	37.1	7.2	similarity to hypothetical protein CAD60573.1 - Podospora anserina	99 UNCLASSIFIED PROTEINS
An00g06510_at	An11g10890	0.0986	8.68e-05	0.00311	2920.8	349.7	291.9	162.7	similarity to UDP-glucose 4-epimerase Gal10 - Saccharomyces cerevisiae	01 METABOLISM	01.05 C-compound and carbohydrate metabolism	01.05.01 C-compound and carbohydrate utilization	40 SUBCELLULAR LOCALISATION	40.03 cytoplasm
An00g04371_at	An04g09920	0.413	8.73e-05	0.00312	261.2	40.8	97.2	17.9	similarity to human PRO1072 protein sequence from patent WO9946281-A2 - Homo sapiens	99 UNCLASSIFIED PROTEINS
An00g06213_at	An09g05600	0.648	8.99e-05	0.0032	291.8	38.2	170.2	29	similarity to hypothetical protein CAD11369.1 - Neurospora crassa	99 UNCLASSIFIED PROTEINS
An00g13662_at	An13g01540	0.204	9.11e-05	0.00323	19.1	4.2	4.3	3.9	weak similarity to hypothetical protein encoded by An13g01550 - Aspergillus niger	99 UNCLASSIFIED PROTEINS
An00g04762_at	An09g00160	0.318	9.27e-05	0.00326	113.9	16.4	33	8.8	similarity to hypothetical protein Rv0839 - Mycobacterium tuberculosis	99 UNCLASSIFIED PROTEINS
An00g09925_at	An07g00150	0.352	9.33e-05	0.00327	124	33.6	38	5.4	strong similarity to multidrug transporter bmr3 - Bacillus subtilis	11 CELL RESCUE, DEFENSE AND VIRULENCE	11.07 detoxification	11.07.05 detoxification by export	67 TRANSPORT FACILITATION	67.28 drug transporters
An00g12707_at	An04g04460	0.321	9.52e-05	0.00332	36.4	12.8	10.3	3.1	strong similarity to hypothetical protein CAE47852.1/AfA24A6.020c - Aspergillus fumigatus	99 UNCLASSIFIED PROTEINS
An00g13183_at	An14g03100	0.646	0.000102	0.00353	106.4	8.4	62.2	10.7	weak similarity to N-acetylglucosaminyltransferase VI GnT-VI - Gallus gallus	99 UNCLASSIFIED PROTEINS
An00g05226_at	An11g10970	0.739	0.000104	0.00359	131.4	18.1	86.9	12.5	similarity to monocarboxylate transporter MCT2 - Mesocricetus auratus	01 METABOLISM	01.05 C-compound and carbohydrate metabolism	01.05.07 C-compound, carbohydrate transport	08 CELLULAR TRANSPORT AND TRANSPORT MECHANISMS	08.19 cellular import	13 REGULATION OF / INTERACTION WITH CELLULAR ENVIRONMENT	13.01 ionic homeostasis	13.01.01 homeostasis of cations
An00g04725_at	An04g07160	0.755	0.000106	0.00363	390	31.2	264.8	34.6	similarity to hypothetical protein MLD14.3 - Arabidopsis thaliana	99 UNCLASSIFIED PROTEINS
An00g11958_at	An08g01480	0.693	0.000107	0.00366	185.9	14.6	115.3	8.1	strong similarity to tRNA ligase Trl1 - Saccharomyces cerevisiae	04 TRANSCRIPTION	04.03 tRNA transcription	04.03.03 tRNA processing	40 SUBCELLULAR LOCALISATION	40.10 nucleus
An00g07302_at	An01g01720	0.446	0.000108	0.00367	68.1	14.4	27.3	6.8	strong similarity to bleomycin hydrolase Blh1 - Saccharomyces cerevisiae	06 PROTEIN FATE (folding, modification, destination)	06.13 proteolytic degradation	06.13.99 other proteolytic degradation	11 CELL RESCUE, DEFENSE AND VIRULENCE	11.07 detoxification	11.07.99 other detoxification	40 SUBCELLULAR LOCALISATION	40.03 cytoplasm
An00g00909_at	An04g10140	0.39	0.000112	0.00378	98	22.2	35.8	14.1	hypothetical protein	99 UNCLASSIFIED PROTEINS
An00g03793_at	An01g06790	0.685	0.000111	0.00378	96.1	8.5	59.1	7.1	similarity to ankyrin 3 (splice form 4) - Mus musculus	08 CELLULAR TRANSPORT AND TRANSPORT MECHANISMS	08.22 cytoskeleton-dependent transport	40 SUBCELLULAR LOCALISATION	40.04 cytoskeleton
An00g11100_at	An13g00140	0.648	0.000116	0.00387	161	42.2	91.6	14.4	similarity to splicing factor YT521 - Rattus norvegicus	04 TRANSCRIPTION	04.05 mRNA transcription	40 SUBCELLULAR LOCALISATION	40.10 nucleus
An00g02350_at	An09g04440	0.42	0.000118	0.00391	78.7	12.7	29.6	5	strong similarity to hypothetical protein CAD70771.1 - Neurospora crassa	99 UNCLASSIFIED PROTEINS
An00g04327_at	An07g04860	0.635	0.000118	0.00391	146.4	11.5	84	15.2	similarity to hepatic glucose transport protein GLUT2 - Mus musculus	01 METABOLISM	01.05 C-compound and carbohydrate metabolism	01.05.07 C-compound, carbohydrate transport	08 CELLULAR TRANSPORT AND TRANSPORT MECHANISMS	08.19 cellular import	67 TRANSPORT FACILITATION	67.07 C-compound and carbohydrate transporters	67.07.99 other C-compound transporters	67.50 transport mechanism	67.50.01 uniporter
An00g05605_at	An08g01700	0.678	0.000119	0.00391	176.3	34.8	106.2	16.6	similarity to protease inhibitor from patent WO9820133-A2 - Zea mays	11 CELL RESCUE, DEFENSE AND VIRULENCE	11.05 Disease, virulence and defense
An00g04036_at	An18g02740	0.606	0.000125	0.00408	128	10.9	70.7	15.7	similarity to cytochrome P450 3A7 - Homo sapiens	11 CELL RESCUE, DEFENSE AND VIRULENCE	11.07 detoxification	11.07.01 detoxification involving cytochrome P450	67 TRANSPORT FACILITATION	67.15 electron / hydrogen carrier
An00g04572_at	An02g14500	0.465	0.000125	0.00409	84.6	10.9	35.4	5.9	similarity to hypothetical protein encoded by An11g03520 - Aspergillus niger	99 UNCLASSIFIED PROTEINS
An00g08480_at	An14g06500	0.535	0.000126	0.00411	214.8	26.9	103.8	19.5	strong similarity to glycerone kinase isoform I dak1p - Schizosaccharomyces pombe	01 METABOLISM	01.05 C-compound and carbohydrate metabolism	01.05.01 C-compound and carbohydrate utilization	11 CELL RESCUE, DEFENSE AND VIRULENCE	11.01 stress response
An00g13210_at	An13g03030	0.367	0.000134	0.00429	47.2	11.1	16	5.6	similarity to hypothetical protein CAB91400.2 - Neurospora crassa [putative sequencing error]	99 UNCLASSIFIED PROTEINS
An00g10207_at	An18g01180	0.638	0.000134	0.00429	139.6	10.9	80.4	13.7	strong similarity to penicillin V amidohydrolase PVA from patent US5516679-A - Fusarium oxysporum	01 METABOLISM	01.20 secondary metabolism	01.20.50 catabolism of secondary metabolites	11 CELL RESCUE, DEFENSE AND VIRULENCE	11.05 Disease, virulence and defense	11.05.01 resistance proteins	40 SUBCELLULAR LOCALISATION	40.27 extracellular / secretion proteins
An00g11510_at	An02g00500	0.698	0.000139	0.00443	260.7	18.3	165.5	33.8	strong similarity to hypothetical protein encoded by An07g03540 - Aspergillus niger	99 UNCLASSIFIED PROTEINS
An00g08812_at	An02g11390	0.218	0.000141	0.00447	425.8	135.2	90.9	52.4	strong similarity to hypothetical protein encoded by DR0708 - Deinococcus radiodurans	99 UNCLASSIFIED PROTEINS
An00g06530_at	An15g00940	0.732	0.000145	0.00459	168.7	18.7	110.9	16.7	similarity to urease accessory protein ureF - Actinobacillus pleuropneumoniae	01 METABOLISM	01.02 nitrogen and sulfur metabolism	01.02.01 nitrogen and sulfur utilization	01.02.04 regulation of nitrogen and sulphur utilization
An00g14004_at	An01g00780	0.0448	0.000148	0.0046	7846.4	1168.5	421.5	345.7	endo-1,4-xylanase xynB - Aspergillus niger	01 METABOLISM	01.05 C-compound and carbohydrate metabolism	01.05.01 C-compound and carbohydrate utilization	01.05.01.01 C-compound, carbohydrate catabolism	11 CELL RESCUE, DEFENSE AND VIRULENCE	11.10 degradation of foreign (exogenous) compounds	11.10.07 degradation of foreign (exogenous) polysaccharides
An00g03855_at	An02g05590	0.511	0.000146	0.0046	55.5	7.9	26.1	7.9	similarity to benzoylformate decarboxylase - Pseudomonas putida	01 METABOLISM	01.01 amino acid metabolism	01.01.01 amino acid biosynthesis	01.01.01.11 biosynthesis of the cysteine-aromatic group	01.01.10 amino acid degradation (catabolism)	01.01.10.05 degradation of amino acids of the cysteine-aromatic group	01.05 C-compound and carbohydrate metabolism	01.05.01 C-compound and carbohydrate utilization	01.07 metabolism of vitamins, cofactors, and prosthetic groups	01.07.04 utilization of vitamins, cofactors, and prosthetic groups	40 SUBCELLULAR LOCALISATION	40.03 cytoplasm
An00g04697_at	An01g12200	0.529	0.000151	0.00466	110.4	20.7	52.4	10.8	similarity to hypothetical protein F10B6.29 - Arabidopsis thaliana	99 UNCLASSIFIED PROTEINS
An00g07937_at	An07g10090	0.63	0.000151	0.00466	170.4	27.9	96.6	18.1	strong similarity to dimeric dihydrodiol dehydrogenase JMO2DD - Macaca fuscata	01 METABOLISM	01.05 C-compound and carbohydrate metabolism	01.05.01 C-compound and carbohydrate utilization
An00g07764_at	An14g03110	0.579	0.000156	0.00474	86.9	13.1	44.8	4.3	strong similarity to cytochrome P450 monooxygenase TRI4 - Myrothecium roridum	01 METABOLISM	01.06 lipid, fatty-acid and isoprenoid metabolism	01.06.01 lipid, fatty-acid and isoprenoid biosynthesis	01.06.01.07 isoprenoid biosynthesis	01.06.01.07.05 sesquiterpenes biosynthesis	11 CELL RESCUE, DEFENSE AND VIRULENCE	11.05 Disease, virulence and defense	11.05.05 virulence, disease factors	11.05.05.01 toxins
An00g11820_at	An07g03850	0.705	0.000157	0.00474	5126.7	614.9	3257.2	566.2	strong similarity to transaldolase Tal1 - Saccharomyces cerevisiae	01 METABOLISM	01.05 C-compound and carbohydrate metabolism	01.05.01 C-compound and carbohydrate utilization	02 ENERGY	02.07 pentose-phosphate pathway	02.07.03 pentose-phosphate pathway non oxidative branch	40 SUBCELLULAR LOCALISATION	40.03 cytoplasm
An00g11869_at	An08g06570	0.725	0.000157	0.00474	5409.5	438.8	3522.1	448.3	strong similarity to transketolase Tkl1 - Saccharomyces cerevisiae	01 METABOLISM	01.01 amino acid metabolism	01.01.01 amino acid biosynthesis	01.05 C-compound and carbohydrate metabolism	01.05.01 C-compound and carbohydrate utilization	02 ENERGY	02.07 pentose-phosphate pathway	40 SUBCELLULAR LOCALISATION	40.03 cytoplasm
An00g01795_at	An03g00810	0.0115	0.000158	0.00476	66.9	43.2	1.3	1.7	hypothetical protein	99 UNCLASSIFIED PROTEINS
An00g05105_at	An02g00670	0.56	0.000163	0.00486	230.4	29.9	116.4	23.3	similarity to hypothetical protein encoded by all1319 - Nostoc sp.	99 UNCLASSIFIED PROTEINS
An00g13318_at	An13g02410	0.696	0.000163	0.00486	65.6	6.1	41.5	9.1	weak similarity to hypothetical cation transporter DRA0361 - Deinococcus radiodurans	99 UNCLASSIFIED PROTEINS
An00g06700_at	An09g01210	0.402	0.000166	0.00494	44.3	12	15.6	2.2	strong similarity to 2-keto-3-deoxygluconate oxidoreductase kduD - Erwinia chrysanthemi	01 METABOLISM	01.05 C-compound and carbohydrate metabolism	01.05.01 C-compound and carbohydrate utilization	01.05.01.01 C-compound, carbohydrate catabolism
An00g08592_at	An07g04430	0.476	0.000167	0.00494	2614.8	291.6	1136.5	273.2	strong similarity to hexose transporter ght2p - Schizosaccharomyces pombe	01 METABOLISM	01.05 C-compound and carbohydrate metabolism	01.05.07 C-compound, carbohydrate transport	08 CELLULAR TRANSPORT AND TRANSPORT MECHANISMS	08.19 cellular import	67 TRANSPORT FACILITATION	67.07 C-compound and carbohydrate transporters	67.07.99 other C-compound transporters
An00g12243_at	An12g02490	0.111	0.00017	0.00499	36.6	3	4.7	3.6	weak similarity to aflatoxin biosynthesis regulator aflR - Aspergillus flavus	04 TRANSCRIPTION	04.05 mRNA transcription	04.05.01 mRNA synthesis	04.05.01.04 transcriptional control
An00g12753_at	An07g02150	0.478	0.000171	0.00503	84.8	12.5	36.8	9.7	similarity to hypothetical AAA family ATPase Cj0377 - Campylobacter jejuni	99 UNCLASSIFIED PROTEINS
An00g14006_at	An01g09960	0.0231	0.000173	0.00507	5259.8	204.8	182	185.4	xylosidase xlnD - Aspergillus niger	01 METABOLISM	01.05 C-compound and carbohydrate metabolism	01.05.01 C-compound and carbohydrate utilization	01.05.01.01 C-compound, carbohydrate catabolism
An00g13829_at	An06g02180	0.503	0.000174	0.00509	41.6	15.3	18.7	6.1	weak similarity to Traf2 and NCK interacting kinase (splice variant 8) - Homo sapiens	99 UNCLASSIFIED PROTEINS
An00g02668_at	An12g10590	0.543	0.000176	0.00512	80.7	13.2	39.8	9.5	hypothetical protein	99 UNCLASSIFIED PROTEINS
An00g04548_at	An01g10240	0.678	0.00018	0.00522	74.6	9.2	45.4	6.8	similarity to hypothetical protein Rv2802c - Mycobacterium tuberculosis	99 UNCLASSIFIED PROTEINS
An00g05489_at	An01g08060	0.601	0.000183	0.00526	246.4	38.1	134.2	29.2	similarity to positive regulator of purine utilisation uaY - Aspergillus nidulans	01 METABOLISM	01.03 nucleotide metabolism	01.03.13 regulation of nucleotide metabolism	04 TRANSCRIPTION	04.05 mRNA transcription	04.05.01 mRNA synthesis	04.05.01.04 transcriptional control	40 SUBCELLULAR LOCALISATION	40.10 nucleus
An00g12150_at	An07g07170	0.684	0.000183	0.00526	204	29.3	125.3	21.1	strong similarity to Yippee - Drosophila melanogaster	99 UNCLASSIFIED PROTEINS
An00g06851_at	An02g00340	0.633	0.000187	0.00534	61.8	14.1	35.6	10.9	strong similarity to acetamidase amds - Aspergillus oryzae	01 METABOLISM	01.01 amino acid metabolism	01.01.10 amino acid degradation (catabolism)	01.02 nitrogen and sulfur metabolism	01.02.01 nitrogen and sulfur utilization	01.05 C-compound and carbohydrate metabolism	01.05.01 C-compound and carbohydrate utilization
An00g02498_at	An11g04900	0.512	0.000191	0.00539	225.7	32.5	104.7	24	hypothetical protein	99 UNCLASSIFIED PROTEINS
An00g06500_at	An09g00030	0.163	0.000195	0.00548	30.9	27	3.5	1.3	similarity to ubiquinone biosynthesis protein ubiD - Escherichia coli	99 UNCLASSIFIED PROTEINS
An00g04078_at	An04g02970	0.241	0.000196	0.00551	206.3	54.8	47.5	20.7	similarity to dimethylaniline monooxygenase FMO - Sus scrofa	01 METABOLISM	01.20 secondary metabolism	01.20.99 other secondary metabolism activities	11 CELL RESCUE, DEFENSE AND VIRULENCE	11.01 stress response	11.07 detoxification	11.07.99 other detoxification
An00g09466_at	An08g03980	0.778	0.000203	0.00564	174.8	10.7	122.9	21.3	strong similarity to inosine-uridine nucleosid hydrolase IUNH - Crithidia fasciculata	01 METABOLISM	01.03 nucleotide metabolism	01.03.01 purine nucleotide metabolism	01.03.04 pyrimidine nucleotide metabolism
An00g04778_at	An10g00790	0.183	0.000212	0.00581	69.5	12.8	13	6.7	similarity to hypothetical protein SCE6.29 - Streptomyces coelicolor	99 UNCLASSIFIED PROTEINS
An00g08955_at	An02g11410	0.493	0.000213	0.00584	231.2	33.4	107.8	43.5	strong similarity to hypothetical protein encoded by An12g10440 - Aspergillus niger [truncated ORF]	99 UNCLASSIFIED PROTEINS
An00g08923_at	An01g01630	0.162	0.000219	0.00598	86.8	25.5	14.2	7.1	strong similarity to hypothetical protein encoded by An09g00510 - Aspergillus niger	99 UNCLASSIFIED PROTEINS
An00g08597_at	An06g00260	0.327	0.000223	0.00604	146.1	21.3	45.9	21.1	strong similarity to hexose transporter Hxt5 - Saccharomyces cerevisiae	01 METABOLISM	01.05 C-compound and carbohydrate metabolism	01.05.07 C-compound, carbohydrate transport	08 CELLULAR TRANSPORT AND TRANSPORT MECHANISMS	08.19 cellular import	67 TRANSPORT FACILITATION	67.07 C-compound and carbohydrate transporters
An00g11420_at	An12g08550	0.59	0.000225	0.00607	259.3	31.5	136.9	15.9	strong similarity to hypothetical protein AAC25763.1 - Streptomyces lividans	99 UNCLASSIFIED PROTEINS
An00g06144_at	An12g02300	0.484	0.000227	0.0061	82.4	10.5	36.6	10.2	similarity to hypothetical protein encoded by An12g02310 - Aspergillus niger	99 UNCLASSIFIED PROTEINS
An00g08822_at	An18g02050	0.654	0.000234	0.00623	97.2	12.8	57.4	11.5	strong similarity to hypothetical protein 15E6.100 - Neurospora crassa	01 METABOLISM	01.20 secondary metabolism
An00g04285_at	An07g01100	0.711	0.000236	0.00626	211.7	36.3	135.5	29.1	similarity to glutathione S-transferase omega - Sus scrofa	06 PROTEIN FATE (folding, modification, destination)	06.07 protein modification	06.07.99 other protein modifications	11 CELL RESCUE, DEFENSE AND VIRULENCE	11.07 detoxification	11.07.03 detoxification by modification
An00g03662_at	An11g07330	0.132	0.000239	0.00632	118.7	107.9	12.6	7.9	similarity to 6-hydroxynicotinic acid mono-oxygenase 6-HNAMO from patent JP09121864-A - Pseudomonas fluorescens	01 METABOLISM	01.05 C-compound and carbohydrate metabolism	01.05.01 C-compound and carbohydrate utilization	01.05.01.01 C-compound, carbohydrate catabolism
An00g08266_at	An06g00360	0.539	1.86e-05	0.00637	401.8	64.5	193	23.2	strong similarity to filamentous growth protein Dfg5 - Saccharomyces cerevisiae	14 CELL FATE	14.04 cell differentiation	14.04.03 fungal cell differentiation	14.04.03.01 budding, cell polarity and filament formation
An00g08126_at	An18g01000	0.708	0.000245	0.00644	3432.4	251.8	2182.2	246.4	strong similarity to EST an_2192 - Aspergillus niger	99 UNCLASSIFIED PROTEINS
An00g13285_at	An01g05920	0.707	0.000253	0.00659	108.3	10.7	69.3	13	strong similarity to hypothetical methyltransferase AAO34671.1 - Gibberella zeae	99 UNCLASSIFIED PROTEINS
An00g03916_at	An01g08150	0.166	0.000254	0.00661	31.7	9.4	5.3	3.2	similarity to carbonyl reductase CBR - Homo sapiens	01 METABOLISM	01.06 lipid, fatty-acid and isoprenoid metabolism	01.06.01 lipid, fatty-acid and isoprenoid biosynthesis	01.06.01.07 isoprenoid biosynthesis	01.06.01.07.07 diterpenes biosynthesis
An00g08643_at	An12g10190	0.548	0.000255	0.00662	87.1	12.1	43.3	9.7	strong similarity to high-affinity nicotinic acid permease Tna1 - Saccharomyces cerevisiae	01 METABOLISM	01.05 C-compound and carbohydrate metabolism	01.05.07 C-compound, carbohydrate transport	08 CELLULAR TRANSPORT AND TRANSPORT MECHANISMS	08.19 cellular import	67 TRANSPORT FACILITATION	67.07 C-compound and carbohydrate transporters	67.19 allantoin and allantoate transporters
An00g10927_at	An01g13590	0.567	0.00027	0.00694	323.9	38.5	165.2	27.7	strong similarity to saccharopine reductase LYS3 - Magnaporthe grisea	01 METABOLISM	01.01 amino acid metabolism	01.01.01 amino acid biosynthesis	01.01.01.07 biosynthesis of the aspartate family	01.01.01.07.06 biosynthesis of lysine	01.01.01.07.06.03 aminoadipic acid pathway	40 SUBCELLULAR LOCALISATION	40.03 cytoplasm
An00g02371_at	An05g01350	0.639	0.000272	0.00696	286.1	41.6	166	39.9	hypothetical protein	99 UNCLASSIFIED PROTEINS
An00g08555_at	An06g00770	0.573	0.000277	0.00706	65.5	7.3	34.6	10.8	strong similarity to HC-toxin efflux pump TOXA - Cochliobolus carbonum	08 CELLULAR TRANSPORT AND TRANSPORT MECHANISMS	08.16 extracellular transport, exocytosis and secretion	11 CELL RESCUE, DEFENSE AND VIRULENCE	11.05 Disease, virulence and defense	11.07 detoxification	11.07.05 detoxification by export	67 TRANSPORT FACILITATION	67.28 drug transporters
An00g09537_at	An05g02030	0.319	0.00028	0.0071	86.5	19.6	26.3	12.2	strong similarity to lactonohydrolase from patent WO200028043-A2 - Fusarium venenatum	01 METABOLISM	01.05 C-compound and carbohydrate metabolism	01.05.01 C-compound and carbohydrate utilization
An00g07736_at	An13g04080	0.537	0.00028	0.0071	255.7	27.1	127.8	42.9	strong similarity to cytochrome P450 monooxygenase P450II - Gibberella fujikuroi	01 METABOLISM	01.06 lipid, fatty-acid and isoprenoid metabolism	01.06.01 lipid, fatty-acid and isoprenoid biosynthesis	01.06.01.07 isoprenoid biosynthesis	01.06.01.07.07 diterpenes biosynthesis	01.20 secondary metabolism	11 CELL RESCUE, DEFENSE AND VIRULENCE	11.07 detoxification	11.07.01 detoxification involving cytochrome P450
An00g00137_at	An12g05010	0.0158	0.000285	0.00719	768.5	129	20.7	24.7	acetyl xylan esterase axeA - Aspergillus niger	01 METABOLISM	01.05 C-compound and carbohydrate metabolism	01.05.01 C-compound and carbohydrate utilization	01.05.01.01 C-compound, carbohydrate catabolism	01.05.01.01.01 sugar, glucoside, polyol and carboxylate catabolism
An00g09942_at	An10g00530	0.612	0.000288	0.00725	1168.7	162	638.4	74.1	strong similarity to myo-inositol-1-phosphate synthase INO1 - Arabidopsis thaliana	01 METABOLISM	01.05 C-compound and carbohydrate metabolism	01.05.01 C-compound and carbohydrate utilization	01.06 lipid, fatty-acid and isoprenoid metabolism	01.06.01 lipid, fatty-acid and isoprenoid biosynthesis	01.06.01.01 phospholipid biosynthesis	40 SUBCELLULAR LOCALISATION	40.03 cytoplasm
An00g12024_at	An12g10410	0.526	0.000291	0.0073	100.2	17.2	48.6	13.9	strong similarity to UDP-Glc-4-epimerase galE - Escherichia coli	01 METABOLISM	01.05 C-compound and carbohydrate metabolism	01.05.01 C-compound and carbohydrate utilization	01.05.01.01 C-compound, carbohydrate catabolism	01.05.01.01.01 sugar, glucoside, polyol and carboxylate catabolism	01.05.01.03 C-compound, carbohydrate anabolism	01.05.01.03.02 polysaccharide biosynthesis	40 SUBCELLULAR LOCALISATION	40.03 cytoplasm
An00g02029_at	An06g02560	0.144	0.000298	0.00742	14.4	7.2	1.9	1.2	hypothetical protein	99 UNCLASSIFIED PROTEINS
An00g07970_at	An03g02640	0.725	0.000298	0.00742	136.8	15.1	89.3	14.4	strong similarity to DNA ligase CaLIG4 - Candida albicans [putative frameshift]	14 CELL FATE	14.01 cell growth / morphogenesis
An00g06421_at	An04g04710	0.571	0.000299	0.00743	93.9	12.7	48.4	9.4	similarity to transcription regulator 2 of pai operon paiB - Bacillus subtilis	04 TRANSCRIPTION	04.05 mRNA transcription	04.05.01 mRNA synthesis	04.05.01.04 transcriptional control
An00g10749_at	An11g07340	0.0464	0.0003	0.00744	219.1	312.6	5.5	3.5	strong similarity to hypothetical O-methyl transferase EncK - Streptomyces maritimus	99 UNCLASSIFIED PROTEINS
An00g09953_at	An09g00930	0.279	0.000301	0.00744	165.8	61	41.3	14	strong similarity to Na+/K+-exchanging ATPase alpha-1 chain NKAA1 - Rattus norvegicus [putative frameshift]	02 ENERGY	02.11 electron transport and membrane-associated energy conservation	02.11.99 other electron transport and membrane-associated energy conservation proteins
An00g09535_at	An08g00490	0.665	0.000308	0.00758	133.4	19.2	80.6	18.4	strong similarity to lactonohydrolase - Fusarium oxysporum	01 METABOLISM	01.05 C-compound and carbohydrate metabolism	01.05.01 C-compound and carbohydrate utilization	01.05.01.01 C-compound, carbohydrate catabolism	01.05.01.01.05 C-1 compound catabolism	01.05.01.01.05.03 ribulose-monophosphate cycle
An00g03623_at	An14g04420	0.632	0.00031	0.00762	202.5	36.9	114	17.6	similarity to 3-hydroxyisobutyrate dehydrogenase - Rattus norvegicus	01 METABOLISM	01.01 amino acid metabolism	01.01.10 amino acid degradation (catabolism)	01.01.10.04 degradation of amino acids of the pyruvate family	01.01.10.04.02 degradation of valine
An00g03961_at	An06g00720	0.503	0.00032	0.00781	85.2	19.1	39	11.7	similarity to chloroperoxidase CPO - Caldariomyces fumago	01 METABOLISM	01.05 C-compound and carbohydrate metabolism	11 CELL RESCUE, DEFENSE AND VIRULENCE	11.07 detoxification	11.07.03 detoxification by modification
An00g07321_at	An01g07000	0.55	0.000329	0.00801	448.9	94.8	220.8	49.6	strong similarity to C-14 sterol reductase Erg24 - Saccharomyces cerevisiae	01 METABOLISM	01.06 lipid, fatty-acid and isoprenoid metabolism	01.06.01 lipid, fatty-acid and isoprenoid biosynthesis	01.06.01.07 isoprenoid biosynthesis	01.06.01.07.11 tetracyclic and pentacyclic triterpenes (cholesterin, steroids and hopanoids) biosynthesis
An00g06196_at	An09g00360	0.441	0.000335	0.00814	94.5	11.7	38.7	12.1	similarity to hypothetical protein encoded by An07g04880 - Aspergillus niger	99 UNCLASSIFIED PROTEINS
An00g08687_at	An03g01160	0.705	0.000338	0.00815	210	40.2	133.6	31.8	strong similarity to epidermal protein-5 HEPI - Homo sapiens	99 UNCLASSIFIED PROTEINS
An00g07314_at	An12g10060	0.75	0.000341	0.00819	81.7	4.9	56	13.6	strong similarity to breast tumour-associated protein 77 from patent DE19813839-A1 - Homo sapiens	01 METABOLISM	01.05 C-compound and carbohydrate metabolism	01.05.01 C-compound and carbohydrate utilization
An00g10134_at	An03g01180	0.715	0.000346	0.00823	203.5	19	130.8	19.8	strong similarity to ORF 5 protein from patent WO200037629-A2 - Aspergillus terreus	99 UNCLASSIFIED PROTEINS
An00g06155_at	An12g02180	0.475	0.000352	0.00829	135.7	15.3	59.2	17.2	similarity to hypothetical protein encoded by An12g09970 - Aspergillus niger	99 UNCLASSIFIED PROTEINS
An00g13080_at	An18g00170	0.682	0.000353	0.00829	225.3	19.2	139.4	29.2	weak similarity to kinesin - Syncephalastrum racemosum	99 UNCLASSIFIED PROTEINS
An00g06705_at	An05g01810	0.618	0.000356	0.00831	93.4	10.8	52	9.5	strong similarity to 2-nitropropane dioxygenase precursor ncd-2 - Neurospora crassa	01 METABOLISM	01.20 secondary metabolism	01.20.50 catabolism of secondary metabolites
An00g04757_at	An12g01840	0.512	0.000359	0.00836	64.6	12.8	29.9	6.8	similarity to hypothetical protein related to meiosis-specific protein NDT80 - Neurospora crassa	99 UNCLASSIFIED PROTEINS
An00g07583_at	An11g03390	0.718	0.00037	0.0085	90.1	13.2	57.7	5.7	strong similarity to hypothetical protein CAB62422.1 - Schizosaccharomyces pombe	99 UNCLASSIFIED PROTEINS
An00g09697_at	An01g08980	0.737	0.000383	0.00878	645.1	61.2	427.1	57.5	strong similarity to membrane protein NHMP1 from patent WO9833817-A1 - Homo sapiens	11 CELL RESCUE, DEFENSE AND VIRULENCE	11.05 Disease, virulence and defense	11.05.03 defense related proteins
An00g10344_at	An07g03670	0.801	0.000385	0.0088	63.6	5.7	46.4	10.7	strong similarity to plasma membrane receptor Syg1 - Saccharomyces cerevisiae	13 REGULATION OF / INTERACTION WITH CELLULAR ENVIRONMENT	13.11 cellular sensing and response	13.11.03 chemoperception and response	13.11.03.07 pheromone response	14 CELL FATE	14.04 cell differentiation	14.04.03 fungal cell differentiation	14.04.03.03 pheromone response, mating-type determination, sex-specific proteins
An00g06450_at	An09g00640	0.616	0.000391	0.00893	81.7	17.7	44.9	9.1	similarity to transcription repressor RCO-1 - Neurospora crassa	04 TRANSCRIPTION	04.05 mRNA transcription	04.05.01 mRNA synthesis	04.05.01.04 transcriptional control	40 SUBCELLULAR LOCALISATION	40.10 nucleus
An00g13166_at	An02g07340	0.394	0.0004	0.00911	36	4.1	13.5	5.9	similarity to hypothetical protein CAE76294.1 - Neurospora crassa	99 UNCLASSIFIED PROTEINS
An00g12731_at	An02g10980	0.605	0.000415	0.00936	178	30.3	95.9	13.3	similarity to hypothetical glutathione S-transferase BAB68404.1 - Gibberella fujikuroi	99 UNCLASSIFIED PROTEINS
An00g11176_at	An07g06880	0.52	0.000422	0.00946	270.8	42	128.2	34	strong similarity to sugar transport protein Stl1 - Saccharomyces cerevisiae	01 METABOLISM	01.05 C-compound and carbohydrate metabolism	01.05.07 C-compound, carbohydrate transport	08 CELLULAR TRANSPORT AND TRANSPORT MECHANISMS	08.19 cellular import	67 TRANSPORT FACILITATION	67.07 C-compound and carbohydrate transporters
An00g06328_at	An18g04430	0.749	0.000428	0.00955	106.8	12.4	71.6	8	similarity to soluble epoxide hydrolase sEH clone EH3.1 - Solanum tuberosum	11 CELL RESCUE, DEFENSE AND VIRULENCE	11.07 detoxification	11.07.03 detoxification by modification
An00g01094_at	An12g02480	0.479	0.000432	0.00961	37.9	9	16.5	5.6	hypothetical protein	99 UNCLASSIFIED PROTEINS
An00g03605_at	An05g02220	0.326	0.000436	0.00964	80.5	16	25.6	11.4	similarity to 2-haloacid dehalogenase - Pseudomonas putida	11 CELL RESCUE, DEFENSE AND VIRULENCE	11.07 detoxification	11.07.03 detoxification by modification
An00g11748_at	An14g03510	0.627	0.000438	0.00965	143.5	13.9	81.8	17.4	strong similarity to sorbitol dehydrogenase SDH - Rattus norvegicus	01 METABOLISM	01.05 C-compound and carbohydrate metabolism	01.05.01 C-compound and carbohydrate utilization	01.05.01.01 C-compound, carbohydrate catabolism	01.05.01.01.01 sugar, glucoside, polyol and carboxylate catabolism	02 ENERGY
An00g11467_at	An11g07100	0.402	0.000446	0.00983	41.7	11.5	15.5	5.4	strong similarity to hypothetical protein encoded by An01g05280 - Aspergillus niger	99 UNCLASSIFIED PROTEINS
An00g05853_at	An07g07240	0.703	0.000448	0.00985	411.2	29.3	260.1	34.2	similarity to SCF ubiquitin ligase (E3) F-box subunit FBL3 - Homo sapiens	06 PROTEIN FATE (folding, modification, destination)	06.07 protein modification	06.07.05 modification by ubiquitination, deubiquitination
An00g05449_at	An01g01160	0.604	0.000452	0.0099	208.6	39.6	112.9	21.8	similarity to phosphinothricin N-acetyltransferase pat - Streptomyces viridochromogenes	01 METABOLISM	01.20 secondary metabolism	01.20.17 biosynthesis of secondary products derived from primary amino acids
An00g13695_at	An02g05620	0.598	0.000457	0.00996	1637.4	216.5	880.9	154.1	weak similarity to hypothetical protein encoded by An07g10060 - Aspergillus niger	99 UNCLASSIFIED PROTEINS
An00g09347_at	An07g06010	0.671	0.000463	0.0101	85.9	14.5	51.4	6.6	strong similarity to hypothetical protein YKR070w - Saccharomyces cerevisiae	99 UNCLASSIFIED PROTEINS
An00g01540_at	An15g03880	0.728	0.000467	0.0101	300.2	34.6	196.7	34.3	hypothetical protein	99 UNCLASSIFIED PROTEINS
An00g07113_at	An01g07260	0.778	0.000467	0.0101	389.6	43.2	272.5	42.5	strong similarity to anthranilate phosphoribosyltransferase - Saccharomyces cerevisiae	01 METABOLISM	01.01 amino acid metabolism	01.01.01 amino acid biosynthesis	01.01.01.11 biosynthesis of the cysteine-aromatic group	01.01.01.11.09 biosynthesis of phenylalanine	01.01.01.11.11 biosynthesis of tyrosine	01.01.01.11.13 biosynthesis of tryptophan
An00g11346_at	An03g00500	0.445	0.000473	0.0102	694.9	95.9	279	53.4	strong similarity to diglycosidase related protein SEQ ID NO:10 from patent WO200018931-A1 - Aspergillus fumigatus	01 METABOLISM	01.05 C-compound and carbohydrate metabolism
An00g07964_at	An11g07270	0.474	0.000471	0.0102	64.4	7.1	28.7	10.1	strong similarity to D-mandelate dehydrogenase D-MDH - Rhodotorula graminis	01 METABOLISM	01.05 C-compound and carbohydrate metabolism	01.05.01 C-compound and carbohydrate utilization	01.05.01.01 C-compound, carbohydrate catabolism
An00g06261_at	An15g06240	0.586	0.000482	0.0104	216	36.2	115.3	30.4	similarity to NADPH-protochlorophyllide oxidoreductase PorB - Hordeum vulgare	01 METABOLISM	01.07 metabolism of vitamins, cofactors, and prosthetic groups	01.07.01 biosynthesis of vitamins, cofactors, and prosthetic groups	01.20 secondary metabolism	01.20.19 biosynthesis of secondary products derived from glycine, L-serine and L-alanine	01.20.19.01 biosynthesis of porphyrins
An00g10301_at	An09g01240	0.628	0.00049	0.0105	292.8	24.9	165	18.8	strong similarity to phospholipase B - Penicillium notatum	01 METABOLISM	01.06 lipid, fatty-acid and isoprenoid metabolism	01.06.04 breakdown of lipids, fatty acids and isoprenoids	01.06.07 lipid, fatty-acid and isoprenoid utilization
An00g00135_at	An04g10130	0.632	0.000498	0.0106	102	9	58.3	10.5	3-isopropylmalate dehydrogenase leu2B - Aspergillus niger	01 METABOLISM	01.01 amino acid metabolism	01.01.01 amino acid biosynthesis	01.01.01.15 biosynthesis of the pyruvate family (alanine, isoleucine, leucine, valine) and D-alanine	25 DEVELOPMENT (Systemic)	25.01 fungal/microorganismic development
An00g08231_at	An03g00130	0.652	0.000511	0.0108	786.9	107.9	464.6	104.5	strong similarity to FAD-dependent L-sorbose dehydrogenase SDH - Gluconobacter oxydans	01 METABOLISM	01.05 C-compound and carbohydrate metabolism	01.05.01 C-compound and carbohydrate utilization	01.05.01.01 C-compound, carbohydrate catabolism	01.05.01.01.01 sugar, glucoside, polyol and carboxylate catabolism
An00g11295_at	An15g02700	0.672	0.000508	0.0108	220.6	42.9	132.1	21	strong similarity to ATP-dependent DNA helicase II subunit Ku70 - Mus musculus	03 CELL CYCLE AND DNA PROCESSING	03.01 DNA processing	03.01.03 DNA synthesis and replication	30 CONTROL OF CELLULAR ORGANIZATION	30.10 nucleus	30.10.03 organization of chromosome structure	40 SUBCELLULAR LOCALISATION	40.10 nucleus
An00g13320_at	An08g07620	0.127	0.00052	0.0109	79.6	13.8	11.5	6.4	similarity to hypothetical protein EAA63156.1 - Aspergillus nidulans [truncated ORF]	99 UNCLASSIFIED PROTEINS
An00g06808_at	An05g01070	0.334	0.00052	0.0109	414.2	94	129.7	50.8	strong similarity to 7-aminocholesterol resistance protein Rta1 - Saccharomyces cerevisiae	11 CELL RESCUE, DEFENSE AND VIRULENCE	11.07 detoxification	11.99 other cell rescue activities
An00g07883_at	An11g03240	0.606	0.000521	0.011	80.4	8.7	44.9	13.1	strong similarity to NAD-dependent D-arabinitol dehydrogenase ard - Candida tropicalis	01 METABOLISM	01.05 C-compound and carbohydrate metabolism	01.05.01 C-compound and carbohydrate utilization
An00g00762_at	An12g02660	0.0623	0.000538	0.0111	159.8	47.7	13	10.2	hypothetical protein	99 UNCLASSIFIED PROTEINS
An00g09713_at	An03g06410	0.437	0.000528	0.0111	167.6	51.4	63.2	10.4	strong similarity to methyl sterol oxidase Erg25 - Saccharomyces cerevisiae	01 METABOLISM	01.06 lipid, fatty-acid and isoprenoid metabolism	01.06.01 lipid, fatty-acid and isoprenoid biosynthesis	01.06.01.07 isoprenoid biosynthesis	40 SUBCELLULAR LOCALISATION	40.07 endoplasmic reticulum
An00g10054_at	An11g02460	0.617	0.000532	0.0111	237.7	47	129.8	13.7	strong similarity to norsolorinic acid ketoreductase nor-1 - Aspergillus parasiticus	01 METABOLISM	01.20 secondary metabolism	01.20.05 biosynthesis of acetic acid derivatives	01.20.05.11 biosynthesis of polyketides	11 CELL RESCUE, DEFENSE AND VIRULENCE	11.05 Disease, virulence and defense	11.05.05 virulence, disease factors	11.05.05.01 toxins
An00g03053_at	An12g03570	0.685	0.000537	0.0111	502.3	238.5	278.1	32.5	orotidine-5-phosphate decarboxylase pyrA - Aspergillus niger	01 METABOLISM	01.03 nucleotide metabolism	01.03.04 pyrimidine nucleotide metabolism
An00g09645_at	An07g05440	0.514	0.000545	0.0112	25.8	3.5	12.2	3.6	strong similarity to maleylacetate reductase macA - Rhodococcus opacus	99 UNCLASSIFIED PROTEINS
An00g10520_at	An07g05670	0.75	0.000545	0.0112	76.2	5.3	51.3	6	strong similarity to hypothetical membrane protein YOR389w - Saccharomyces cerevisiae	99 UNCLASSIFIED PROTEINS
An00g07502_at	An04g04670	0.55	0.000551	0.0113	94.4	19.5	46.7	10.8	strong similarity to chitinase cts1 - Coccidioides immitis	01 METABOLISM	01.05 C-compound and carbohydrate metabolism	01.05.01 C-compound and carbohydrate utilization	01.05.01.03 C-compound, carbohydrate anabolism	01.05.01.03.04 aminosaccharide biosynthesis	11 CELL RESCUE, DEFENSE AND VIRULENCE	11.05 Disease, virulence and defense	11.05.03 defense related proteins
An00g00463_at	An01g10520	0.614	0.000553	0.0113	29.8	4.4	16.5	3.2	hypothetical protein	99 UNCLASSIFIED PROTEINS
An00g08445_at	An02g06720	0.719	0.000558	0.0114	172.4	14.9	113.2	28	strong similarity to glutaminase A gtaA - Aspergillus oryzae	01 METABOLISM	01.01 amino acid metabolism	01.01.01 amino acid biosynthesis	01.01.10 amino acid degradation (catabolism)	01.02 nitrogen and sulfur metabolism
An00g05571_at	An12g01040	0.832	0.000568	0.0116	164.6	14.9	123.6	21.1	similarity to hypothetical membrane protein YMR221c - Saccharomyces cerevisiae	99 UNCLASSIFIED PROTEINS
An00g10621_at	An11g06280	0.354	0.000586	0.0117	54.1	15.2	17.5	7	strong similarity to protein fragment SEQ ID NO:17197 from patent EP1033405 - Arabidopsis thaliana	99 UNCLASSIFIED PROTEINS
An00g13208_at	An04g04470	0.434	0.000577	0.0117	56.3	10.1	22.1	5.1	weak similarity to NifA-regulated gene NrgA - Bradyrhizobium japonicum	99 UNCLASSIFIED PROTEINS
An00g08949_at	An01g13720	0.532	0.000578	0.0117	84.4	19.8	40.6	11.6	strong similarity to hypothetical protein encoded by An12g06470 - Aspergillus niger	99 UNCLASSIFIED PROTEINS
An00g01806_at	An14g00140	0.723	0.000576	0.0117	160.4	28.9	104.2	20.6	hypothetical protein	99 UNCLASSIFIED PROTEINS
An00g11042_at	An12g05030	0.696	0.000603	0.012	197.5	17.7	123.3	15.4	strong similarity to enzyme activator protein Skt5 - Saccharomyces cerevisiae	01 METABOLISM	01.05 C-compound and carbohydrate metabolism	01.05.01 C-compound and carbohydrate utilization	01.05.04 regulation of C-compound and carbohydrate utilization
An00g08587_at	An06g00560	0.396	0.000631	0.0125	3731.1	410.9	1366.1	420.1	strong similarity to hexose transporter Hxt13 - Saccharomyces cerevisiae	01 METABOLISM	01.05 C-compound and carbohydrate metabolism	01.05.07 C-compound, carbohydrate transport	08 CELLULAR TRANSPORT AND TRANSPORT MECHANISMS	08.19 cellular import
An00g08112_at	An02g09310	0.652	0.000633	0.0125	164.1	19	96.8	20.1	strong similarity to erythrocyte membrane protein stomatin - Homo sapiens	13 REGULATION OF / INTERACTION WITH CELLULAR ENVIRONMENT	13.01 ionic homeostasis	13.01.01 homeostasis of cations	13.01.01.01 homeostasis of metal ions (Na, K, Ca etc.)
An00g06520_at	An03g05110	0.567	0.000653	0.0128	89.7	24.6	44.6	8.9	similarity to hypothetical protein BAB11562.1 - Arabidopsis thaliana	99 UNCLASSIFIED PROTEINS
An00g12118_at	An07g09190	0.749	0.000655	0.0128	115.4	9.6	79.4	21.7	strong similarity to very long-chain fatty acyl-CoA synthase Fat1 - Saccharomyces cerevisiae	01 METABOLISM	01.06 lipid, fatty-acid and isoprenoid metabolism	01.06.04 breakdown of lipids, fatty acids and isoprenoids	01.06.07 lipid, fatty-acid and isoprenoid utilization	08 CELLULAR TRANSPORT AND TRANSPORT MECHANISMS	08.19 cellular import	67 TRANSPORT FACILITATION	67.13 lipid transporters
An00g06459_at	An18g02730	0.414	0.000678	0.0131	108.4	13.6	41.6	12.7	similarity to transmembrane protein PTH11 - Magnaporthe grisea	40 SUBCELLULAR LOCALISATION	40.25 vacuole or lysosome
An00g06098_at	An14g01180	0.275	0.000687	0.0132	30.6	7.7	8	3.9	similarity to hypothetical protein encoded by An02g08790 - Aspergillus niger	99 UNCLASSIFIED PROTEINS
An00g12409_at	An11g01250	0.514	0.00069	0.0133	45.5	11.8	21.1	6.1	weak similarity to cyclin-dependent kinase Cdk8 - Drosophila melanogaster	06 PROTEIN FATE (folding, modification, destination)	06.07 protein modification	06.07.03 modification by phosphorylation, dephosphorylation
An00g06085_at	An12g06340	0.588	0.000706	0.0135	53.5	14.6	27.4	2.4	similarity to erythrocyte ankyrin ANK1 - Homo sapiens	40 SUBCELLULAR LOCALISATION	40.04 cytoskeleton
An00g09125_at	An08g01180	0.834	0.000712	0.0136	729	66.1	552.3	118.2	strong similarity to hypothetical protein SC4G1.04c - Streptomyces coelicolor	99 UNCLASSIFIED PROTEINS
An00g06350_at	An03g02500	0.654	0.000725	0.0137	300.6	44.9	176.2	30.2	similarity to transmembrane protein from patent WO9927105-A2 - Chlamydia pneumoniae	01 METABOLISM	01.06 lipid, fatty-acid and isoprenoid metabolism
An00g09838_at	An18g01400	0.68	0.000722	0.0137	79.7	9	48.3	3.9	strong similarity to monocarboxylate transporter 3 MCT3 - Rattus norvegicus	01 METABOLISM	01.05 C-compound and carbohydrate metabolism	01.05.07 C-compound, carbohydrate transport	08 CELLULAR TRANSPORT AND TRANSPORT MECHANISMS	08.16 extracellular transport, exocytosis and secretion	08.19 cellular import	13 REGULATION OF / INTERACTION WITH CELLULAR ENVIRONMENT	13.01 ionic homeostasis	13.01.01 homeostasis of cations	13.01.01.03 homeostasis of protons	67 TRANSPORT FACILITATION	67.07 C-compound and carbohydrate transporters	67.07.99 other C-compound transporters	67.50 transport mechanism	67.50.03 symporters	67.50.03.01 proton driven symporter
An00g06337_at	An01g13470	0.684	0.000751	0.0141	131.6	11.4	80.5	7.4	similarity to topoisomerase II binding protein TopBP from patent JP11075856-A - Homo sapiens	99 UNCLASSIFIED PROTEINS
An00g11025_at	An11g03260	0.434	0.000771	0.0144	347.9	30.2	144.3	67.4	strong similarity to short-chain dehydrogenase sou1 - Candida albicans	01 METABOLISM	01.05 C-compound and carbohydrate metabolism
An00g13089_at	An09g00450	0.178	0.000781	0.0145	71.6	11.3	13.5	8.8	weak similarity to L-aminoadipate-semialdehyde dehydrogenase Lys2 - Saccharomyces cerevisiae	99 UNCLASSIFIED PROTEINS
An00g00163_at	An08g08750	0.841	0.000779	0.0145	1754.4	123.4	1327.6	178.6	carboxypeptidase Y cpy from patent WO9609397-A1 - Aspergillus niger	06 PROTEIN FATE (folding, modification, destination)	06.13 proteolytic degradation	06.13.04 lysosomal and vacuolar degradation
An00g06985_at	An01g06800	0.555	0.000805	0.0148	130.3	17.7	66	16.8	strong similarity to alkaline ceramidase Ypc1 - Saccharomyces cerevisiae	01 METABOLISM	01.06 lipid, fatty-acid and isoprenoid metabolism	01.06.01 lipid, fatty-acid and isoprenoid biosynthesis	01.06.01.03 glycolipid biosynthesis	01.06.07 lipid, fatty-acid and isoprenoid utilization
An00g03694_at	An16g01410	0.613	0.000803	0.0148	30.9	7.1	17.1	5.3	similarity to acetate regulatory DNA binding protein facB - Aspergillus nidulans	04 TRANSCRIPTION	04.05 mRNA transcription	04.05.01 mRNA synthesis	04.05.01.04 transcriptional control	40 SUBCELLULAR LOCALISATION	40.10 nucleus
An00g08626_at	An11g01720	0.617	0.000808	0.0148	138.4	10.5	78.9	23.1	strong similarity to high-affinity nicotinic acid permease Tna1 - Saccharomyces cerevisiae	01 METABOLISM	01.05 C-compound and carbohydrate metabolism	01.05.07 C-compound, carbohydrate transport	08 CELLULAR TRANSPORT AND TRANSPORT MECHANISMS	08.19 cellular import	67 TRANSPORT FACILITATION	67.07 C-compound and carbohydrate transporters	67.19 allantoin and allantoate transporters
An00g10335_at	An07g00530	0.666	0.000808	0.0148	58.9	10.1	35.5	8.8	strong similarity to pisatin demethylase PDA6-1 - Nectria haematococca	11 CELL RESCUE, DEFENSE AND VIRULENCE	11.07 detoxification	11.07.01 detoxification involving cytochrome P450
An00g12056_at	An01g03550	0.761	0.000802	0.0148	202.9	21.5	139.1	23.7	strong similarity to urease URE1 - Cryptococcus neoformans	01 METABOLISM	01.02 nitrogen and sulfur metabolism	01.02.99 other nitrogen and sulfur metabolism activities
An00g06961_at	An11g05600	0.246	0.000824	0.0151	52.2	13.7	12.7	7	strong similarity to alcohol dehydrogenase alkJ - Pseudomonas oleovorans	99 UNCLASSIFIED PROTEINS
An00g09563_at	An04g05880	0.36	0.000841	0.0152	336.9	175	108.1	48.4	strong similarity to linoleate diol synthase - Gaeumannomyces graminis	01 METABOLISM	01.06 lipid, fatty-acid and isoprenoid metabolism	01.06.04 breakdown of lipids, fatty acids and isoprenoids
An00g09648_at	An07g06280	0.47	0.000835	0.0152	63.2	14.6	27.3	9.3	strong similarity to maleylacetoacetate isomerase maiA - Aspergillus nidulans	01 METABOLISM	01.01 amino acid metabolism	01.01.10 amino acid degradation (catabolism)	01.01.10.05 degradation of amino acids of the cysteine-aromatic group	01.01.10.05.05 degradation of phenylalanine
An00g08436_at	An18g03980	0.746	0.000835	0.0152	228.8	24.7	153.4	23.4	strong similarity to glutamate carboxypeptidase II - Rattus norvegicus	06 PROTEIN FATE (folding, modification, destination)	06.07 protein modification	06.13 proteolytic degradation	10 CELLULAR COMMUNICATION/SIGNAL TRANSDUCTION MECHANISM	10.05 transmembrane signal transduction
An00g13858_at	An18g05800	0.637	0.000865	0.0155	35.2	8.3	20	4.4	weak similarity to Toll/interleukin-1 receptor-like protein TIL4 - Homo sapiens	10 CELLULAR COMMUNICATION/SIGNAL TRANSDUCTION MECHANISM	10.01 intracellular signalling	10.01.01 unspecified signal transduction
An00g00125_at	An02g09330	0.793	0.000863	0.0155	118.9	12.4	84.8	13.7	weak similarity to S-phase kinase associated protein p45Skp2 from patent WO9711176-A2 - Homo sapiens [truncated ORF]	99 UNCLASSIFIED PROTEINS
An00g10611_at	An02g09790	0.737	0.000872	0.0156	271.8	46.3	179.9	33.5	strong similarity to protein fragment SEQ ID NO:38506 from patent EP1033405-A2 - Arabidopsis thaliana	01 METABOLISM	01.01 amino acid metabolism	01.01.07 amino acid transport	67 TRANSPORT FACILITATION	67.10 amino-acid transporters
An00g06079_at	An03g00400	0.609	0.000882	0.0157	59.8	13.8	32.5	7.2	similarity to heat shock protein Hsp42 - Saccharomyces cerevisiae	06 PROTEIN FATE (folding, modification, destination)	06.01 protein folding and stabilization	11 CELL RESCUE, DEFENSE AND VIRULENCE	11.01 stress response	30 CONTROL OF CELLULAR ORGANIZATION	30.04 cytoskeleton
An00g07045_at	An12g02450	0.652	0.000886	0.0158	156.8	11.8	93.5	22.5	strong similarity to alpha-glucan synthase mok1p - Schizosaccharomyces pombe	01 METABOLISM	01.05 C-compound and carbohydrate metabolism	01.05.01 C-compound and carbohydrate utilization	01.05.01.03 C-compound, carbohydrate anabolism	01.05.01.03.02 polysaccharide biosynthesis	02 ENERGY	02.19 metabolism of energy reserves (e.g. glycogen, trehalose)
An00g02230_at	An04g08430	0.755	0.000887	0.0158	163.8	17.7	111.3	17.4	hypothetical protein	99 UNCLASSIFIED PROTEINS
An00g12669_at	An11g01260	0.0672	0.000927	0.0163	250.2	48.9	22.8	14.1	weak similarity to hypothetical protein encoded by B1D4.080 - Neurospora crassa	99 UNCLASSIFIED PROTEINS
An00g00620_at	An07g06230	0.464	0.000938	0.0163	91.6	12.4	39.3	12.7	hypothetical protein	99 UNCLASSIFIED PROTEINS
An00g09856_at	An15g00310	0.481	0.000939	0.0163	115.7	22	50.1	12.3	strong similarity to monosaccharide transporter AmMst-1 - Amanita muscaria	01 METABOLISM	01.05 C-compound and carbohydrate metabolism	01.05.07 C-compound, carbohydrate transport	08 CELLULAR TRANSPORT AND TRANSPORT MECHANISMS	08.19 cellular import	67 TRANSPORT FACILITATION	67.07 C-compound and carbohydrate transporters
An00g04180_at	An09g00620	0.532	0.000932	0.0163	135.5	28.8	64.2	11.1	similarity to estradiol 17-beta-dehydrogenase HSD17B1 - Rattus norvegicus	01 METABOLISM	01.05 C-compound and carbohydrate metabolism	01.05.01 C-compound and carbohydrate utilization
An00g06381_at	An04g02300	0.695	0.000937	0.0163	83.5	7.6	53.4	13.2	similarity to trans-2-enoyl-ACP reductase II fabK - Streptococcus pneumoniae	01 METABOLISM	01.06 lipid, fatty-acid and isoprenoid metabolism	01.06.01 lipid, fatty-acid and isoprenoid biosynthesis	01.06.01.05 fatty acid biosynthesis
An00g09896_at	An01g02160	0.724	0.000932	0.0163	115.8	12	76.8	19.2	strong similarity to multidrug resistance protein fnx1p - Schizosaccharomyces pombe	08 CELLULAR TRANSPORT AND TRANSPORT MECHANISMS	08.16 extracellular transport, exocytosis and secretion	11 CELL RESCUE, DEFENSE AND VIRULENCE	11.07 detoxification	11.07.05 detoxification by export	67 TRANSPORT FACILITATION	67.28 drug transporters
An00g05222_at	An01g07530	0.744	0.000932	0.0163	51.4	10.4	34.5	8.3	similarity to monocarboxylate transporter MCT2 - Mesocricetus auratus	01 METABOLISM	01.05 C-compound and carbohydrate metabolism	01.05.07 C-compound, carbohydrate transport	08 CELLULAR TRANSPORT AND TRANSPORT MECHANISMS	08.16 extracellular transport, exocytosis and secretion	08.19 cellular import	13 REGULATION OF / INTERACTION WITH CELLULAR ENVIRONMENT	13.01 ionic homeostasis	13.01.01 homeostasis of cations	13.01.01.03 homeostasis of protons	67 TRANSPORT FACILITATION	67.07 C-compound and carbohydrate transporters	67.07.99 other C-compound transporters	67.50 transport mechanism	67.50.03 symporters	67.50.03.01 proton driven symporter
An00g05930_at	An11g07290	0.473	0.000947	0.0164	158.2	55.7	66.3	20.2	similarity to spectinomycin adenylyltransferase spc - Staphylococcus aureus	11 CELL RESCUE, DEFENSE AND VIRULENCE	11.07 detoxification	11.07.03 detoxification by modification	29 TRANSPOSABLE ELEMENTS, VIRAL AND PLASMID PROTEINS	29.03 transposons
An00g05623_at	An12g07770	0.789	0.00095	0.0165	492.8	46.6	349.7	52.4	similarity to protein fragment SEQ ID NO:6347 from patent EP1033405-A2 - Arabidopsis thaliana	99 UNCLASSIFIED PROTEINS
An00g09372_at	An09g04470	0.815	0.000957	0.0165	643	75.9	470.7	72.2	strong similarity to hypothetical protein YOR197w - Saccharomyces cerevisiae	99 UNCLASSIFIED PROTEINS
An00g11550_at	An11g08100	0.575	0.000968	0.0166	56.1	9.5	29.4	8.1	strong similarity to hypothetical protein encoded by An12g06830 - Aspergillus niger	99 UNCLASSIFIED PROTEINS
An00g03967_at	An11g06040	0.254	0.000983	0.0168	37.2	8	9.8	5.3	similarity to choline kinase CK1 - Glycine max	01 METABOLISM	01.06 lipid, fatty-acid and isoprenoid metabolism	01.06.01 lipid, fatty-acid and isoprenoid biosynthesis	01.20 secondary metabolism	01.20.17 biosynthesis of secondary products derived from primary amino acids	01.20.17.01 biosynthesis of nonprotein amino acids	40 SUBCELLULAR LOCALISATION	40.03 cytoplasm
An00g05708_at	An16g00540	0.291	0.000979	0.0168	62.3	4.5	17.6	6.1	similarity to large secreted protein - Streptomyces coelicolor [truncated ORF]	99 UNCLASSIFIED PROTEINS
An00g08867_at	An01g12240	0.227	0.000999	0.017	591.2	215.3	126.5	61.3	strong similarity to hypothetical protein CAC28784.2 - Neurospora crassa	99 UNCLASSIFIED PROTEINS
An00g07091_at	An01g14480	0.3	0.00102	0.0172	78.5	17.1	22.8	12.1	strong similarity to aminotriazole resistance protein Atr1 - Saccharomyces cerevisiae	08 CELLULAR TRANSPORT AND TRANSPORT MECHANISMS	08.16 extracellular transport, exocytosis and secretion	11 CELL RESCUE, DEFENSE AND VIRULENCE	11.07 detoxification	11.07.05 detoxification by export	67 TRANSPORT FACILITATION	67.28 drug transporters	67.50 transport mechanism	67.50.05 antiporters	67.50.05.01 proton driven antiporter
An00g05102_at	An11g00400	0.774	0.00101	0.0172	138.2	13.9	96.2	14.8	similarity to isovaleryl-CoA dehydrogenase IVD - Homo sapiens	01 METABOLISM	01.01 amino acid metabolism	01.01.10 amino acid degradation (catabolism)	01.01.10.04 degradation of amino acids of the pyruvate family	01.01.10.04.03 degradation of leucine	40 SUBCELLULAR LOCALISATION	40.16 mitochondrion
An00g03307_at	An01g03730	0.541	0.00104	0.0175	39.6	8.6	19.3	4.6	questionable ORF	99 UNCLASSIFIED PROTEINS
An00g03857_at	An01g01380	0.112	0.00109	0.0182	54.7	13.7	7.6	6.2	similarity to beta transducin-like protein het-e - Podospora anserina	10 CELLULAR COMMUNICATION/SIGNAL TRANSDUCTION MECHANISM	10.01 intracellular signalling	10.01.01 unspecified signal transduction	10.01.05 enzyme mediated signal transduction	10.01.05.05 G-protein mediated signal transduction	14 CELL FATE	14.04 cell differentiation	14.04.03 fungal cell differentiation	14.04.03.03 pheromone response, mating-type determination, sex-specific proteins	14.10 cell death	25 DEVELOPMENT (Systemic)	25.01 fungal/microorganismic development
An00g02861_at	An18g02600	0.533	0.0011	0.0183	105.3	9.1	53.1	20.8	hypothetical protein	99 UNCLASSIFIED PROTEINS
An00g00850_at	An13g01520	0.425	0.00112	0.0185	976.4	72.9	384.4	110.3	hypothetical protein	99 UNCLASSIFIED PROTEINS
An00g04396_at	An04g09390	0.256	0.00112	0.0186	37.6	7.5	9.7	5.1	similarity to hypothetical aklanonic acid methyltransferase dauC - Streptomyces sp.	99 UNCLASSIFIED PROTEINS
An00g11655_at	An11g02550	0.433	0.00112	0.0186	229.2	67	87.8	21.8	strong similarity to phosphoenolpyruvate carboxykinase KlPck1 - Kluyveromyces lactis	01 METABOLISM	01.05 C-compound and carbohydrate metabolism	01.05.01 C-compound and carbohydrate utilization	02 ENERGY	02.01 glycolysis and gluconeogenesis	40 SUBCELLULAR LOCALISATION	40.03 cytoplasm
An00g06011_at	An18g04040	0.615	0.00113	0.0186	308.5	32.5	170.5	25.9	similarity to alkaline phosphatase from patent WO9748416-A1 - Methanococcus igneus	01 METABOLISM	01.04 phosphate metabolism	01.04.01 phosphate utilization
An00g06093_at	An13g04070	0.692	0.00114	0.0188	303	51	189.8	44.1	strong similarity to FLO11 gene expression regulator At14 from patent WO200257456-A2 - Unclassified organism	99 UNCLASSIFIED PROTEINS
An00g05078_at	An09g02320	0.734	0.00115	0.0188	173.4	20.1	115.2	24.8	similarity to integral membrane protein PTH11 - Magnaporthe grisea	11 CELL RESCUE, DEFENSE AND VIRULENCE	11.05 Disease, virulence and defense	11.05.99 other disease and defense related proteins	14 CELL FATE	14.01 cell growth / morphogenesis	14.01.03 directional cell growth (morphogenesis)	25 DEVELOPMENT (Systemic)	25.01 fungal/microorganismic development	40 SUBCELLULAR LOCALISATION	40.25 vacuole or lysosome
An00g12031_at	An02g03590	0.546	0.00115	0.0189	931.9	97	456.3	61.9	strong similarity to UDP-glucose-hexose-1-phosphate uridylyltransferase Gal7 - Saccharomyces cerevisiae	01 METABOLISM	01.05 C-compound and carbohydrate metabolism	01.05.01 C-compound and carbohydrate utilization	13 REGULATION OF / INTERACTION WITH CELLULAR ENVIRONMENT	13.01 ionic homeostasis	13.01.03 homeostasis of anions	13.01.03.99 homeostasis of other anions	40 SUBCELLULAR LOCALISATION	40.03 cytoplasm
An00g08211_at	An01g13060	0.759	0.00117	0.019	328.5	37.8	223.5	30.2	strong similarity to EST an_2136 - Aspergillus niger	99 UNCLASSIFIED PROTEINS
An00g07508_at	An12g05360	0.803	0.00117	0.0191	297.5	20.1	216.4	40.1	strong similarity to cholesterol 24-hydroxylase - Mus musculus	01 METABOLISM	01.05 C-compound and carbohydrate metabolism	11 CELL RESCUE, DEFENSE AND VIRULENCE	11.07 detoxification	11.07.01 detoxification involving cytochrome P450	40 SUBCELLULAR LOCALISATION	40.07 endoplasmic reticulum
An00g11982_at	An11g01890	0.745	0.00118	0.0192	218.3	39.7	146.7	34	strong similarity to tyrosine phosphatase nimT - Aspergillus nidulans	03 CELL CYCLE AND DNA PROCESSING	03.03 cell cycle	03.03.01 mitotic cell cycle and cell cycle control	06 PROTEIN FATE (folding, modification, destination)	06.07 protein modification	06.07.03 modification by phosphorylation, dephosphorylation
An00g12663_at	An04g06800	0.221	0.00126	0.0203	28	6.7	7.1	6.3	weak similarity to hypothetical protein C34C6.1 - Caenorhabditis elegans	99 UNCLASSIFIED PROTEINS
An00g13945_at	An06g02120	0.477	0.00129	0.0206	104	20.2	46.4	19.4	weak similarity to Tyk2 non-receptor tyrosine - Mus musculus	99 UNCLASSIFIED PROTEINS
An00g03596_at	An01g11270	0.842	0.0013	0.0206	108.1	9.6	82.9	19.5	similarity to 2,3-dihydroxybenzoic acid decarboxylase from patent WO9909048-A1 - Aspergillus niger	01 METABOLISM	01.05 C-compound and carbohydrate metabolism	01.05.01 C-compound and carbohydrate utilization
An00g11415_at	An04g00610	0.702	0.00131	0.0207	444.2	55.5	282.3	62.2	strong similarity to hydroxymethylglutaryl-coenzyme A reductase hmg1p - Schizosaccharomyces pombe [truncated ORF]	01 METABOLISM	01.06 lipid, fatty-acid and isoprenoid metabolism	01.06.01 lipid, fatty-acid and isoprenoid biosynthesis	01.06.01.07 isoprenoid biosynthesis
An00g09126_at	An02g08910	0.649	0.00131	0.0208	65.1	12.4	37.6	5.6	strong similarity to hypothetical protein SC5C7.08 - Streptomyces coelicolor	99 UNCLASSIFIED PROTEINS
An00g05258_at	An18g04550	0.486	0.00133	0.021	41.1	5.9	19.1	7.7	similarity to mucin-like protein Muc1 - Saccharomyces cerevisiae	99 UNCLASSIFIED PROTEINS
An00g10239_at	An08g05400	0.783	0.00134	0.0211	258	25.9	184.3	42.4	strong similarity to peroxisomal acetyl-CoA C-acyltransferase POT1 - Yarrowia lipolytica	01 METABOLISM	01.06 lipid, fatty-acid and isoprenoid metabolism	01.06.01 lipid, fatty-acid and isoprenoid biosynthesis	01.06.01.05 fatty acid biosynthesis	01.06.04 breakdown of lipids, fatty acids and isoprenoids	01.06.07 lipid, fatty-acid and isoprenoid utilization	40 SUBCELLULAR LOCALISATION	40.19 peroxisome
An00g04063_at	An02g08200	0.614	0.00135	0.0212	36.1	4.3	20.1	4.9	similarity to developmental abscission/dehiscence protein SAC25 - Brassica napus	10 CELLULAR COMMUNICATION/SIGNAL TRANSDUCTION MECHANISM	10.05 transmembrane signal transduction	10.05.99 other transmembrane signal transduction mechanism	14 CELL FATE	14.10 cell death	25 DEVELOPMENT (Systemic)
An00g08901_at	An04g09660	0.163	0.00136	0.0213	69	15.2	13.1	9.4	similarity to hypothetical serine/threonine protein kinase AAO52136.1 - Dictyostelium discoideum	99 UNCLASSIFIED PROTEINS
An00g00446_at	An07g04360	0.762	0.00137	0.0213	170.2	21.6	116.4	17.8	hypothetical protein	99 UNCLASSIFIED PROTEINS
An00g08603_at	An07g01310	0.674	0.00137	0.0214	42	7.4	26.3	9	strong similarity to high affinity glucose transporter HGT1 - Kluyveromyces lactis	01 METABOLISM	01.05 C-compound and carbohydrate metabolism	01.05.07 C-compound, carbohydrate transport	08 CELLULAR TRANSPORT AND TRANSPORT MECHANISMS	08.19 cellular import	67 TRANSPORT FACILITATION	67.07 C-compound and carbohydrate transporters
An00g03764_at	An15g04810	0.739	0.00139	0.0216	332.3	30.4	219.8	21.5	similarity to alpha-1,3-mannosyltransferase Mnt2 - Saccharomyces cerevisiae	01 METABOLISM	01.05 C-compound and carbohydrate metabolism	01.05.01 C-compound and carbohydrate utilization	06 PROTEIN FATE (folding, modification, destination)	06.07 protein modification
An00g00982_at	An03g02230	0.63	0.0014	0.0217	62.8	11.3	35.8	8.4	hypothetical protein	99 UNCLASSIFIED PROTEINS
An00g08132_at	An16g00070	0.75	0.0014	0.0217	719.3	94.7	483.6	70	strong similarity to EST an_2627 - Aspergillus niger	99 UNCLASSIFIED PROTEINS
An00g03767_at	An13g02780	0.686	0.00145	0.0222	134.9	18.9	83.8	18.2	similarity to alpha-adducin alpha-ADD - Rattus norvegicus	10 CELLULAR COMMUNICATION/SIGNAL TRANSDUCTION MECHANISM	10.01 intracellular signalling	10.01.01 unspecified signal transduction	40 SUBCELLULAR LOCALISATION	40.04 cytoskeleton
An00g04352_at	An01g09300	0.644	0.00147	0.0225	39.3	8.6	22.7	4.4	similarity to high-affinity potassium uptake transporter trk1 - Schwanniomyces occidentalis	67 TRANSPORT FACILITATION	67.04 ion transporters	67.04.01 cation transporters	67.04.01.02 other cation transporters (Na, K, Ca , NH4, etc.)
An00g05396_at	An12g09700	0.514	0.00148	0.0226	63.1	12.2	28.9	5.6	similarity to ovarian-specific phosphoprotein PRAP - Rattus norvegicus	10 CELLULAR COMMUNICATION/SIGNAL TRANSDUCTION MECHANISM	10.01 intracellular signalling	10.01.99 other intracellular signal transduction activities
An00g08156_at	An01g02610	0.398	0.0015	0.0227	16.3	7.5	5.9	2.7	strong similarity to EST an_2155 - Aspergillus niger	99 UNCLASSIFIED PROTEINS
An00g04878_at	An01g02860	0.822	0.0015	0.0227	167	24.3	123.5	23.7	similarity to hypothetical protein SPBC651.03c - Schizosaccharomyces pombe	99 UNCLASSIFIED PROTEINS
An00g04564_at	An08g09860	0.529	0.0015	0.0228	65.8	19.2	31.3	9.8	similarity to protein SEQ ID NO:53564 from patent EP1033405-A2 - Arabidopsis thaliana	99 UNCLASSIFIED PROTEINS
An00g10768_at	An04g09050	0.757	0.0015	0.0228	64.5	13.4	43.8	9.5	strong similarity to hypothetical sterol transporter YMR034c - Saccharomyces cerevisiae	99 UNCLASSIFIED PROTEINS
An00g06287_at	An01g14350	0.325	0.00151	0.0229	22.1	7.1	6.7	3	similarity to transcription factor Upc2 - Saccharomyces cerevisiae [truncated ORF]	04 TRANSCRIPTION	04.05 mRNA transcription	04.05.01 mRNA synthesis	04.05.01.04 transcriptional control	40 SUBCELLULAR LOCALISATION	40.10 nucleus
An00g13063_at	An03g00830	0.114	0.00154	0.0232	85.5	20.9	12.8	10.2	weak similarity to intestinal mucin MUC2 - Homo sapiens	99 UNCLASSIFIED PROTEINS
An00g13051_at	An18g00980	0.712	0.00157	0.0235	1194.1	151	761.3	105.4	weak similarity to integral membrane protein PTH11 - Magnaporthe grisea	11 CELL RESCUE, DEFENSE AND VIRULENCE	11.05 Disease, virulence and defense	11.05.05 virulence, disease factors	11.05.05.99 other virulence, disease factors
An00g11707_at	An04g01420	0.827	0.00158	0.0236	319.9	28.3	237.5	31	strong similarity to protein with DNase activity tatD - Escherichia coli	01 METABOLISM	01.03 nucleotide metabolism	01.03.16 polynucleotide degradation	01.03.16.03 DNA degradation
An00g05144_at	An16g02880	0.366	0.0016	0.0237	36.1	9.1	12.6	5.2	similarity to lysine decarboxylase ECORLD - Eikenella corrodens	01 METABOLISM	01.01 amino acid metabolism	01.01.10 amino acid degradation (catabolism)	01.01.10.03 degradation of amino acids of the aspartate group	01.01.10.03.05 degradation of lysine
An00g04621_at	An07g03260	0.777	0.0016	0.0237	85.9	13.1	59.9	9.8	similarity to hypothetical protein B15I20.50 - Neurospora crassa	08 CELLULAR TRANSPORT AND TRANSPORT MECHANISMS	67 TRANSPORT FACILITATION
An00g08159_at	An11g07040	0.141	0.00162	0.0239	35.8	11.8	6.1	5.5	strong similarity to EST an_2779 - Aspergillus niger	99 UNCLASSIFIED PROTEINS
An00g08147_at	An13g02230	0.629	0.00161	0.0239	112.6	16.1	65.8	22.7	strong similarity to EST AN04C06 - Aspergillus niger	99 UNCLASSIFIED PROTEINS
An00g00009_at	An03g00330	0.551	0.00165	0.0242	218.5	34.4	108.7	24.4	hypothetical protein	99 UNCLASSIFIED PROTEINS
An00g07521_at	An14g06010	0.758	0.00168	0.0245	225.4	40.1	152.9	28.3	strong similarity to chorismate mutase aroC - Aspergillus nidulans	01 METABOLISM	01.01 amino acid metabolism	01.01.01 amino acid biosynthesis	01.01.01.11 biosynthesis of the cysteine-aromatic group	01.01.01.11.09 biosynthesis of phenylalanine	01.01.01.11.11 biosynthesis of tyrosine	01.01.01.11.13 biosynthesis of tryptophan	40 SUBCELLULAR LOCALISATION	40.03 cytoplasm
An00g01132_at	An18g05520	0.637	0.00172	0.025	104.3	19.3	59.3	10.2	hypothetical protein	99 UNCLASSIFIED PROTEINS
An00g12239_at	An01g01210	0.548	0.00175	0.0253	58.3	5.9	30.5	11.1	similarity to acylaminoacyl-peptidase - Rattus norvegicus	06 PROTEIN FATE (folding, modification, destination)	06.07 protein modification
An00g13317_at	An02g00320	0.661	0.0018	0.0259	44.6	2.1	27.3	7.9	weak similarity to hypothetical biotin activation protein jhp1068 - Helicobacter pylori	99 UNCLASSIFIED PROTEINS
An00g00614_at	An07g01450	0.5	0.0019	0.0269	36	9	16.8	6.6	hypothetical protein	99 UNCLASSIFIED PROTEINS
An00g11370_at	An15g05030	0.751	0.00192	0.0271	126.5	16.3	85.9	17.2	strong similarity to esterase A gene EstA - Streptomyces chrysomallus	01 METABOLISM	01.05 C-compound and carbohydrate metabolism	01.05.01 C-compound and carbohydrate utilization	01.05.01.01 C-compound, carbohydrate catabolism
An00g03823_at	An14g01190	0.515	0.00204	0.028	50.6	8.6	23.8	7.1	similarity to arginase - Bacillus caldovelox	01 METABOLISM	01.01 amino acid metabolism	01.01.10 amino acid degradation (catabolism)	01.01.10.01 degradation of amino acids of the glutamate group	01.01.10.01.03 degradation of arginine
An00g01762_at	An07g08620	0.772	0.00204	0.028	57.4	5	40.5	9.6	similarity to hypothetical protein AAN74824.1 - Gibberella moniliformis	99 UNCLASSIFIED PROTEINS
An00g10772_at	An07g05820	0.812	0.0021	0.0287	1011.5	63.4	742.1	120.2	strong similarity to hypothetical transmembrane protein usgS - Aspergillus nidulans	99 UNCLASSIFIED PROTEINS
An00g11623_at	An13g01440	0.594	0.00215	0.029	45.5	5.2	24.7	6.2	strong similarity to multidrug resistance protein fnx1p - Schizosaccharomyces pombe	08 CELLULAR TRANSPORT AND TRANSPORT MECHANISMS	08.16 extracellular transport, exocytosis and secretion	11 CELL RESCUE, DEFENSE AND VIRULENCE	11.07 detoxification	11.07.05 detoxification by export	67 TRANSPORT FACILITATION	67.28 drug transporters
An00g01104_at	An01g11420	0.663	0.00215	0.029	34.2	5.2	20.6	5.4	hypothetical protein	99 UNCLASSIFIED PROTEINS
An00g12613_at	An01g07860	0.721	0.00214	0.029	195.2	18.3	126	13.3	strong similarity to hypothetical membrane transport protein YGR125w - Saccharomyces cerevisiae	01 METABOLISM	01.02 nitrogen and sulfur metabolism	01.02.01 nitrogen and sulfur utilization	08 CELLULAR TRANSPORT AND TRANSPORT MECHANISMS	13 REGULATION OF / INTERACTION WITH CELLULAR ENVIRONMENT	13.01 ionic homeostasis
An00g09433_at	An07g01470	0.817	0.00216	0.0291	463.1	45.2	340	48	strong similarity to hypothetical v-snare binding protein SPAC56F8.08 - Schizosaccharomyces pombe	99 UNCLASSIFIED PROTEINS
An00g06778_at	An02g11970	0.663	0.00219	0.0294	116.1	16.3	69	10.2	strong similarity to 4-nitrophenylphosphatase pho13p - Schizosaccharomyces pombe	01 METABOLISM	01.04 phosphate metabolism	01.04.99 other phosphate metabolism activities	40 SUBCELLULAR LOCALISATION	40.03 cytoplasm
An00g08932_at	An08g04540	0.574	0.0022	0.0295	95	8.5	50.1	13.2	strong similarity to hypothetical protein CAD27299.1 - Aspergillus fumigatus	99 UNCLASSIFIED PROTEINS
An00g13221_at	An09g02810	0.775	0.00221	0.0296	84.7	6.5	59.3	9.9	weak similarity to nuclear mitotic apparatus protein NuMA - Homo sapiens	99 UNCLASSIFIED PROTEINS
An00g05101_at	An05g02190	0.684	0.00225	0.03	66	10.8	40.4	6.4	similarity to isopenicillin N epimerase cefD - Streptomyces clavuligerus	01 METABOLISM	01.07 metabolism of vitamins, cofactors, and prosthetic groups	01.07.04 utilization of vitamins, cofactors, and prosthetic groups	01.20 secondary metabolism	01.20.37 biosynthesis of peptide derived compounds	01.20.37.03 biosynthesis of peptide antibiotics	01.20.37.05 biosynthesis of beta-lactams
An00g00076_at	An11g03060	0.639	0.00226	0.0301	282.7	26.3	162.7	24.2	strong similarity to salicylate hydroxylase sal - Pseudomonas putida	01 METABOLISM	01.05 C-compound and carbohydrate metabolism	01.05.01 C-compound and carbohydrate utilization	01.05.01.01 C-compound, carbohydrate catabolism	01.05.01.01.09 aerobic aromate catabolism
An00g07335_at	An02g05490	0.745	0.0023	0.0304	761.4	87.2	512.9	100.2	strong similarity to Ca(2+)/calmodulin-dependent protein kinase Cmk2 - Saccharomyces cerevisiae	06 PROTEIN FATE (folding, modification, destination)	06.07 protein modification	06.07.03 modification by phosphorylation, dephosphorylation	10 CELLULAR COMMUNICATION/SIGNAL TRANSDUCTION MECHANISM	10.01 intracellular signalling	10.01.01 unspecified signal transduction
An00g07060_at	An02g11720	0.755	0.0023	0.0304	403	39.8	274.9	50.6	strong similarity to alpha-mannosidase msd2 - Aspergillus nidulans	01 METABOLISM	01.05 C-compound and carbohydrate metabolism	01.05.01 C-compound and carbohydrate utilization	06 PROTEIN FATE (folding, modification, destination)	06.07 protein modification	06.07.02 modification with sugar residues (e.g. glycosylation)
An00g05659_at	An02g05260	0.598	0.00234	0.0308	472.8	82.1	262.5	93	similarity to protein phosphatase 1 binding protein PTG - Mus musculus	01 METABOLISM	01.05 C-compound and carbohydrate metabolism	01.05.04 regulation of C-compound and carbohydrate utilization	02 ENERGY	02.19 metabolism of energy reserves (e.g. glycogen, trehalose)	40 SUBCELLULAR LOCALISATION	40.03 cytoplasm
An00g13555_at	An08g10210	0.265	0.0024	0.0313	29.3	14.1	6	1.9	weak similarity to suppressor protein SEF1 - Kluyveromyces lactis	99 UNCLASSIFIED PROTEINS
An00g04987_at	An14g04100	0.804	0.00241	0.0313	258.2	16.3	187.5	31.5	similarity to hypothetical protein ZK632.10 - Caenorhabditis elegans	99 UNCLASSIFIED PROTEINS
An00g12340_at	An16g03710	0.67	0.00243	0.0314	209.8	46.3	125.6	28.4	weak similarity to hypothetical protein CAD60720.1 - Podospora anserina	99 UNCLASSIFIED PROTEINS
An00g11381_at	An15g03910	0.778	0.00245	0.0316	171.2	33.9	117.6	10.9	strong similarity to frost gene fr - Neurospora crassa	03 CELL CYCLE AND DNA PROCESSING	03.03 cell cycle	03.03.01 mitotic cell cycle and cell cycle control	13 REGULATION OF / INTERACTION WITH CELLULAR ENVIRONMENT	13.01 ionic homeostasis	13.01.01 homeostasis of cations	13.01.01.01 homeostasis of metal ions (Na, K, Ca etc.)	14 CELL FATE	14.01 cell growth / morphogenesis	14.04 cell differentiation	14.04.03 fungal cell differentiation	14.04.03.01 budding, cell polarity and filament formation
An00g11278_at	An09g03300	0.0968	0.00246	0.0317	3364.5	529.2	437.8	397.8	strong similarity to alpha-xylosidase XylS - Sulfolobus solfataricus	01 METABOLISM	01.05 C-compound and carbohydrate metabolism	01.05.01 C-compound and carbohydrate utilization	01.05.01.01 C-compound, carbohydrate catabolism	01.05.01.01.01 sugar, glucoside, polyol and carboxylate catabolism
An00g08431_at	An16g05420	0.604	0.00247	0.0318	1481.3	277.5	788.7	60.5	strong similarity to glucose-6-phosphate isomerase Pgi1 - Saccharomyces cerevisiae	01 METABOLISM	01.05 C-compound and carbohydrate metabolism	01.05.01 C-compound and carbohydrate utilization	02 ENERGY	02.01 glycolysis and gluconeogenesis
An00g00047_at	An03g06540	0.674	0.00247	0.0318	64.4	12.2	38.9	7.7	strong similarity to arylsulfatase ars-1 - Neurospora crassa	01 METABOLISM	01.02 nitrogen and sulfur metabolism	01.02.01 nitrogen and sulfur utilization
An00g06362_at	An16g08780	0.554	0.00259	0.0328	72.1	12.3	35.9	6.6	similarity to zinc-finger transcription factor Cre1 - Trichoderma harzianum	04 TRANSCRIPTION	04.05 mRNA transcription	04.05.01 mRNA synthesis	04.05.01.04 transcriptional control	40 SUBCELLULAR LOCALISATION	40.10 nucleus
An00g03044_at	An01g07900	0.779	0.00259	0.0328	1897.8	220.3	1332.3	219.6	leucine zipper cpcA - Aspergillus niger [putative frameshift]	01 METABOLISM	01.01 amino acid metabolism	01.01.01 amino acid biosynthesis	01.01.04 regulation of amino acid metabolism	04 TRANSCRIPTION	04.05 mRNA transcription	04.05.01 mRNA synthesis	04.05.01.04 transcriptional control	40 SUBCELLULAR LOCALISATION	40.10 nucleus
An00g00976_at	An04g07280	0.733	0.00266	0.0335	153.9	15.1	103.4	24.7	hypothetical protein	99 UNCLASSIFIED PROTEINS
An00g05916_at	An07g02200	0.801	0.00267	0.0336	135	19.2	96.7	13.9	similarity to siroheme synthase cysG - Escherichia coli	01 METABOLISM	01.01 amino acid metabolism	01.01.01 amino acid biosynthesis	01.01.01.01 assimilation of ammonia, biosynthesis of the glutamate group	01.01.01.07 biosynthesis of the aspartate family	01.01.01.07.04 biosynthesis of methionine	01.02 nitrogen and sulfur metabolism	01.02.04 regulation of nitrogen and sulphur utilization	01.07 metabolism of vitamins, cofactors, and prosthetic groups	01.07.01 biosynthesis of vitamins, cofactors, and prosthetic groups
An00g06751_at	An15g07340	0.577	0.00274	0.0342	105.7	28	54.6	16	strong similarity to 4,5-dihydroxyphthalate decarboxylase ophC - Burkholderia cepacia	01 METABOLISM	01.05 C-compound and carbohydrate metabolism	01.05.01 C-compound and carbohydrate utilization	01.05.01.01 C-compound, carbohydrate catabolism	01.05.01.01.09 aerobic aromate catabolism
An00g09270_at	An15g06480	0.279	0.00278	0.0344	27.6	5.8	9.3	8.2	strong similarity to hypothetical protein SPCC18.09c - Schizosaccharomyces pombe	99 UNCLASSIFIED PROTEINS
An00g08449_at	An03g05940	0.545	0.00279	0.0344	1018	161.1	512.1	160.8	strong similarity to glutamine-fructose-6-phosphate transaminase Gfa1 - Saccharomyces cerevisiae	01 METABOLISM	01.05 C-compound and carbohydrate metabolism	14 CELL FATE	14.04 cell differentiation	14.04.03 fungal cell differentiation	14.04.03.03 pheromone response, mating-type determination, sex-specific proteins	40 SUBCELLULAR LOCALISATION	40.03 cytoplasm
An00g07433_at	An11g08080	0.598	0.00279	0.0344	312.9	43.9	177.7	81.5	strong similarity to cDNA O-methyltransferase mt-I - Aspergillus parasiticus	99 UNCLASSIFIED PROTEINS
An00g13894_at	An07g09400	0.662	0.00279	0.0344	88.2	10	52.7	9.4	weak similarity to transcription activator Upc2 - Saccharomyces cerevisiae	99 UNCLASSIFIED PROTEINS
An00g05382_at	An11g05350	0.43	0.00283	0.0347	35.2	10.2	14.5	6.6	similarity to oligopeptide transporter OPT1 - Candida albicans	08 CELLULAR TRANSPORT AND TRANSPORT MECHANISMS	08.19 cellular import	67 TRANSPORT FACILITATION	67.11 peptide transporters
An00g12653_at	An02g06900	0.585	0.00283	0.0347	33.8	7.5	18.7	8.9	strong similarity to hypothetical protein CAD60743.1 - Podospora anserina	99 UNCLASSIFIED PROTEINS
An00g10411_at	An15g04220	0.673	0.00287	0.035	93.3	11.9	58	17	strong similarity to hypothetical protein EAA59582.1 - Aspergillus nidulans	99 UNCLASSIFIED PROTEINS
An00g09246_at	An14g00490	0.777	0.00286	0.035	336.3	33.7	236.4	45.3	strong similarity to hypothetical protein SPBC31F10.02 - Schizosaccharomyces pombe	99 UNCLASSIFIED PROTEINS
An00g11706_at	An08g02350	0.773	0.00288	0.0351	327.4	40.2	225.6	17.4	strong similarity to protein uvsC - Aspergillus nidulans	03 CELL CYCLE AND DNA PROCESSING	03.01 DNA processing	03.01.05 DNA recombination and DNA repair	03.03 cell cycle	03.03.02 meiosis	40 SUBCELLULAR LOCALISATION	40.10 nucleus
An00g04301_at	An11g09240	0.178	0.00291	0.0353	60.9	8.1	12.8	9.1	similarity to Gpi-anchored aspartic protease Yps1 - Saccharomyces cerevisiae	06 PROTEIN FATE (folding, modification, destination)	06.07 protein modification	06.07.11 protein processing (proteolytic)
An00g06547_at	An16g06270	0.229	0.00291	0.0353	61.9	8.4	15.2	9	similarity to versicolorin reductase verA - Aspergillus nidulans	01 METABOLISM	01.20 secondary metabolism	01.20.05 biosynthesis of acetic acid derivatives	01.20.05.11 biosynthesis of polyketides	11 CELL RESCUE, DEFENSE AND VIRULENCE	11.05 Disease, virulence and defense
An00g05377_at	An01g08670	0.786	0.00292	0.0354	374.1	31	266.1	46.7	similarity to nucleolin C23 - Cricetulus griseus	40 SUBCELLULAR LOCALISATION	40.10 nucleus
An00g12419_at	An04g06860	0.366	0.00293	0.0355	32.2	7.7	11.5	5.2	similarity to cytochrome P450 monooxigenase cypX - Aspergillus parasiticus [putative frameshift]	01 METABOLISM	01.06 lipid, fatty-acid and isoprenoid metabolism	01.06.01 lipid, fatty-acid and isoprenoid biosynthesis	99 unclassified proteins
An00g12656_at	An03g03570	0.678	0.003	0.036	238.2	27.5	145.6	25.2	weak similarity to hypothetical farnesyl cysteine carboxyl methyltransferase - Brucella melitensis	99 UNCLASSIFIED PROTEINS
An00g05445_at	An14g01880	0.806	0.00304	0.0365	99.9	12	72.9	14.8	similarity to phosphatidylserine decarboxylase Psd2 - Saccharomyces cerevisiae	01 METABOLISM	01.06 lipid, fatty-acid and isoprenoid metabolism	01.06.01 lipid, fatty-acid and isoprenoid biosynthesis	01.06.01.01 phospholipid biosynthesis	40 SUBCELLULAR LOCALISATION	40.08 Golgi
An00g11075_at	An08g09360	0.564	0.00312	0.037	44	7.9	22.3	4.5	strong similarity to sorbitol utilization protein sou2 - Candida albicans	01 METABOLISM	01.05 C-compound and carbohydrate metabolism	01.05.01 C-compound and carbohydrate utilization	01.05.01.03 C-compound, carbohydrate anabolism
An00g12102_at	An08g05100	0.641	0.00312	0.037	157.3	17.2	93.2	25.6	strong similarity to dark repressor of conidiation velvet veA - Aspergillus nidulans	99 UNCLASSIFIED PROTEINS
An00g12096_at	An16g03010	0.769	0.00313	0.0371	97.2	15.4	67.6	13.7	strong similarity to vacuolar protein sorting-associated protein Vps4 - Saccharomyces cerevisiae	06 PROTEIN FATE (folding, modification, destination)	06.04 protein targeting, sorting and translocation	08 CELLULAR TRANSPORT AND TRANSPORT MECHANISMS	08.13 vacuolar transport	30 CONTROL OF CELLULAR ORGANIZATION	30.08 Golgi	30.25 vacuole or lysosome	40 SUBCELLULAR LOCALISATION	40.03 cytoplasm	40.22 endosome
An00g04230_at	An11g07300	0.123	0.0032	0.0376	207.4	282.9	12.3	6.8	similarity to fluconazole resistance protein FLU1 - Candida albicans [truncated ORF]	08 CELLULAR TRANSPORT AND TRANSPORT MECHANISMS	08.16 extracellular transport, exocytosis and secretion	11 CELL RESCUE, DEFENSE AND VIRULENCE	11.07 detoxification	11.07.05 detoxification by export	67 TRANSPORT FACILITATION	67.28 drug transporters
An00g01463_at	An16g00220	0.646	0.00321	0.0377	67.3	14.6	39.3	10.2	hypothetical protein	99 UNCLASSIFIED PROTEINS
An00g04879_at	An04g04280	0.25	0.00322	0.0378	77.6	61.1	16	8.5	similarity to hypothetical protein SPBC800.14c - Schizosaccharomyces pombe	99 UNCLASSIFIED PROTEINS
An00g13712_at	An11g03980	0.288	0.00322	0.0378	26.8	3.9	8.1	5	weak similarity to hypothetical protein encoded by An12g05650 - Aspergillus niger	99 UNCLASSIFIED PROTEINS
An00g04470_at	An15g07330	0.228	0.00331	0.0384	37.1	7.9	10.2	9.7	similarity to hypothetical protein encoded by 17E5.150 - Neurospora crassa	99 UNCLASSIFIED PROTEINS
An00g11910_at	An16g08080	0.688	0.00343	0.0395	172	37	105.2	19.6	strong similarity to transporter from patent WO0100804 - Corynebacterium glutamicum	08 CELLULAR TRANSPORT AND TRANSPORT MECHANISMS	08.16 extracellular transport, exocytosis and secretion	08.16.99 other export and secretion systems	11 CELL RESCUE, DEFENSE AND VIRULENCE	11.07 detoxification	11.07.05 detoxification by export	67 TRANSPORT FACILITATION	67.28 drug transporters
An00g11405_at	An12g02200	0.577	0.00346	0.0397	173.7	45.3	92.5	32	strong similarity to heat shock protein Hsp30 - Saccharomyces cerevisiae	11 CELL RESCUE, DEFENSE AND VIRULENCE	11.01 stress response	13 REGULATION OF / INTERACTION WITH CELLULAR ENVIRONMENT	13.01 ionic homeostasis	13.01.01 homeostasis of cations	13.01.01.03 homeostasis of protons
An00g13465_at	An16g06200	0.732	0.00348	0.0398	25.4	6.1	16.5	3	weak similarity to regulator protein qutA - Aspergillus nidulans	04 TRANSCRIPTION	04.05 mRNA transcription	04.05.01 mRNA synthesis	04.05.01.04 transcriptional control
An00g10352_at	An18g01170	0.604	0.00351	0.04	666.4	104.8	367.3	98.6	strong similarity to poly(ADP-ribose) polymerase NAP protein from patent WO200004173-A1 - Zea mays	03 CELL CYCLE AND DNA PROCESSING	03.01 DNA processing	03.01.05 DNA recombination and DNA repair	03.01.05.01 DNA repair	03.01.09 DNA restriction or modification	03.01.09.05 chromatin modification	04 TRANSCRIPTION	04.05 mRNA transcription	04.05.01 mRNA synthesis	04.05.01.01 general transcription activities	06 PROTEIN FATE (folding, modification, destination)	06.07 protein modification	06.07.99 other protein modifications	14 CELL FATE	14.10 cell death	40 SUBCELLULAR LOCALISATION	40.10 nucleus
An00g08998_at	An05g02270	0.775	0.00351	0.04	94.7	14.4	65.9	12.1	strong similarity to hypothetical protein B15I20.50 - Neurospora crassa [putative frameshift]	99 UNCLASSIFIED PROTEINS
An00g01653_at	An12g07920	0.715	0.00353	0.0401	96.5	8.9	62.3	11.5	hypothetical protein	99 UNCLASSIFIED PROTEINS
An00g07022_at	An03g00770	0.694	0.00355	0.0402	1461.2	199.6	917.3	198.6	strong similarity to hypothetical allergic bronchopulmonary aspergillosis allergen rAsp f 4 from patent WO9828624-A1 - Aspergillus fumigatus	99 UNCLASSIFIED PROTEINS
An00g02633_at	An07g08510	0.686	0.00358	0.0405	223.7	39	137.7	26.2	hypothetical protein	99 UNCLASSIFIED PROTEINS
An00g06743_at	An03g02840	0.724	0.0036	0.0406	120.7	18.8	78.4	13.9	strong similarity to 3-oxoacyl-(acyl-carrier-protein) reductase fabG - Bacillus subtilis	01 METABOLISM	01.06 lipid, fatty-acid and isoprenoid metabolism	01.06.01 lipid, fatty-acid and isoprenoid biosynthesis	01.06.01.05 fatty acid biosynthesis
An00g08735_at	An14g01820	0.276	0.00361	0.0407	5124	909.9	1402.6	674.1	strong similarity to hypothetical cell wall protein binB - Aspergillus nidulans	99 UNCLASSIFIED PROTEINS
An00g10774_at	An03g05950	0.514	0.00378	0.0421	53.6	7.1	25.4	7.6	strong similarity to transmembrane transporter liz1p - Schizosaccharomyces pombe	03 CELL CYCLE AND DNA PROCESSING	03.03 cell cycle	03.03.01 mitotic cell cycle and cell cycle control	08 CELLULAR TRANSPORT AND TRANSPORT MECHANISMS	08.19 cellular import	14 CELL FATE	14.01 cell growth / morphogenesis	14.01.05 growth regulators / regulation of cell size	67 TRANSPORT FACILITATION	67.19 allantoin and allantoate transporters
An00g08958_at	An01g08440	0.645	0.00378	0.0421	345	59.1	197.5	19	strong similarity to hypothetical protein encoded by An13g02980 - Aspergillus niger	99 UNCLASSIFIED PROTEINS
An00g08469_at	An07g00520	0.757	0.0038	0.0422	245.2	40	165.8	24.5	strong similarity to glutathione transferase GTH5 - Arabidopsis thaliana	06 PROTEIN FATE (folding, modification, destination)	06.07 protein modification	06.07.99 other protein modifications	11 CELL RESCUE, DEFENSE AND VIRULENCE	11.07 detoxification	11.07.03 detoxification by modification
An00g05782_at	An02g07950	0.796	0.00379	0.0422	98.8	12.3	70.5	10.4	similarity to regulator protein Uga3 - Saccharomyces cerevisiae	01 METABOLISM	01.02 nitrogen and sulfur metabolism	01.02.04 regulation of nitrogen and sulphur utilization	04 TRANSCRIPTION	04.05 mRNA transcription	04.05.01 mRNA synthesis	04.05.01.04 transcriptional control	40 SUBCELLULAR LOCALISATION	40.10 nucleus
An00g05441_at	An02g08050	0.514	0.00382	0.0424	197.7	42.2	93.3	30.7	similarity to hypothetical phosphatidyl synthase SPAC22A12.08c - Schizosaccharomyces pombe	99 UNCLASSIFIED PROTEINS
An00g08021_at	An07g10190	0.709	0.00382	0.0424	99.3	15.4	63	9.8	strong similarity to hypothetical DRPLA related protein - Neurospora crassa	99 UNCLASSIFIED PROTEINS
An00g00184_at	An16g02170	0.61	0.00393	0.0433	187.4	7.9	108.7	47.9	epoxide hydrolase hyl1 - Aspergillus niger	01 METABOLISM	01.05 C-compound and carbohydrate metabolism	01.05.01 C-compound and carbohydrate utilization	01.05.01.01 C-compound, carbohydrate catabolism	01.05.01.01.03 C-2 compound and organic acid catabolism	11 CELL RESCUE, DEFENSE AND VIRULENCE	11.07 detoxification	11.07.03 detoxification by modification
An00g12090_at	An14g05130	0.795	0.00399	0.044	87.3	15.3	62.2	11.6	strong similarity to vacuolar protein sorting-associated protein Vps16 - Saccharomyces cerevisiae	06 PROTEIN FATE (folding, modification, destination)	06.04 protein targeting, sorting and translocation	08 CELLULAR TRANSPORT AND TRANSPORT MECHANISMS	08.07 vesicular transport (Golgi network, etc.)	08.13 vacuolar transport	30 CONTROL OF CELLULAR ORGANIZATION	30.25 vacuole or lysosome	40 SUBCELLULAR LOCALISATION	40.25 vacuole or lysosome
An00g10602_at	An09g03630	0.746	0.00402	0.0442	76.3	7.9	51.6	10.5	strong similarity to hypothetical protein Aut4 - Saccharomyces cerevisiae	06 PROTEIN FATE (folding, modification, destination)	06.13 proteolytic degradation	06.13.04 lysosomal and vacuolar degradation	06.13.04.02 vacuolar degradation	08 CELLULAR TRANSPORT AND TRANSPORT MECHANISMS	08.13 vacuolar transport	40 SUBCELLULAR LOCALISATION	40.25 vacuole or lysosome
An00g05021_at	An04g06750	0.819	0.0041	0.0448	752.4	62.6	559.5	118.7	similarity to hypothetical transmembrane protein - Candida albicans	99 UNCLASSIFIED PROTEINS
An00g00176_at	An01g03740	0.0629	0.00412	0.045	9267.3	511	1047.8	1032.7	D-xylose reductase xyrA - Aspergillus niger	01 METABOLISM	01.05 C-compound and carbohydrate metabolism	01.05.01 C-compound and carbohydrate utilization	01.05.01.01 C-compound, carbohydrate catabolism	01.05.01.01.01 sugar, glucoside, polyol and carboxylate catabolism	11 CELL RESCUE, DEFENSE AND VIRULENCE	11.10 degradation of foreign (exogenous) compounds	11.10.07 degradation of foreign (exogenous) polysaccharides
An00g06756_at	An01g05360	0.712	0.00421	0.0457	269	41.9	173.5	39.9	strong similarity to 42 kDa endochitinase Tham-ch - Trichoderma hamatum	99 UNCLASSIFIED PROTEINS
An00g07653_at	An14g02170	0.525	0.00425	0.046	30	5.4	14.7	4.9	strong similarity to cutinase precursor cutA - Fusarium solani	01 METABOLISM	01.06 lipid, fatty-acid and isoprenoid metabolism	01.06.04 breakdown of lipids, fatty acids and isoprenoids	11 CELL RESCUE, DEFENSE AND VIRULENCE	11.05 Disease, virulence and defense	11.05.05 virulence, disease factors	40 SUBCELLULAR LOCALISATION	40.27 extracellular / secretion proteins
An00g09467_at	An03g03700	0.777	0.00428	0.0462	83.3	11.2	58.2	9.9	strong similarity to inositol monophosphatase qutG - Aspergillus nidulans	01 METABOLISM	01.05 C-compound and carbohydrate metabolism	01.05.01 C-compound and carbohydrate utilization	01.05.01.01 C-compound, carbohydrate catabolism	01.20 secondary metabolism	01.20.15 biosynthesis of derivatives of dehydroquinic acid, shikimic acid and chorismic acid
An00g12163_at	An08g10740	0.756	0.00437	0.0468	261	30.3	177.7	30.6	strong similarity to ZmGnsN3 glucanase from patent WO200073470-A2 - Zea mays	11 CELL RESCUE, DEFENSE AND VIRULENCE	11.01 stress response	11.10 degradation of foreign (exogenous) compounds	11.10.07 degradation of foreign (exogenous) polysaccharides
An00g06185_at	An09g01220	0.418	0.00439	0.0469	48.1	17.8	18.6	8.5	similarity to hypothetical ATP/GTP-binding protein SCC61A.02 - Streptomyces coelicolor	99 UNCLASSIFIED PROTEINS
An00g09295_at	An08g01940	0.577	0.00448	0.0475	39.2	8.2	20.5	5.8	strong similarity to hypothetical precursor of protein Y4OU - Rhizobium sp.	99 UNCLASSIFIED PROTEINS
An00g12706_at	An07g01340	0.788	0.00449	0.0475	1931.8	144.7	1382.8	295.7	weak similarity to phosphoenolpyruvate carboxylase - Escherichia coli	99 UNCLASSIFIED PROTEINS
An00g10623_at	An07g10430	0.754	0.00455	0.0478	127.9	20.8	85.7	10.8	strong similarity to hypothetical protein Fun19 - Saccharomyces cerevisiae	99 UNCLASSIFIED PROTEINS
An00g06278_at	An02g11290	0.781	0.00454	0.0478	152.5	19.6	108.7	27.4	similarity to phosphoinositide-specific phospholipase C lc1p - Schizosaccharomyces pombe	01 METABOLISM	01.06 lipid, fatty-acid and isoprenoid metabolism	01.06.04 breakdown of lipids, fatty acids and isoprenoids	10 CELLULAR COMMUNICATION/SIGNAL TRANSDUCTION MECHANISM	10.01 intracellular signalling	10.01.01 unspecified signal transduction	10.01.09 second messenger mediated signal transduction	30 CONTROL OF CELLULAR ORGANIZATION	30.99 other control of cellular organization
An00g11604_at	An11g03110	0.774	0.00456	0.0479	161.1	12.9	112.1	15.5	strong similarity to methanol dehydrogenase Mdh - Bacillus methanolicus	01 METABOLISM	01.05 C-compound and carbohydrate metabolism	01.05.01 C-compound and carbohydrate utilization	01.05.01.01 C-compound, carbohydrate catabolism	01.05.01.01.05 C-1 compound catabolism
An00g04231_at	An01g14660	0.458	0.00459	0.0481	113.2	19.5	50.8	23.1	similarity to fluconazole resistance transporter Flr1 - Saccharomyces cerevisiae	08 CELLULAR TRANSPORT AND TRANSPORT MECHANISMS	08.16 extracellular transport, exocytosis and secretion	11 CELL RESCUE, DEFENSE AND VIRULENCE	11.07 detoxification	11.07.05 detoxification by export	67 TRANSPORT FACILITATION	67.28 drug transporters
An00g11383_at	An04g05300	0.753	0.0046	0.0481	549	100.3	367.8	46.4	strong similarity to fructose-1,6-bisphosphatase fbpA - Aspergillus oryzae	02 ENERGY	02.01 glycolysis and gluconeogenesis	02.07 pentose-phosphate pathway
An00g04624_at	An04g00820	0.563	0.00463	0.0482	56.5	10.4	29.6	10.5	similarity to hypothetical protein B1D1.40 - Neurospora crassa	99 UNCLASSIFIED PROTEINS
An00g05500_at	An15g01720	0.674	0.00463	0.0482	71.9	10	44.1	11.2	similarity to hypothetical protein encoded by An03g03510 - Aspergillus niger	99 UNCLASSIFIED PROTEINS
An00g11070_at	An16g07150	0.742	0.00461	0.0482	1118.3	142.1	742.9	98.2	strong similarity to soluble cytoplasmic fumarate reductase YEL047c - Saccharomyces cerevisiae	02 ENERGY	02.10 tricarboxylic-acid pathway (citrate cycle, Krebs cycle, TCA cycle)	40 SUBCELLULAR LOCALISATION	40.03 cytoplasm
An00g06873_at	An04g05720	0.817	0.00462	0.0482	331.7	41.6	242.7	33.3	strong similarity to peroxisomal acetyl-CoA C-acyltransferase POT1 - Yarrowia lipolytica	01 METABOLISM	01.06 lipid, fatty-acid and isoprenoid metabolism	01.06.04 breakdown of lipids, fatty acids and isoprenoids	40 SUBCELLULAR LOCALISATION	40.19 peroxisome
An00g05536_at	An04g02520	0.691	0.00469	0.0486	49.2	12.9	30.3	6.7	similarity to prenyl diphosphate synthetase hex2 from patent EP812914-A2 - Micrococcus luteus	01 METABOLISM	01.07 metabolism of vitamins, cofactors, and prosthetic groups	01.07.01 biosynthesis of vitamins, cofactors, and prosthetic groups	01.20 secondary metabolism	01.20.15 biosynthesis of derivatives of dehydroquinic acid, shikimic acid and chorismic acid
An00g06355_at	An03g02160	0.483	0.00471	0.0487	43.4	12.4	19.4	7.2	similarity to UDP-glucose 4-epimerase Gal10 - Saccharomyces cerevisiae	01 METABOLISM	01.03 nucleotide metabolism	01.03.99 other nucleotide-metabolism activities	01.05 C-compound and carbohydrate metabolism	01.05.01 C-compound and carbohydrate utilization	40 SUBCELLULAR LOCALISATION	40.03 cytoplasm
An00g04500_at	An06g01030	0.784	0.00471	0.0487	2214.6	160.1	1579.7	336.4	similarity to hypothetical protein encoded by An01g01370 - Aspergillus niger	99 UNCLASSIFIED PROTEINS
An00g06799_at	An16g00520	0.626	0.00475	0.0491	30.2	10.6	16.6	4.1	strong similarity to 6-hydroxynicotinic acid mono-oxygenase from patent JP09121864-A - Pseudomonas fluorescens	01 METABOLISM	01.03 nucleotide metabolism
An00g06486_at	An05g00810	0.903	0.00481	0.0495	209.3	17.8	171	32.1	similarity to tubulin-specific chaperone A TBCA - Oryctolagus cuniculus	06 PROTEIN FATE (folding, modification, destination)	06.01 protein folding and stabilization	06.10 assembly of protein complexes	30 CONTROL OF CELLULAR ORGANIZATION	30.04 cytoskeleton
An00g05711_at	An02g08030	0.785	0.00484	0.0498	877.2	121.1	618.9	99.5	similarity to membrane spanning protein RIC1 - Phytophthora infestans	11 CELL RESCUE, DEFENSE AND VIRULENCE	11.01 stress response
An00g04295_at	An11g07320	0.105	0.00493	0.0503	86	158.3	1.8	1.1	similarity to glyoxalase II Glo2 - Saccharomyces cerevisiae	01 METABOLISM	01.01 amino acid metabolism	01.01.10 amino acid degradation (catabolism)	40 SUBCELLULAR LOCALISATION	40.03 cytoplasm
An00g02949_at	An11g00730	0.683	0.00494	0.0503	26.4	5.1	16.6	5.3	hypothetical protein	99 UNCLASSIFIED PROTEINS
An00g06380_at	An07g03290	0.796	0.00496	0.0504	330.2	24.4	236.4	33.4	strong similarity to trans-2-enoyl-ACP reductase II fabK - Streptococcus pneumoniae	01 METABOLISM	01.06 lipid, fatty-acid and isoprenoid metabolism	01.06.01 lipid, fatty-acid and isoprenoid biosynthesis	01.06.01.05 fatty acid biosynthesis
An00g00188_at	An04g06920	24.99	6.83e-12	8.45e-08	468.2	53.7	10460.1	1116.5	extracellular alpha-glucosidase aglU - Aspergillus niger	01 METABOLISM	01.05 C-compound and carbohydrate metabolism	01.05.01 C-compound and carbohydrate utilization	01.05.01.01 C-compound, carbohydrate catabolism	01.05.01.01.01 sugar, glucoside, polyol and carboxylate catabolism	40 SUBCELLULAR LOCALISATION	40.27 extracellular / secretion proteins
An00g12552_at	An16g01610	109.9	1.16e-11	8.45e-08	34.2	2.7	3383.4	506.4	weak similarity to gamma-butyrobetaine hydroxylase BBH - Rattus norvegicus	01 METABOLISM	01.01 amino acid metabolism	01.01.10 amino acid degradation (catabolism)	01.01.10.03 degradation of amino acids of the aspartate group	01.01.10.03.05 degradation of lysine
An00g11363_at	An01g10930	21.75	1.78e-11	8.63e-08	173.3	19.4	3424.2	819.4	strong similarity to enzyme with sugar transferase activity from patent JP11009276-A - Acremonium sp.	01 METABOLISM	01.05 C-compound and carbohydrate metabolism	01.05.01 C-compound and carbohydrate utilization	01.05.01.01 C-compound, carbohydrate catabolism	01.05.01.01.01 sugar, glucoside, polyol and carboxylate catabolism	02 ENERGY	02.19 metabolism of energy reserves (e.g. glycogen, trehalose)
An00g05239_at	An16g01600	31.88	9.58e-11	3.49e-07	49.5	6.4	1423.4	274.4	similarity to monosaccharide transporter 1 pmt1 - Petunia hybrida	01 METABOLISM	01.05 C-compound and carbohydrate metabolism	01.05.07 C-compound, carbohydrate transport	08 CELLULAR TRANSPORT AND TRANSPORT MECHANISMS	08.19 cellular import	67 TRANSPORT FACILITATION	67.07 C-compound and carbohydrate transporters
An00g00138_at	An11g03340	100.5	3.6e-10	1.05e-06	36.9	11.3	3202.3	356.3	acid alpha-amylase - Aspergillus niger	01 METABOLISM	01.05 C-compound and carbohydrate metabolism	01.05.01 C-compound and carbohydrate utilization	01.05.01.01 C-compound, carbohydrate catabolism
An00g00185_at	An12g08280	25.15	9.89e-10	2.4e-06	56.6	8.5	1278.6	243.6	exo-inulinase inu1 - Aspergillus niger	01 METABOLISM	01.05 C-compound and carbohydrate metabolism	01.05.01 C-compound and carbohydrate utilization	01.05.01.01 C-compound, carbohydrate catabolism	01.05.01.01.01 sugar, glucoside, polyol and carboxylate catabolism
An00g12171_at	An04g06910	3.275	4.41e-09	5.84e-06	286.7	28.8	844.5	128.9	transcription regulator of maltose utilization amyR - Aspergillus niger	01 METABOLISM	01.05 C-compound and carbohydrate metabolism	01.05.04 regulation of C-compound and carbohydrate utilization	04 TRANSCRIPTION	04.05 mRNA transcription	04.05.01 mRNA synthesis	04.05.01.04 transcriptional control	40 SUBCELLULAR LOCALISATION	40.10 nucleus
An00g03820_at	An06g02270	4.337	4.03e-09	5.84e-06	1230.5	131.4	4789.1	656.7	similarity to arabinose transport protein araE - Escherichia coli	01 METABOLISM	01.05 C-compound and carbohydrate metabolism	01.05.07 C-compound, carbohydrate transport	08 CELLULAR TRANSPORT AND TRANSPORT MECHANISMS	08.19 cellular import	67 TRANSPORT FACILITATION	67.04 ion transporters	67.04.01 cation transporters	67.04.01.02 other cation transporters (Na, K, Ca , NH4, etc.)	67.07 C-compound and carbohydrate transporters	67.50 transport mechanism	67.50.03 symporters	67.50.03.01 proton driven symporter
An00g00145_at	An09g00260	4.89	1.83e-08	1.42e-05	449.5	60.5	1973.2	309.9	alpha-galactosidase aglC - Aspergillus niger [truncated ORF]	01 METABOLISM	01.05 C-compound and carbohydrate metabolism	01.05.01 C-compound and carbohydrate utilization	01.05.01.01 C-compound, carbohydrate catabolism	01.05.01.01.01 sugar, glucoside, polyol and carboxylate catabolism
An00g00146_at	An09g00270	4.458	3.67e-08	2.42e-05	586.7	77.2	2348.6	384.3	alpha-galactosidase aglC - Aspergillus niger [truncated ORF]	01 METABOLISM	01.05 C-compound and carbohydrate metabolism	01.05.01 C-compound and carbohydrate utilization	01.05.01.01 C-compound, carbohydrate catabolism	01.05.01.01.01 sugar, glucoside, polyol and carboxylate catabolism
An00g07411_at	An12g10720	24.59	3.82e-08	2.42e-05	1.7	0.6	36.5	10.4	strong similarity to catalase kat - Methanosarcina barkeri	11 CELL RESCUE, DEFENSE AND VIRULENCE	11.01 stress response	11.07 detoxification	11.07.03 detoxification by modification
An00g13844_at	An08g03970	1.961	6.57e-08	3.72e-05	107.1	9.7	188.9	26.4	strong similarity to hypothetical protein CAE47902.1 - Aspergillus fumigatus	99 UNCLASSIFIED PROTEINS
An00g00058_at	An02g02930	1.715	8.24e-08	3.96e-05	2615	275.6	4037	669.7	strong similarity to ribose-5-phosphate isomerase rpiB - Escherichia coli	01 METABOLISM	01.05 C-compound and carbohydrate metabolism	01.05.01 C-compound and carbohydrate utilization	02 ENERGY	02.07 pentose-phosphate pathway	02.07.03 pentose-phosphate pathway non oxidative branch
An00g08356_at	An12g10000	2.029	8.32e-08	3.96e-05	767.6	80.3	1395.5	168.2	strong similarity to GABA permease gabA - Aspergillus nidulans	01 METABOLISM	01.01 amino acid metabolism	01.01.07 amino acid transport	01.02 nitrogen and sulfur metabolism	01.02.01 nitrogen and sulfur utilization	08 CELLULAR TRANSPORT AND TRANSPORT MECHANISMS	08.19 cellular import
An00g13196_at	An03g03930	5.925	8.43e-08	3.96e-05	46.8	10.2	249.3	62.2	weak similarity to neurofilament NF-180 - Petromyzon marinus	40 SUBCELLULAR LOCALISATION	40.04 cytoskeleton
An00g11858_at	An04g08600	2.254	9.28e-08	4.09e-05	85.4	12.7	173.1	30.5	strong similarity to transcription activator xlnR - Aspergillus niger	01 METABOLISM	01.05 C-compound and carbohydrate metabolism	01.05.04 regulation of C-compound and carbohydrate utilization	04 TRANSCRIPTION	04.05 mRNA transcription	04.05.01 mRNA synthesis	04.05.01.04 transcriptional control	40 SUBCELLULAR LOCALISATION	40.10 nucleus
An00g00191_at	An03g06550	3.471	1.05e-07	4.51e-05	4175.1	574.3	12891.7	804.7	glucan 1,4-alpha-glucosidase glaA - Aspergillus niger	01 METABOLISM	01.05 C-compound and carbohydrate metabolism	01.05.01 C-compound and carbohydrate utilization	01.05.01.01 C-compound, carbohydrate catabolism	40 SUBCELLULAR LOCALISATION	40.27 extracellular / secretion proteins
An00g06964_at	An01g12170	8.202	1.14e-07	4.61e-05	19.6	2.7	149.7	55.3	strong similarity to alcohol dehydrogenase alcB - Aspergillus nidulans	01 METABOLISM	01.01 amino acid metabolism	01.05 C-compound and carbohydrate metabolism	01.05.01 C-compound and carbohydrate utilization	01.06 lipid, fatty-acid and isoprenoid metabolism	02 ENERGY	02.16 fermentation	02.16.01 alcohol fermentation	13 REGULATION OF / INTERACTION WITH CELLULAR ENVIRONMENT	13.01 ionic homeostasis	13.01.03 homeostasis of anions	13.01.03.99 homeostasis of other anions	40 SUBCELLULAR LOCALISATION	40.03 cytoplasm
An00g00032_at	An11g06970	4.753	1.78e-07	6.82e-05	45.8	7.8	194.9	36.4	similarity to hypothetical protein Ta1372 - Thermoplasma acidophilum	99 UNCLASSIFIED PROTEINS
An00g10410_at	An16g01290	1.813	2.4e-07	7.77e-05	378.3	27.8	615.8	69.4	strong similarity to hypothetical protein encoded by An02g05930 - Aspergillus niger	99 UNCLASSIFIED PROTEINS
An00g09855_at	An15g03940	2.432	2.34e-07	7.77e-05	3214.6	147.9	7011.5	641.4	strong similarity to monosaccharide transporter AmMst-1 - Amanita muscaria	01 METABOLISM	01.05 C-compound and carbohydrate metabolism	01.05.07 C-compound, carbohydrate transport	08 CELLULAR TRANSPORT AND TRANSPORT MECHANISMS	08.19 cellular import	67 TRANSPORT FACILITATION	67.07 C-compound and carbohydrate transporters
An00g08426_at	An12g07450	2.59	2.37e-07	7.77e-05	3504.6	351.2	8108.6	678.6	strong similarity to glucose permease Rgt2 - Saccharomyces cerevisiae	10 CELLULAR COMMUNICATION/SIGNAL TRANSDUCTION MECHANISM	10.05 transmembrane signal transduction	13 REGULATION OF / INTERACTION WITH CELLULAR ENVIRONMENT	13.11 cellular sensing and response	13.11.03 chemoperception and response	13.11.03.01 perception of nutrients and nutritional adaptation	63 PROTEIN WITH BINDING FUNCTION OR COFACTOR REQUIREMENT (structural or catalytic)
An00g10783_at	An03g04280	2.786	2.34e-07	7.77e-05	578.9	67.4	1445.6	187	strong similarity to pyridoxine synthesis component pyroA - Aspergillus nidulans	01 METABOLISM	01.07 metabolism of vitamins, cofactors, and prosthetic groups	01.07.01 biosynthesis of vitamins, cofactors, and prosthetic groups
An00g08617_at	An02g00590	3.689	3.01e-07	9.35e-05	290.8	43.3	969.3	195.9	strong similarity to high-affinity glucose transporter HGT1 - Kluyveromyces lactis	01 METABOLISM	01.05 C-compound and carbohydrate metabolism	01.05.07 C-compound, carbohydrate transport	08 CELLULAR TRANSPORT AND TRANSPORT MECHANISMS	08.19 cellular import	67 TRANSPORT FACILITATION	67.07 C-compound and carbohydrate transporters
An00g09491_at	An03g06270	4.052	3.56e-07	0.000103	41.1	5.7	150.1	28.2	strong similarity to isoamyl alcohol oxidase mreA - Aspergillus oryzae	01 METABOLISM	01.05 C-compound and carbohydrate metabolism
An00g00141_at	An17g01530	2.457	4.77e-07	0.000115	3551.8	486.2	7798.1	1059.6	alcohol-dehydrogenase adhA from patent WO8704464-A - Aspergillus niger	01 METABOLISM	01.05 C-compound and carbohydrate metabolism	01.05.01 C-compound and carbohydrate utilization	02 ENERGY	02.16 fermentation	02.16.01 alcohol fermentation	40 SUBCELLULAR LOCALISATION	40.03 cytoplasm
An00g08590_at	An05g01290	25.16	4.91e-07	0.000115	29.1	10.7	631.8	181	strong similarity to hexose transporter Hxt3 - Saccharomyces cerevisiae	01 METABOLISM	01.05 C-compound and carbohydrate metabolism	01.05.07 C-compound, carbohydrate transport	08 CELLULAR TRANSPORT AND TRANSPORT MECHANISMS	08.19 cellular import	67 TRANSPORT FACILITATION	67.07 C-compound and carbohydrate transporters	67.07.99 other C-compound transporters	67.50 transport mechanism	67.50.01 uniporter
An00g05075_at	An17g00940	2.03	5.57e-07	0.000127	211.2	26.3	389.2	91.3	similarity to integral membrane protein PTH11 - Magnaporthe grisea	10 CELLULAR COMMUNICATION/SIGNAL TRANSDUCTION MECHANISM	10.01 intracellular signalling	10.01.01 unspecified signal transduction	10.05 transmembrane signal transduction	11 CELL RESCUE, DEFENSE AND VIRULENCE	11.05 Disease, virulence and defense	11.05.05 virulence, disease factors	25 DEVELOPMENT (Systemic)	25.01 fungal/microorganismic development	40 SUBCELLULAR LOCALISATION	40.25 vacuole or lysosome	63 PROTEIN WITH BINDING FUNCTION OR COFACTOR REQUIREMENT (structural or catalytic)
An00g05503_at	An16g01900	4.376	5.96e-07	0.000133	59	17.3	227	44	similarity to hypothetical protein encoded by An04g06980 - Aspergillus niger	99 UNCLASSIFIED PROTEINS
An00g06559_at	An01g00850	1.962	6.88e-07	0.000138	1998.8	151.3	3543.1	631.8	similarity to xylose permease xylT - Bacillus megaterium	01 METABOLISM	01.05 C-compound and carbohydrate metabolism	01.05.01 C-compound and carbohydrate utilization	01.05.07 C-compound, carbohydrate transport	08 CELLULAR TRANSPORT AND TRANSPORT MECHANISMS	08.19 cellular import	67 TRANSPORT FACILITATION	67.07 C-compound and carbohydrate transporters	67.07.99 other C-compound transporters	67.50 transport mechanism	67.50.03 symporters	67.50.03.01 proton driven symporter
An00g11382_at	An15g01500	4.643	6.86e-07	0.000138	63.6	9.9	264	39.4	strong similarity to fructose symporter Fsy1 - Saccharomyces pastorianus	01 METABOLISM	01.05 C-compound and carbohydrate metabolism	01.05.07 C-compound, carbohydrate transport	08 CELLULAR TRANSPORT AND TRANSPORT MECHANISMS	08.19 cellular import	67 TRANSPORT FACILITATION	67.07 C-compound and carbohydrate transporters	67.07.99 other C-compound transporters	67.50 transport mechanism	67.50.03 symporters	67.50.03.01 proton driven symporter
An00g00155_at	An14g04710	18.57	6.5e-07	0.000138	132.3	27.7	2307.2	977	aspartic proteinase aspergillopepsin I pepA - Aspergillus niger	06 PROTEIN FATE (folding, modification, destination)	06.13 proteolytic degradation	06.13.99 other proteolytic degradation	40 SUBCELLULAR LOCALISATION	40.27 extracellular / secretion proteins
An00g13050_at	An03g06280	2.901	7.98e-07	0.000155	28.3	6.6	74	19.3	weak similarity to integral membrane protein PTH11 from patent WO9913094-A2 - Magnaporthe grisea	99 UNCLASSIFIED PROTEINS
An00g07921_at	An18g02690	4.05	8.2e-07	0.000155	34.1	6.8	127.1	45.9	strong similarity to dihydrogeodin oxidase DHGO - Aspergillus terreus	01 METABOLISM	01.20 secondary metabolism	01.20.99 other secondary metabolism activities
An00g13546_at	An02g07920	2.79	8.84e-07	0.000163	155	16.9	387.7	50.4	weak similarity to hypothetical stringent starvation protein B PA4427 - Pseudomonas aeruginosa	99 UNCLASSIFIED PROTEINS
An00g09744_at	An07g03130	2.042	1.03e-06	0.000179	148.5	19.3	271.6	38	strong similarity to mitochondrial cation transporter Mmt1 - Saccharomyces cerevisiae	08 CELLULAR TRANSPORT AND TRANSPORT MECHANISMS	08.04 mitochondrial transport	40 SUBCELLULAR LOCALISATION	40.16 mitochondrion	67 TRANSPORT FACILITATION	67.04 ion transporters	67.04.01 cation transporters	67.04.01.02 other cation transporters (Na, K, Ca , NH4, etc.)
An00g04786_at	An17g00230	2.862	1.04e-06	0.000179	137.2	15.5	351.9	45.3	similarity to hypothetical protein slr0789 - Synechocystis sp.	99 UNCLASSIFIED PROTEINS
An00g02486_at	An09g06130	1.724	1.33e-06	0.000215	273.4	29.4	421.5	41.1	similarity to hypothetical protein CAD21257.1 - Neurospora crassa	99 UNCLASSIFIED PROTEINS
An00g07936_at	An15g06700	2.463	1.39e-06	0.000215	150.9	17.4	334.3	57.6	strong similarity to dihydroxy-acid dehydratase ilvD - Bacillus subtilis	01 METABOLISM	01.01 amino acid metabolism	01.01.01 amino acid biosynthesis	01.01.01.15 biosynthesis of the pyruvate family (alanine, isoleucine, leucine, valine) and D-alanine	01.01.01.15.02 biosynthesis of isoleucine	01.01.01.15.04 biosynthesis of valine
An00g03453_at	An11g03360	55.53	1.43e-06	0.000217	1.5	1.9	49.1	5.5	questionable ORF	99 UNCLASSIFIED PROTEINS
An00g00183_at	An02g04900	2.151	1.58e-06	0.000233	142.8	15.9	275.7	37.6	endopolygalacturonases pgaB - Aspergillus niger	01 METABOLISM	01.05 C-compound and carbohydrate metabolism	01.05.01 C-compound and carbohydrate utilization	01.05.01.01 C-compound, carbohydrate catabolism	01.05.01.01.01 sugar, glucoside, polyol and carboxylate catabolism
An00g10957_at	An18g05380	1.921	1.86e-06	0.000267	158.3	13.9	274.2	45	strong similarity to cAMP-dependent protein kinase sck1p - Schizosaccharomyces pombe	06 PROTEIN FATE (folding, modification, destination)	06.07 protein modification	06.07.03 modification by phosphorylation, dephosphorylation	10 CELLULAR COMMUNICATION/SIGNAL TRANSDUCTION MECHANISM	10.01 intracellular signalling	10.01.01 unspecified signal transduction	10.01.09 second messenger mediated signal transduction	14 CELL FATE	14.01 cell growth / morphogenesis	14.01.05 growth regulators / regulation of cell size
An00g09618_at	An16g01880	12.24	2.1e-06	0.000286	651.4	224.8	6876.7	1199.3	strong similarity to lysophospholipase - Aspergillus foetidus	01 METABOLISM	01.06 lipid, fatty-acid and isoprenoid metabolism	01.06.04 breakdown of lipids, fatty acids and isoprenoids
An00g01030_at	An15g02160	4.077	2.14e-06	0.000289	63.7	13.3	234.9	62.7	similarity to hypothetical protein BAC45498.1 - Bradyrhizobium japonicum	99 UNCLASSIFIED PROTEINS
An00g08943_at	An04g09490	4.591	2.37e-06	0.000305	93.1	18.4	383	79.7	hypothetical protein	99 UNCLASSIFIED PROTEINS
An00g08588_at	An02g03540	17.07	2.34e-06	0.000305	30	8.7	486.3	238.5	strong similarity to hexose transporter Hxt3 - Saccharomyces cerevisiae	01 METABOLISM	01.05 C-compound and carbohydrate metabolism	01.05.07 C-compound, carbohydrate transport	08 CELLULAR TRANSPORT AND TRANSPORT MECHANISMS	08.19 cellular import	67 TRANSPORT FACILITATION	67.07 C-compound and carbohydrate transporters
An00g10643_at	An11g01300	1.315	3.04e-06	0.000369	161.2	13.4	190.8	28.1	strong similarity to protein involved in ribosome assembly Rsa2 - Saccharomyces cerevisiae	05 PROTEIN SYNTHESIS	05.04 translation	06 PROTEIN FATE (folding, modification, destination)	06.10 assembly of protein complexes
An00g11392_at	An15g01420	1.677	3.3e-06	0.000378	369.2	38.3	557.6	88.1	strong similarity to glucosidase I Cwh41 - Saccharomyces cerevisiae	01 METABOLISM	01.05 C-compound and carbohydrate metabolism	01.05.01 C-compound and carbohydrate utilization	06 PROTEIN FATE (folding, modification, destination)	06.04 protein targeting, sorting and translocation	06.07 protein modification	06.07.02 modification with sugar residues (e.g. glycosylation)	40 SUBCELLULAR LOCALISATION	40.07 endoplasmic reticulum
An00g08222_at	An04g06930	2.008	3.52e-06	0.000393	209.1	15.1	377.5	48.7	strong similarity to extracellular alpha-amylase amyA/amyB - Aspergillus niger	01 METABOLISM	01.05 C-compound and carbohydrate metabolism	01.05.01 C-compound and carbohydrate utilization	01.05.01.01 C-compound, carbohydrate catabolism	01.05.01.01.01 sugar, glucoside, polyol and carboxylate catabolism	02 ENERGY	02.19 metabolism of energy reserves (e.g. glycogen, trehalose)
An00g02383_at	An12g00350	1.728	3.79e-06	0.000408	81	5.9	125.7	14.1	hypothetical protein	99 UNCLASSIFIED PROTEINS
An00g11338_at	An01g02810	1.743	3.91e-06	0.000418	158.2	18.8	249.8	52.1	strong similarity to cytochrome P450 sterol delta22-desaturase Erg5 - Saccharomyces cerevisiae	01 METABOLISM	01.06 lipid, fatty-acid and isoprenoid metabolism	01.06.01 lipid, fatty-acid and isoprenoid biosynthesis	01.06.01.07 isoprenoid biosynthesis	01.06.01.07.11 tetracyclic and pentacyclic triterpenes (cholesterin, steroids and hopanoids) biosynthesis
An00g08363_at	An03g00230	4.303	4.12e-06	0.000432	160.3	22.5	622	123	strong similarity to GABA permease gabA - Aspergillus nidulans	01 METABOLISM	01.01 amino acid metabolism	01.01.07 amino acid transport	01.02 nitrogen and sulfur metabolism	01.02.01 nitrogen and sulfur utilization	08 CELLULAR TRANSPORT AND TRANSPORT MECHANISMS	08.19 cellular import
An00g08279_at	An02g01480	2.51	4.42e-06	0.000449	433.2	73.4	972.5	180.4	strong similarity to fluconazole resistance protein FLU1 - Candida albicans	08 CELLULAR TRANSPORT AND TRANSPORT MECHANISMS	08.16 extracellular transport, exocytosis and secretion	11 CELL RESCUE, DEFENSE AND VIRULENCE	11.07 detoxification	11.07.05 detoxification by export	67 TRANSPORT FACILITATION	67.28 drug transporters
An00g04888_at	An11g08010	1.562	4.49e-06	0.000451	87	13.4	121.2	15.7	similarity to hypothetical protein SPCC1281.02c - Schizosaccharomyces pombe	99 UNCLASSIFIED PROTEINS
An00g07658_at	An15g07070	2.488	4.82e-06	0.000477	259.2	44.3	580.3	119.6	strong similarity to cyanate lyase cynS - Escherichia coli	01 METABOLISM	01.02 nitrogen and sulfur metabolism	01.02.01 nitrogen and sulfur utilization	11 CELL RESCUE, DEFENSE AND VIRULENCE	11.07 detoxification	11.07.99 other detoxification	40 SUBCELLULAR LOCALISATION	40.03 cytoplasm
An00g04325_at	An04g08620	2.21	5e-06	0.000482	506.5	43.1	1006.3	138.2	similarity to heme activator protein Hap1 - Saccharomyces cerevisiae	04 TRANSCRIPTION	04.05 mRNA transcription	04.05.01 mRNA synthesis	04.05.01.04 transcriptional control	40 SUBCELLULAR LOCALISATION	40.10 nucleus
An00g04600_at	An03g00210	3.508	5.06e-06	0.000482	176.5	22.4	558.6	106	similarity to hypothetical protein encoded by An16g01170 - Aspergillus niger	99 UNCLASSIFIED PROTEINS
An00g13530_at	An14g05410	2.92	5.2e-06	0.000489	67.6	13.7	177.4	39.8	strong similarity to hypothetical protein CAD21189.1 - Neurospora crassa	99 unclassified proteins
An00g09993_at	An14g07130	2.092	5.3e-06	0.000491	120.8	21.9	226.3	45.6	strong similarity to neutral amino acid permease mtr - Neurospora crassa	01 METABOLISM	01.01 amino acid metabolism	01.01.07 amino acid transport	08 CELLULAR TRANSPORT AND TRANSPORT MECHANISMS	08.19 cellular import	67 TRANSPORT FACILITATION	67.10 amino-acid transporters
An00g09805_at	An08g08910	1.973	5.61e-06	0.00051	72.5	7.7	129	22.6	strong similarity to mitochondrial sulfite oxidase SUOX - Homo sapiens	01 METABOLISM	01.01 amino acid metabolism	01.01.10 amino acid degradation (catabolism)	01.01.10.03 degradation of amino acids of the aspartate group	01.01.10.03.04 degradation of methionine	01.01.10.05 degradation of amino acids of the cysteine-aromatic group	01.01.10.05.02 degradation of cysteine	01.02 nitrogen and sulfur metabolism	01.02.01 nitrogen and sulfur utilization	40 SUBCELLULAR LOCALISATION	40.16 mitochondrion
An00g07353_at	An01g08420	2.254	6.54e-06	0.00058	1361.2	67.2	2761.5	386.4	strong similarity to calcium-binding protein precursor cnx1p - Schizosaccharomyces pombe	06 PROTEIN FATE (folding, modification, destination)	06.01 protein folding and stabilization	40 SUBCELLULAR LOCALISATION	40.07 endoplasmic reticulum
An00g08520_at	An01g02320	1.565	6.7e-06	0.000587	418.3	35	590.9	99.2	strong similarity to GTP-binding protein a-ras - Aspergillus nidulans	10 CELLULAR COMMUNICATION/SIGNAL TRANSDUCTION MECHANISM	10.01 intracellular signalling	10.01.01 unspecified signal transduction	10.01.05 enzyme mediated signal transduction	10.01.05.05 G-protein mediated signal transduction	25 DEVELOPMENT (Systemic)	25.01 fungal/microorganismic development
An00g07517_at	An16g01200	2.764	7.17e-06	0.000625	139.5	28.7	344.9	69.2	strong similarity to choline permease Hnm1 - Saccharomyces cerevisiae	01 METABOLISM	01.01 amino acid metabolism	01.01.07 amino acid transport	08 CELLULAR TRANSPORT AND TRANSPORT MECHANISMS	08.19 cellular import	67 TRANSPORT FACILITATION	67.10 amino-acid transporters
An00g11787_at	An04g05310	1.164	7.5e-06	0.000634	736.3	55.5	773	120.7	strong similarity to vacuolar H(+)-transporting ATPase subunit Vph1 - Saccharomyces cerevisiae	06 PROTEIN FATE (folding, modification, destination)	06.04 protein targeting, sorting and translocation	06.10 assembly of protein complexes	08 CELLULAR TRANSPORT AND TRANSPORT MECHANISMS	08.13 vacuolar transport	13 REGULATION OF / INTERACTION WITH CELLULAR ENVIRONMENT	13.01 ionic homeostasis	13.01.01 homeostasis of cations	13.01.01.03 homeostasis of protons	40 SUBCELLULAR LOCALISATION	40.25 vacuole or lysosome	67 TRANSPORT FACILITATION	67.04 ion transporters	67.04.01 cation transporters	67.04.01.02 other cation transporters (Na, K, Ca , NH4, etc.)	67.50 transport mechanism	67.50.22 transport ATPases
An00g04261_at	An04g06090	1.529	8.06e-06	0.000675	117.3	25.5	158.3	16.7	similarity to geranylgeranyltransferase type-II alpha chain Bet4 - Saccharomyces cerevisiae	06 PROTEIN FATE (folding, modification, destination)	06.07 protein modification	06.07.01 modification with fatty acids (e.g. myristylation, palmitylation, farnesylation)
An00g06555_at	An04g05060	1.884	8.53e-06	0.000702	484.1	40.3	829.2	160.8	similarity to protein XFIN - Xenopus laevis	04 TRANSCRIPTION	04.05 mRNA transcription	04.05.01 mRNA synthesis	04.05.01.04 transcriptional control
An00g06777_at	An08g09420	2.281	8.71e-06	0.000712	445.6	72.8	908.8	135.8	strong similarity to protein 4MeS - Metarhizium anisopliae	99 UNCLASSIFIED PROTEINS
An00g11017_at	An02g04690	3.782	9.08e-06	0.00073	216	35.6	736.5	169.3	strong similarity to serine-type carboxypeptidase I cdpS - Aspergillus saitoi	06 PROTEIN FATE (folding, modification, destination)	06.07 protein modification	06.07.11 protein processing (proteolytic)	06.13 proteolytic degradation	40 SUBCELLULAR LOCALISATION	40.27 extracellular / secretion proteins
An00g05084_at	An02g09500	1.815	1.02e-05	0.000805	267.8	33.8	438.5	84.7	similarity to integral membrane protein PTH11 - Magnaporthe grisea	14 CELL FATE	14.01 cell growth / morphogenesis	14.01.03 directional cell growth (morphogenesis)	14.01.03.99 other morphogenetic activities	25 DEVELOPMENT (Systemic)	25.01 fungal/microorganismic development
An00g12333_at	An02g13450	2.496	1.02e-05	0.000805	174.1	27.8	391	78.2	weak similarity to protein CAP59 - Cryptococcus neoformans	99 UNCLASSIFIED PROTEINS
An00g07049_at	An09g05880	1.522	1.11e-05	0.000848	425.6	46.5	580.3	70.1	strong similarity to alpha-glucosidase ModA - Dictyostelium discoideum	01 METABOLISM	01.05 C-compound and carbohydrate metabolism	01.05.01 C-compound and carbohydrate utilization	01.05.01.01 C-compound, carbohydrate catabolism	02 ENERGY	02.19 metabolism of energy reserves (e.g. glycogen, trehalose)
An00g04298_at	An04g08830	1.389	1.17e-05	0.000887	299.3	39.6	373.1	58.2	similarity to Golgi membrane protein Emp47 - Saccharomyces cerevisiae	40 SUBCELLULAR LOCALISATION	40.07 endoplasmic reticulum	40.08 Golgi
An00g11620_at	An03g01750	7.122	1.19e-05	0.000894	17	10.6	90.7	24.3	strong similarity to monosaccharide transporter AmMst-1 - Amanita muscaria	01 METABOLISM	01.05 C-compound and carbohydrate metabolism	01.05.07 C-compound, carbohydrate transport	08 CELLULAR TRANSPORT AND TRANSPORT MECHANISMS	08.19 cellular import	67 TRANSPORT FACILITATION	67.07 C-compound and carbohydrate transporters
An00g08111_at	An03g04940	2.092	1.23e-05	0.0009	284.6	27.9	532.6	50.5	strong similarity to Erv41 - Saccharomyces cerevisiae	30 CONTROL OF CELLULAR ORGANIZATION	30.08 Golgi
An00g13865_at	An01g06900	3.175	1.32e-05	0.000948	94.1	7.2	281	106.2	weak similarity to transcription regulator of maltose utilization amyR - Aspergillus oryzae	99 UNCLASSIFIED PROTEINS
An00g00307_at	An02g09290	1.414	1.37e-05	0.000966	155	17	196.6	26.2	hypothetical protein	99 UNCLASSIFIED PROTEINS
An00g12403_at	An12g07470	3.07	1.37e-05	0.000966	127.2	22	356.1	99.7	weak similarity to cyanovirin-N CV-N - Nostoc ellipsosporum	11 CELL RESCUE, DEFENSE AND VIRULENCE	11.05 Disease, virulence and defense	11.05.03 defense related proteins
An00g02368_at	An02g11240	1.993	1.39e-05	0.000974	74.2	5.9	136.3	38.9	hypothetical protein	99 UNCLASSIFIED PROTEINS
An00g09863_at	An16g01870	2.576	1.4e-05	0.000975	111.5	11.5	259.4	46.3	strong similarity to mRNA cleavage factor I 25 kDa subunit CFIM25 - Homo sapiens	99 UNCLASSIFIED PROTEINS
An00g01737_at	An12g10730	1.755	1.49e-05	0.00102	68.7	9.2	108.6	19.4	strong similarity to hypothetical protein AAO51653.1 - Dictyostelium discoideum	99 UNCLASSIFIED PROTEINS
An00g07424_at	An08g10610	1.336	1.51e-05	0.00103	159.3	12.1	193	38.1	strong similarity to hypothetical protein EAA59931.1 - Aspergillus nidulans	99 UNCLASSIFIED PROTEINS
An00g03963_at	An16g05910	3.609	1.54e-05	0.00103	145.4	12.4	493.1	174.9	strong similarity to cholesterol 7alpha-hydroxylase CYP7 - Sus scrofa	01 METABOLISM	01.06 lipid, fatty-acid and isoprenoid metabolism	01.06.07 lipid, fatty-acid and isoprenoid utilization
An00g06501_at	An16g01490	1.64	1.63e-05	0.00107	56.1	9.3	82.8	17	similarity to ubiquitin carboxyl-terminal hydrolase uch2p - Schizosaccharomyces pombe	06 PROTEIN FATE (folding, modification, destination)	06.07 protein modification	06.07.05 modification by ubiquitination, deubiquitination	06.07.11 protein processing (proteolytic)
An00g05912_at	An15g06470	1.732	1.62e-05	0.00107	883.7	98.9	1380.3	252.4	similarity to signal sequence receptor alpha chain - Canis lupus	06 PROTEIN FATE (folding, modification, destination)	06.04 protein targeting, sorting and translocation	08 CELLULAR TRANSPORT AND TRANSPORT MECHANISMS	08.07 vesicular transport (Golgi network, etc.)	40 SUBCELLULAR LOCALISATION	40.07 endoplasmic reticulum
An00g10642_at	An04g09220	1.742	1.62e-05	0.00107	66.2	9.6	102.8	11	strong similarity to protein involved in pheromone signal transduction pathway Ste50 - Saccharomyces cerevisiae [putative sequencing error]	10 CELLULAR COMMUNICATION/SIGNAL TRANSDUCTION MECHANISM	10.01 intracellular signalling	10.01.99 other intracellular signal transduction activities	13 REGULATION OF / INTERACTION WITH CELLULAR ENVIRONMENT	13.11 cellular sensing and response	13.11.03 chemoperception and response	13.11.03.07 pheromone response	13.11.03.13 osmosensing	14 CELL FATE	14.04 cell differentiation	14.04.03 fungal cell differentiation	14.04.03.03 pheromone response, mating-type determination, sex-specific proteins
An00g07626_at	An01g04320	1.79	1.72e-05	0.00111	375.7	46.1	601.6	72.8	strong similarity to COPII vesicle coat component protein Erv46 - Saccharomyces cerevisiae	06 PROTEIN FATE (folding, modification, destination)	06.04 protein targeting, sorting and translocation	06.10 assembly of protein complexes	08 CELLULAR TRANSPORT AND TRANSPORT MECHANISMS	08.07 vesicular transport (Golgi network, etc.)	40 SUBCELLULAR LOCALISATION	40.07 endoplasmic reticulum	40.08 Golgi
An00g05913_at	An08g07090	1.627	1.78e-05	0.00113	186.7	26.6	272.9	44.8	similarity to protein Sim1 - Saccharomyces cerevisiae	03 CELL CYCLE AND DNA PROCESSING	03.03 cell cycle	03.03.01 mitotic cell cycle and cell cycle control	14 CELL FATE	14.20 cell aging
An00g06932_at	An08g03690	1.276	1.8e-05	0.00114	3780.1	326	4324.7	501.7	strong similarity to ADP-ribosylation factor arf1 - Ajellomyces capsulatus	08 CELLULAR TRANSPORT AND TRANSPORT MECHANISMS	08.07 vesicular transport (Golgi network, etc.)	40 SUBCELLULAR LOCALISATION	40.03 cytoplasm	40.07 endoplasmic reticulum	40.08 Golgi	40.09 intracellular transport vesicles
An00g08769_at	An18g06570	1.503	1.82e-05	0.00114	248.4	22.3	337.9	64.6	strong similarity to hypothetical protein YGR266w - Saccharomyces cerevisiae [truncated ORF]	99 UNCLASSIFIED PROTEINS
An00g07270_at	An05g02410	3.29	1.83e-05	0.00114	29.4	7	86	18.2	strong similarity to beta-glucuronidase GUSB - Canis lupus	01 METABOLISM	01.05 C-compound and carbohydrate metabolism	01.05.01 C-compound and carbohydrate utilization	01.05.01.01 C-compound, carbohydrate catabolism	40 SUBCELLULAR LOCALISATION	40.25 vacuole or lysosome
An00g07034_at	An07g04940	1.53	1.87e-05	0.00115	52	4.6	71.4	8.9	strong similarity to alpha-1,6-mannosyltransferase Hoc1 - Saccharomyces cerevisiae	01 METABOLISM	01.05 C-compound and carbohydrate metabolism	01.05.01 C-compound and carbohydrate utilization	01.05.01.03 C-compound, carbohydrate anabolism	01.05.01.03.02 polysaccharide biosynthesis	06 PROTEIN FATE (folding, modification, destination)	06.07 protein modification	06.07.02 modification with sugar residues (e.g. glycosylation)	14 CELL FATE	14.01 cell growth / morphogenesis	14.04 cell differentiation	14.04.03 fungal cell differentiation	14.04.03.01 budding, cell polarity and filament formation	40 SUBCELLULAR LOCALISATION	40.08 Golgi
An00g06983_at	An18g01740	2.675	1.89e-05	0.00116	59.4	11.9	143.9	36.7	strong similarity to aliphatic nitrilase - Rhodococcus rhodochrous	01 METABOLISM	01.01 amino acid metabolism	01.01.01 amino acid biosynthesis	01.02 nitrogen and sulfur metabolism	01.02.01 nitrogen and sulfur utilization
An00g05064_at	An15g02150	3.554	1.92e-05	0.00117	124.9	38.5	395.5	109.7	similarity to integral membrane protein PTH11 - Magnaporthe grisea	11 CELL RESCUE, DEFENSE AND VIRULENCE	11.05 Disease, virulence and defense	11.05.99 other disease and defense related proteins	14 CELL FATE	14.01 cell growth / morphogenesis	14.01.03 directional cell growth (morphogenesis)	25 DEVELOPMENT (Systemic)	25.01 fungal/microorganismic development	40 SUBCELLULAR LOCALISATION	40.25 vacuole or lysosome
An00g10482_at	An08g03960	1.532	2.08e-05	0.00124	592.1	62.7	812.7	97.3	strong similarity to hypothetical edoplasmic reticulum associated protein - Schizosaccharomyces pombe	99 UNCLASSIFIED PROTEINS
An00g05909_at	An09g05420	1.669	2.07e-05	0.00124	124.6	17.5	186	25.8	similarity to signal peptidase subunit Spc3 - Saccharomyces cerevisiae	06 PROTEIN FATE (folding, modification, destination)	06.07 protein modification	40 SUBCELLULAR LOCALISATION	40.07 endoplasmic reticulum
An00g08627_at	An01g10360	3.754	2.07e-05	0.00124	130.8	29.9	442.4	121.4	strong similarity to high-affinity nicotinic acid permease Tna1 - Saccharomyces cerevisiae	01 METABOLISM	01.05 C-compound and carbohydrate metabolism	01.05.07 C-compound, carbohydrate transport	08 CELLULAR TRANSPORT AND TRANSPORT MECHANISMS	08.19 cellular import	67 TRANSPORT FACILITATION	67.07 C-compound and carbohydrate transporters	67.19 allantoin and allantoate transporters
An00g12902_at	An15g01200	1.261	2.13e-05	0.00125	839.2	90.4	954.1	162.1	weak similarity to hypothetical protein PA3340 - Pseudomonas aeruginosa	99 UNCLASSIFIED PROTEINS
An00g08106_at	An03g04340	1.658	2.13e-05	0.00125	1065.8	117.7	1580.8	181.6	strong similarity to ER membrane translocation facilitator Sec61 - Yarrowia lipolytica	06 PROTEIN FATE (folding, modification, destination)	06.04 protein targeting, sorting and translocation	08 CELLULAR TRANSPORT AND TRANSPORT MECHANISMS	08.16 extracellular transport, exocytosis and secretion	08.16.05 Type II protein secretion system (general secretory pathway, exocytosis)	40 SUBCELLULAR LOCALISATION	40.07 endoplasmic reticulum	67 TRANSPORT FACILITATION	67.01 channel / pore class transporters
An00g13172_at	An11g05970	5.565	2.21e-05	0.00129	55	11.7	281.3	93.3	weak similarity to muramidase-2 - Enterococcus hirae	99 UNCLASSIFIED PROTEINS
An00g11908_at	An04g00360	1.428	2.24e-05	0.0013	807	62.6	1035.9	136.5	strong similarity to transport vesicle formation protein Sec13 - Saccharomyces cerevisiae	06 PROTEIN FATE (folding, modification, destination)	06.04 protein targeting, sorting and translocation	08 CELLULAR TRANSPORT AND TRANSPORT MECHANISMS	08.07 vesicular transport (Golgi network, etc.)	08.16 extracellular transport, exocytosis and secretion	08.16.05 Type II protein secretion system (general secretory pathway, exocytosis)	30 CONTROL OF CELLULAR ORGANIZATION	30.09 intracellular transport vesicles	40 SUBCELLULAR LOCALISATION	40.03 cytoplasm
An00g11598_at	An16g04330	1.608	2.29e-05	0.00132	313.7	36.8	450	36.5	strong similarity to mannose phospho-dolichol synthase dpm1 - Hypocrea jecorina	01 METABOLISM	01.05 C-compound and carbohydrate metabolism	01.05.01 C-compound and carbohydrate utilization	06 PROTEIN FATE (folding, modification, destination)	06.07 protein modification	06.07.02 modification with sugar residues (e.g. glycosylation)	40 SUBCELLULAR LOCALISATION	40.07 endoplasmic reticulum
An00g07409_at	An14g07200	4.164	2.38e-05	0.00134	33.9	7.5	126.8	30.8	strong similarity to catalase C catC - Aspergillus nidulans	11 CELL RESCUE, DEFENSE AND VIRULENCE	11.01 stress response	11.07 detoxification	11.07.03 detoxification by modification
An00g06863_at	An15g00410	8.629	2.41e-05	0.00136	140.6	70.1	1029.2	365.2	strong similarity to acetate-inducible gene aciA - Aspergillus nidulans	99 UNCLASSIFIED PROTEINS
An00g08069_at	An16g07390	1.676	2.49e-05	0.00138	210.5	29	316	48.1	strong similarity to endoplasmatic reticulum signal peptidase subunit Spc2 - Saccharomyces cerevisiae	06 PROTEIN FATE (folding, modification, destination)	06.04 protein targeting, sorting and translocation	06.07 protein modification	06.07.11 protein processing (proteolytic)	06.10 assembly of protein complexes	08 CELLULAR TRANSPORT AND TRANSPORT MECHANISMS	08.16 extracellular transport, exocytosis and secretion	08.16.05 Type II protein secretion system (general secretory pathway, exocytosis)	40 SUBCELLULAR LOCALISATION	40.07 endoplasmic reticulum	67 TRANSPORT FACILITATION	67.01 channel / pore class transporters
An00g06810_at	An13g00620	1.71	2.58e-05	0.00143	497	86.8	753.8	62.7	strong similarity to 80K protein H precursor G19P1 - Homo sapiens	10 CELLULAR COMMUNICATION/SIGNAL TRANSDUCTION MECHANISM	10.01 intracellular signalling	10.01.01 unspecified signal transduction	10.05 transmembrane signal transduction	63 PROTEIN WITH BINDING FUNCTION OR COFACTOR REQUIREMENT (structural or catalytic)
An00g09995_at	An03g05360	1.906	2.62e-05	0.00144	500.3	74.3	850.8	106.8	strong similarity to neutral amino acid permease mtr - Neurospora crassa	01 METABOLISM	01.05 C-compound and carbohydrate metabolism	01.05.07 C-compound, carbohydrate transport	08 CELLULAR TRANSPORT AND TRANSPORT MECHANISMS	08.19 cellular import	67 TRANSPORT FACILITATION	67.10 amino-acid transporters
An00g11616_at	An11g06810	1.219	2.67e-05	0.00145	299.8	25.2	328.6	45.2	strong similarity to mitochondrial ribosomal protein of the large subunit L6 - Saccharomyces cerevisiae	05 PROTEIN SYNTHESIS	05.01 ribosome biogenesis	40 SUBCELLULAR LOCALISATION	40.16 mitochondrion
An00g08507_at	An08g00290	1.443	2.77e-05	0.00146	119.4	11.1	154.2	16.3	strong similarity to golgin-160 related protein Rud3 - Saccharomyces cerevisiae	06 PROTEIN FATE (folding, modification, destination)	06.04 protein targeting, sorting and translocation	08 CELLULAR TRANSPORT AND TRANSPORT MECHANISMS	08.07 vesicular transport (Golgi network, etc.)
An00g09997_at	An16g00350	1.457	2.75e-05	0.00146	134.7	17.8	176.5	31.3	strong similarity to neutral amino acid permease mtr - Neurospora crassa	67 TRANSPORT FACILITATION	67.10 amino-acid transporters
An00g10399_at	An07g08880	1.824	2.74e-05	0.00146	79.3	12.3	129	16.5	strong similarity to positive sulphur regulator CYS3 - Neurospora crassa	01 METABOLISM	01.02 nitrogen and sulfur metabolism	01.02.01 nitrogen and sulfur utilization	01.02.04 regulation of nitrogen and sulphur utilization	04 TRANSCRIPTION	04.05 mRNA transcription	04.05.01 mRNA synthesis	04.05.01.04 transcriptional control	40 SUBCELLULAR LOCALISATION	40.10 nucleus
An00g07564_at	An07g06030	1.432	2.93e-05	0.00153	336.3	28.8	434.9	72.5	strong similarity to coatomer gamma subunit 2 copg2 - Homo sapiens	06 PROTEIN FATE (folding, modification, destination)	06.04 protein targeting, sorting and translocation	06.10 assembly of protein complexes	08 CELLULAR TRANSPORT AND TRANSPORT MECHANISMS	08.07 vesicular transport (Golgi network, etc.)	40 SUBCELLULAR LOCALISATION	40.03 cytoplasm	40.08 Golgi	40.09 intracellular transport vesicles
An00g12295_at	An07g04660	1.406	3.05e-05	0.00155	257.4	38.3	323.8	48.2	similarity to hypothetical protein CAD25113.1 - Encephalitozoon cuniculi	99 UNCLASSIFIED PROTEINS
An00g13033_at	An12g06130	1.669	3e-05	0.00155	1316.1	207.3	1963.6	283.9	similarity to glutamyl endoprotease polypeptide from patent WO200268623-A2 - Aspergillus niger	99 UNCLASSIFIED PROTEINS
An00g10109_at	An18g01200	1.554	3.12e-05	0.00158	168	15.7	235.1	35.7	strong similarity to O-methylsterigmatocystin oxidoreductase ord1 - Aspergillus flavus	01 METABOLISM	01.20 secondary metabolism	01.20.05 biosynthesis of acetic acid derivatives	01.20.05.11 biosynthesis of polyketides	11 CELL RESCUE, DEFENSE AND VIRULENCE	11.05 Disease, virulence and defense	11.05.05 virulence, disease factors	11.05.05.01 toxins
An00g12691_at	An12g05990	1.637	3.2e-05	0.00161	106.4	18.9	156	27.7	weak similarity to hypothetical protein AAA19110.1 - Pichia angusta	99 UNCLASSIFIED PROTEINS
An00g06601_at	An08g06330	1.549	3.24e-05	0.00162	429.9	48.6	597.3	78.8	strong similarity to epsilon-COP - Cricetulus griseus	08 CELLULAR TRANSPORT AND TRANSPORT MECHANISMS	08.07 vesicular transport (Golgi network, etc.)	40 SUBCELLULAR LOCALISATION	40.09 intracellular transport vesicles
An00g09464_at	An16g01820	1.567	3.39e-05	0.00167	1625.1	154.5	2289.8	326.3	strong similarity to hypothetical inorganic phosphate transporter and regulator of Pho81p Pho88 - Saccharomyces cerevisiae	01 METABOLISM	01.04 phosphate metabolism	01.04.04 regulation of phosphate utilization	01.04.07 phosphate transport	08 CELLULAR TRANSPORT AND TRANSPORT MECHANISMS	08.19 cellular import	13 REGULATION OF / INTERACTION WITH CELLULAR ENVIRONMENT	13.01 ionic homeostasis	13.01.03 homeostasis of anions	13.01.03.03 homeostasis of phosphate	67 TRANSPORT FACILITATION	67.04 ion transporters	67.04.07 anion transporters (Cl, SO4, PO4, etc.)
An00g07026_at	An16g02460	1.408	3.49e-05	0.00171	230.7	19.6	291.7	35.6	strong similarity to alpha subunit of the coatomer complex Ret1 - Saccharomyces cerevisiae	06 PROTEIN FATE (folding, modification, destination)	06.04 protein targeting, sorting and translocation	08 CELLULAR TRANSPORT AND TRANSPORT MECHANISMS	08.07 vesicular transport (Golgi network, etc.)	40 SUBCELLULAR LOCALISATION	40.03 cytoplasm	40.07 endoplasmic reticulum	40.08 Golgi	40.09 intracellular transport vesicles
An00g08239_at	An01g06820	17.83	3.56e-05	0.00174	9.8	5.2	179.3	177.9	strong similarity to fatty acid omega-hydroxylase (P450foxy) CYP505 - Fusarium oxysporum	01 METABOLISM	01.06 lipid, fatty-acid and isoprenoid metabolism	01.06.99 other lipid, fatty-acid and isoprenoid metabolism activities
An00g09976_at	An04g02670	2.575	3.67e-05	0.00177	190	37.4	432.4	41.1	strong similarity to NADPH-dependent aldehyde reductase - Sporobolomyces salmonicolor	01 METABOLISM	01.05 C-compound and carbohydrate metabolism	01.05.01 C-compound and carbohydrate utilization
An00g13895_at	An11g07980	1.385	3.79e-05	0.00182	239.7	27	299.3	49.7	weak similarity to transcription factor YAP1 - Kluyveromyces lactis	04 TRANSCRIPTION	04.05 mRNA transcription	04.05.01 mRNA synthesis	04.05.01.01 general transcription activities	40 SUBCELLULAR LOCALISATION	40.10 nucleus
An00g10107_at	An16g08570	1.741	4.05e-05	0.00191	885	101.2	1382.4	201	strong similarity to translation initiation factor 3 47 kDa subunit stt3p - Schizosaccharomyces pombe	06 PROTEIN FATE (folding, modification, destination)	06.07 protein modification	06.07.02 modification with sugar residues (e.g. glycosylation)	40 SUBCELLULAR LOCALISATION	40.07 endoplasmic reticulum
An00g06761_at	An17g00910	1.937	4.25e-05	0.00198	132.5	11.7	232.7	48.7	strong similarity to 4-aminobutyrate transaminase gatA - Aspergillus nidulans	01 METABOLISM	01.01 amino acid metabolism	01.01.01 amino acid biosynthesis	01.01.10 amino acid degradation (catabolism)	01.02 nitrogen and sulfur metabolism	40 SUBCELLULAR LOCALISATION	40.03 cytoplasm
An00g10102_at	An15g07460	1.541	4.38e-05	0.00202	241.3	22	336	60.1	strong similarity to oligopeptide transporter OPT1 - Candida albicans	67 TRANSPORT FACILITATION	67.11 peptide transporters
An00g09396_at	An07g09470	2.234	4.55e-05	0.00204	48.8	7.5	99.5	29.1	strong similarity to hypothetical retroelement pol polyprotein - Arabidopsis thaliana	99 UNCLASSIFIED PROTEINS
An00g03657_at	An05g02390	3.368	4.47e-05	0.00204	49.4	10	151.3	41.3	similarity to 6-hydroxy-D-nicotine oxidase 6-HDNO - Arthrobacter oxidans	01 METABOLISM
An00g00787_at	An03g04840	1.546	4.68e-05	0.00208	83.4	8.7	117.6	27.3	hypothetical protein	99 UNCLASSIFIED PROTEINS
An00g09475_at	An11g11250	1.571	4.7e-05	0.00208	397.2	40.4	557.8	50.2	strong similarity to interferon-induced double-stranded RNA-activated protein kinase inhibitor P58 - Homo sapiens	11 CELL RESCUE, DEFENSE AND VIRULENCE	11.05 Disease, virulence and defense
An00g02682_at	An07g09970	1.19	4.88e-05	0.00215	387.5	41.1	415	65.9	hypothetical protein	99 UNCLASSIFIED PROTEINS
An00g08417_at	An01g07300	1.726	5.02e-05	0.00217	22.4	4.9	34.4	5.8	strong similarity to gluconokinase gntV - Escherichia coli	01 METABOLISM	01.05 C-compound and carbohydrate metabolism	01.05.01 C-compound and carbohydrate utilization	01.05.01.01 C-compound, carbohydrate catabolism	01.05.01.01.01 sugar, glucoside, polyol and carboxylate catabolism	02 ENERGY	02.07 pentose-phosphate pathway	02.07.01 pentose-phosphate pathway oxidative branch
An00g00175_at	An11g04180	2.225	5.03e-05	0.00217	649.9	101.4	1285.2	128.2	dnaK-type molecular chaperone bipA - Aspergillus niger	06 PROTEIN FATE (folding, modification, destination)	06.01 protein folding and stabilization	06.10 assembly of protein complexes	40 SUBCELLULAR LOCALISATION	40.07 endoplasmic reticulum
An00g08278_at	An08g03750	2.716	5.21e-05	0.00222	35.5	8.5	85	13.7	strong similarity to fluconazole resistance protein FLU1 - Candida albicans	08 CELLULAR TRANSPORT AND TRANSPORT MECHANISMS	08.16 extracellular transport, exocytosis and secretion	11 CELL RESCUE, DEFENSE AND VIRULENCE	11.07 detoxification	11.07.05 detoxification by export	67 TRANSPORT FACILITATION	67.28 drug transporters
An00g09307_at	An16g02680	1.749	5.39e-05	0.00227	191.1	16.4	302.8	59.6	strong similarity to hypothetical protein YBR151w - Saccharomyces cerevisiae	99 UNCLASSIFIED PROTEINS
An00g08360_at	An16g01920	2.55	5.49e-05	0.00229	30.8	7.4	70.7	20.1	strong similarity to GABA permease gabA - Aspergillus nidulans	01 METABOLISM	01.01 amino acid metabolism	01.01.07 amino acid transport	01.02 nitrogen and sulfur metabolism	01.02.01 nitrogen and sulfur utilization	08 CELLULAR TRANSPORT AND TRANSPORT MECHANISMS	08.19 cellular import	67 TRANSPORT FACILITATION	67.10 amino-acid transporters
An00g12190_at	An09g04820	5.032	5.49e-05	0.00229	33.2	7.1	151.6	39.6	strong similarity to hypothetical protein CAD27299.1 - Aspergillus fumigatus	99 UNCLASSIFIED PROTEINS
An00g06317_at	An18g03230	1.336	5.71e-05	0.00234	289.6	30.5	345.7	30.7	similarity to ribosomal protein of the small subunit S5 rpsE - Synechococcus sp.	05 PROTEIN SYNTHESIS	05.01 ribosome biogenesis	40 SUBCELLULAR LOCALISATION	40.16 mitochondrion
An00g09067_at	An03g02850	1.409	5.72e-05	0.00234	348	33.9	444.2	84.3	strong similarity to hypothetical protein F2I11-120 - Arabidopsis thaliana	99 UNCLASSIFIED PROTEINS
An00g10776_at	An02g05420	2.094	5.71e-05	0.00234	55.2	7.2	106.3	30	strong similarity to hypothetical zinc-finger protein flbC - Aspergillus nidulans	99 UNCLASSIFIED PROTEINS
An00g10481_at	An07g06820	1.545	5.82e-05	0.00237	228.5	23	320.7	67.9	strong similarity to hypothetical dehydrogenase - Xanthobacter sp.	01 METABOLISM	01.05 C-compound and carbohydrate metabolism	01.05.01 C-compound and carbohydrate utilization	01.05.01.01 C-compound, carbohydrate catabolism	01.05.01.01.07 aliphatic hydrocarbon catabolism
An00g07705_at	An11g04370	1.403	5.92e-05	0.00239	409.3	44.1	515.8	74	strong similarity to cytochrome b5 - Mortierella alpina	01 METABOLISM	01.05 C-compound and carbohydrate metabolism	01.05.01 C-compound and carbohydrate utilization	01.06 lipid, fatty-acid and isoprenoid metabolism	01.06.01 lipid, fatty-acid and isoprenoid biosynthesis
An00g03834_at	An04g05740	1.665	5.94e-05	0.00239	120.5	16.4	179	19.7	similarity to arylamine N-acetyltransferase NAT1 - Homo sapiens	01 METABOLISM	01.20 secondary metabolism	01.20.50 catabolism of secondary metabolites	11 CELL RESCUE, DEFENSE AND VIRULENCE	11.07 detoxification	11.07.03 detoxification by modification
An00g01998_at	An03g00220	1.878	5.89e-05	0.00239	60.5	3.9	102.6	16.4	hypothetical protein	99 UNCLASSIFIED PROTEINS
An00g08553_at	An16g01590	1.925	5.97e-05	0.00239	95.7	16.5	167	39.6	strong similarity to HC-toxin efflux pump TOXA - Cochliobolus carbonum	08 CELLULAR TRANSPORT AND TRANSPORT MECHANISMS	08.16 extracellular transport, exocytosis and secretion	11 CELL RESCUE, DEFENSE AND VIRULENCE	11.05 Disease, virulence and defense	11.07 detoxification	11.07.05 detoxification by export	67 TRANSPORT FACILITATION	67.28 drug transporters
An00g10928_at	An04g04210	2.109	5.97e-05	0.00239	45	9.7	85.1	18.7	strong similarity to S-adenosyl-L-methionine:delta24-sterol-C-methyltransferase - Glycine max	01 METABOLISM	01.01 amino acid metabolism	01.01.01 amino acid biosynthesis	01.01.01.07 biosynthesis of the aspartate family	01.01.01.07.04 biosynthesis of methionine
An00g11283_at	An15g02740	1.447	6.05e-05	0.00241	303.3	14.5	396.1	57.8	strong similarity to anucleate primary sterigmata gene apsA - Aspergillus nidulans	14 CELL FATE	14.04 cell differentiation	14.04.03 fungal cell differentiation	14.04.03.01 budding, cell polarity and filament formation	30 CONTROL OF CELLULAR ORGANIZATION	30.10 nucleus
An00g08157_at	An04g06310	1.371	6.09e-05	0.00242	2164.9	202.4	2654.1	235.9	strong similarity to hypothetical protein CAB91735.2 - Neurospora crassa	99 UNCLASSIFIED PROTEINS
An00g07984_at	An01g08170	1.539	6.26e-05	0.00248	95.3	6.8	131.5	14.2	strong similarity to DNA repair endonuclease rad1p - Schizosaccharomyces pombe	03 CELL CYCLE AND DNA PROCESSING	03.01 DNA processing	03.01.03 DNA synthesis and replication	03.01.05 DNA recombination and DNA repair	03.01.05.01 DNA repair	03.03 cell cycle	03.03.01 mitotic cell cycle and cell cycle control	03.03.01.03 cell cycle checkpoints (checkpoints of morphogenesis, DNA-damage,-replication, mitotic phase and spindle)	40 SUBCELLULAR LOCALISATION	40.10 nucleus
An00g06489_at	An01g12720	1.559	6.35e-05	0.0025	144.9	24.8	200.4	14.9	similarity to tumour suppressor protein TSA305 from patent WO9928457-A1 - Homo sapiens	04 TRANSCRIPTION	04.05 mRNA transcription	04.05.01 mRNA synthesis	04.05.01.04 transcriptional control
An00g08042_at	An15g00750	1.323	6.57e-05	0.00257	2405.6	157.8	2855.3	308.4	strong similarity to elongation factor 1-gamma 1 Tef3 - Saccharomyces cerevisiae [truncated ORF]	05 PROTEIN SYNTHESIS	05.04 translation	05.04.02 elongation	40 SUBCELLULAR LOCALISATION	40.03 cytoplasm
An00g04671_at	An09g03560	5.423	6.74e-05	0.00263	83	21.1	458.6	324.3	similarity to hypothetical protein CC3092 - Caulobacter crescentus	99 UNCLASSIFIED PROTEINS
An00g11030_at	An01g13070	1.592	6.9e-05	0.00266	246.9	15.9	353.9	48.3	strong similarity to signal recognition particle receptor Sec63 - Saccharomyces cerevisiae	06 PROTEIN FATE (folding, modification, destination)	06.04 protein targeting, sorting and translocation	06.13 proteolytic degradation	06.13.99 other proteolytic degradation	08 CELLULAR TRANSPORT AND TRANSPORT MECHANISMS	08.16 extracellular transport, exocytosis and secretion	08.16.05 Type II protein secretion system (general secretory pathway, exocytosis)	40 SUBCELLULAR LOCALISATION	40.07 endoplasmic reticulum	67 TRANSPORT FACILITATION	67.99 other transport facilitators
An00g08191_at	An08g03670	1.35	6.93e-05	0.00267	207.5	22.1	253.2	48.2	strong similarity to ethanolamine kinase EKI1 - Homo sapiens	01 METABOLISM	01.06 lipid, fatty-acid and isoprenoid metabolism	01.06.01 lipid, fatty-acid and isoprenoid biosynthesis	01.06.01.01 phospholipid biosynthesis
An00g12819_at	An12g00710	1.433	6.98e-05	0.00267	652.5	81.6	856.4	238.8	strong similarity to hypothetical protein CAD21276.1 - Neurospora crassa	99 UNCLASSIFIED PROTEINS
An00g10363_at	An09g05730	1.705	6.97e-05	0.00267	64.8	16.1	96.7	12.2	strong similarity to polyketide synthase alb1 - Aspergillus fumigatus	01 METABOLISM	01.20 secondary metabolism	01.20.05 biosynthesis of acetic acid derivatives	01.20.05.11 biosynthesis of polyketides	01.20.35 biosynthesis of secondary products derived from L-phenylalanine and L-tyrosine	01.20.35.01 biosynthesis of phenylpropanoids	01.20.35.01.01 biosynthesis of melanins	11 CELL RESCUE, DEFENSE AND VIRULENCE	11.05 Disease, virulence and defense	11.05.05 virulence, disease factors
An00g08414_at	An06g01550	1.177	7.13e-05	0.0027	3595.1	218.7	3811.7	540.8	strong similarity to glucan synthase FKS - Paracoccidioides brasiliensis	99 UNCLASSIFIED PROTEINS
An00g10234_at	An09g05270	1.497	7.32e-05	0.00274	51.7	9.3	68.7	8.3	strong similarity to periodic tryptophan protein Pwp2 - Saccharomyces cerevisiae	03 CELL CYCLE AND DNA PROCESSING	03.03 cell cycle	03.03.03 cytokinesis (cell division) /septum formation	14 CELL FATE	14.04 cell differentiation	14.04.03 fungal cell differentiation	14.04.03.01 budding, cell polarity and filament formation	40 SUBCELLULAR LOCALISATION	40.03 cytoplasm
An00g10615_at	An16g02770	1.509	7.32e-05	0.00274	75.7	8.1	104.8	28.2	strong similarity to protein fragment SEQ ID NO:50033 from patent EP1033405-A2 - Arabidopsis thaliana	01 METABOLISM	01.20 secondary metabolism
An00g08691_at	An02g14940	1.546	7.58e-05	0.00282	179.7	31.5	247.4	31.4	strong similarity to human transmembrane protein HTMPN-23 from patent WO9961471-A2 - Homo sapiens	99 UNCLASSIFIED PROTEINS
An00g05401_at	An02g04250	1.637	7.6e-05	0.00282	511.3	30.1	751.4	77.9	similarity to protein p58 - Rattus norvegicus	08 CELLULAR TRANSPORT AND TRANSPORT MECHANISMS	08.07 vesicular transport (Golgi network, etc.)	40 SUBCELLULAR LOCALISATION	40.08 Golgi
An00g12833_at	An01g08290	2.282	7.8e-05	0.00285	4.5	0.9	9.2	1.7	weak similarity to hypothetical protein CG6115 - Drosophila melanogaster	99 UNCLASSIFIED PROTEINS
An00g12200_at	An02g13370	1.368	8.1e-05	0.00292	117.2	10.6	144.8	25	strong similarity to hypothetical protein 7C14.100 - Neurospora crassa	99 UNCLASSIFIED PROTEINS
An00g12343_at	An11g00040	1.777	8.35e-05	0.003	535.9	65.5	861.4	177.9	weak similarity to cDNA for 59-kDa readthrough protein RT - Sorghum chlorotic spot virus	99 UNCLASSIFIED PROTEINS
An00g09505_at	An15g06440	1.223	8.77e-05	0.00313	219.7	11	242.7	37.9	strong similarity to karyopherin alpha Srp1 - Saccharomyces cerevisiae [truncated ORF]	03 CELL CYCLE AND DNA PROCESSING	03.03 cell cycle	03.03.01 mitotic cell cycle and cell cycle control	06 PROTEIN FATE (folding, modification, destination)	06.13 proteolytic degradation	06.13.01 cytoplasmic and nuclear degradation	08 CELLULAR TRANSPORT AND TRANSPORT MECHANISMS	08.01 nuclear transport
An00g10974_at	An07g05110	1.319	9.06e-05	0.00322	768.4	44	913.4	131.1	strong similarity to septin aspA - Aspergillus nidulans	03 CELL CYCLE AND DNA PROCESSING	03.03 cell cycle	03.03.03 cytokinesis (cell division) /septum formation	14 CELL FATE	14.01 cell growth / morphogenesis	40 SUBCELLULAR LOCALISATION	40.04 cytoskeleton
An00g04455_at	An01g06890	9.537	9.14e-05	0.00323	43.3	12.5	483.7	498.5	similarity to peptide synthase pesA - Metarhizium anisopliae	99 UNCLASSIFIED PROTEINS
An00g11974_at	An01g05650	1.299	9.26e-05	0.00326	2361.8	196.1	2762.7	420.8	strong similarity to tubulin alpha-1 chain tubA - Aspergillus nidulans	03 CELL CYCLE AND DNA PROCESSING	03.03 cell cycle	03.03.01 mitotic cell cycle and cell cycle control	08 CELLULAR TRANSPORT AND TRANSPORT MECHANISMS	08.01 nuclear transport	08.22 cytoskeleton-dependent transport	08.22.01 tubuline dependent transport	14 CELL FATE	14.01 cell growth / morphogenesis	30 CONTROL OF CELLULAR ORGANIZATION	30.04 cytoskeleton	40 SUBCELLULAR LOCALISATION	40.04 cytoskeleton
An00g06721_at	An16g09130	1.505	9.38e-05	0.00328	245.2	25.3	335.1	67.5	strong similarity to 35.6K acid phosphatase - Aspergillus nidulans	01 METABOLISM	01.04 phosphate metabolism	10 CELLULAR COMMUNICATION/SIGNAL TRANSDUCTION MECHANISM	10.01 intracellular signalling	10.01.01 unspecified signal transduction
An00g04632_at	An16g05580	1.524	9.52e-05	0.00332	120.3	21.5	163.4	24.1	similarity to hypothetical protein B24P11.150 - Neurospora crassa	04 TRANSCRIPTION	04.05 mRNA transcription	04.05.01 mRNA synthesis	04.05.01.04 transcriptional control	40 SUBCELLULAR LOCALISATION	40.10 nucleus
An00g08016_at	An02g14930	1.483	9.74e-05	0.00338	1417	165.8	1889.2	303.1	strong similarity to dolichyl-diphosphooligosaccharide-protein glycotransferase gamma chain Ost3 - Saccharomyces cerevisiae	06 PROTEIN FATE (folding, modification, destination)	06.07 protein modification	06.07.02 modification with sugar residues (e.g. glycosylation)	40 SUBCELLULAR LOCALISATION	40.07 endoplasmic reticulum
An00g03066_at	An02g14800	1.802	0.000106	0.00363	2102.8	271.1	3380.3	338.4	protein disulfide isomerase A pdiA - Aspergillus niger	06 PROTEIN FATE (folding, modification, destination)	06.01 protein folding and stabilization	06.07 protein modification	06.07.99 other protein modifications
An00g09684_at	An09g04910	1.726	0.00011	0.00372	44.4	8.5	68.9	14.1	strong similarity to mediator of nitrogen metabolite repression nmrA - Aspergillus nidulans	01 METABOLISM	01.02 nitrogen and sulfur metabolism	01.02.04 regulation of nitrogen and sulphur utilization	04 TRANSCRIPTION	04.05 mRNA transcription	04.05.01 mRNA synthesis	04.05.01.01 general transcription activities	04.05.01.04 transcriptional control
An00g09612_at	An07g07340	1.436	0.000112	0.00378	112.7	16.4	145.2	23.7	strong similarity to luminal ER-protein retention receptor ERD2 - Kluyveromyces marxianus	06 PROTEIN FATE (folding, modification, destination)	06.04 protein targeting, sorting and translocation	08 CELLULAR TRANSPORT AND TRANSPORT MECHANISMS	08.07 vesicular transport (Golgi network, etc.)	30 CONTROL OF CELLULAR ORGANIZATION	30.07 endoplasmic reticulum	40 SUBCELLULAR LOCALISATION	40.08 Golgi
An00g09955_at	An17g01550	1.28	0.000113	0.00379	98	10.3	113	18.5	strong similarity to Na+-H+ antiporter Nha2 - Saccharomyces cerevisiae	11 CELL RESCUE, DEFENSE AND VIRULENCE	11.01 stress response	13 REGULATION OF / INTERACTION WITH CELLULAR ENVIRONMENT	13.01 ionic homeostasis	13.01.01 homeostasis of cations	13.01.01.01 homeostasis of metal ions (Na, K, Ca etc.)	13.01.01.03 homeostasis of protons	40 SUBCELLULAR LOCALISATION	40.16 mitochondrion	67 TRANSPORT FACILITATION	67.04 ion transporters	67.04.01 cation transporters	67.04.01.02 other cation transporters (Na, K, Ca , NH4, etc.)
An00g01242_at	An01g00460	5.177	0.000113	0.00379	105.8	27.5	499.2	159.1	hypothetical protein	99 UNCLASSIFIED PROTEINS
An00g10856_at	An02g02830	1.309	0.000114	0.00382	402.9	39.6	472.7	54.3	strong similarity to protein RER1 - Homo sapiens	06 PROTEIN FATE (folding, modification, destination)	06.04 protein targeting, sorting and translocation	40 SUBCELLULAR LOCALISATION	40.08 Golgi
An00g08015_at	An07g04190	1.68	0.000115	0.00383	484	46.9	727.1	63.5	strong similarity to dolichyl-diphosphooligosaccharide--protein glycosyltransferase 48kD chain DDOST - Gallus gallus	01 METABOLISM	01.05 C-compound and carbohydrate metabolism	01.05.01 C-compound and carbohydrate utilization	06 PROTEIN FATE (folding, modification, destination)	06.07 protein modification	06.07.02 modification with sugar residues (e.g. glycosylation)	40 SUBCELLULAR LOCALISATION	40.07 endoplasmic reticulum
An00g07691_at	An02g04530	1.494	0.000117	0.00388	257.1	20.3	346.2	54.3	strong similarity to cyclopropane-fatty-acyl-phospholipid synthase - Escherichia coli	01 METABOLISM	01.06 lipid, fatty-acid and isoprenoid metabolism	01.06.01 lipid, fatty-acid and isoprenoid biosynthesis	01.06.01.01 phospholipid biosynthesis	01.06.01.05 fatty acid biosynthesis
An00g09615_at	An09g06730	1.491	0.000118	0.00391	622.3	80.9	827.3	73.3	strong similarity to lysine-specific high-affinity permease Lyp1 - Saccharomyces cerevisiae	01 METABOLISM	01.01 amino acid metabolism	01.01.07 amino acid transport	08 CELLULAR TRANSPORT AND TRANSPORT MECHANISMS	08.19 cellular import	67 TRANSPORT FACILITATION	67.10 amino-acid transporters
An00g09216_at	An01g04150	1.489	0.000124	0.00406	527.2	57.7	704.9	103.6	strong similarity to hypothetical protein SPAC926.06c - Schizosaccharomyces pombe	99 UNCLASSIFIED PROTEINS
An00g07625_at	An09g05490	1.468	0.000125	0.00408	758.8	76.8	997.9	111.3	strong similarity to COP-coated vesicle membrane protein P24 homolog lbrA - Polysphondylium pallidum	06 PROTEIN FATE (folding, modification, destination)	06.04 protein targeting, sorting and translocation	08 CELLULAR TRANSPORT AND TRANSPORT MECHANISMS	08.07 vesicular transport (Golgi network, etc.)
An00g10553_at	An02g00090	2.582	0.000127	0.00414	54	11.3	123.7	17.4	strong similarity to prolidase - Aureobacterium esteraromaticum	06 PROTEIN FATE (folding, modification, destination)	06.13 proteolytic degradation	06.13.01 cytoplasmic and nuclear degradation
An00g08351_at	An02g03520	1.531	0.00013	0.00421	190.4	21.4	263	48.7	strong similarity to G protein-binding protein CRFG - Homo sapiens	10 CELLULAR COMMUNICATION/SIGNAL TRANSDUCTION MECHANISM	10.01 intracellular signalling	10.01.01 unspecified signal transduction	10.01.05 enzyme mediated signal transduction	10.01.05.05 G-protein mediated signal transduction	40 SUBCELLULAR LOCALISATION	40.10 nucleus
An00g09401_at	An02g13940	1.235	0.000133	0.00428	205.8	21.6	228.4	33.3	strong similarity to hypothetical RNA-binding protein CAA18887.1 - Schizosaccharomyces pombe	99 UNCLASSIFIED PROTEINS
An00g08142_at	An04g07170	1.444	0.000132	0.00428	42.8	5.9	55.8	10.2	strong similarity to hypothetical protein EAA65067.1 - Aspergillus nidulans	99 UNCLASSIFIED PROTEINS
An00g13220_at	An05g02400	2.62	0.000133	0.00428	36.7	9.1	85.8	21.2	weak similarity to nuclear migration protein Num1 - Saccharomyces cerevisiae	99 UNCLASSIFIED PROTEINS
An00g10970_at	An01g04730	1.572	0.000135	0.00431	682.6	71.6	966.4	165.7	strong similarity to secretory protein Sec23 - Saccharomyces cerevisiae	06 PROTEIN FATE (folding, modification, destination)	06.04 protein targeting, sorting and translocation	08 CELLULAR TRANSPORT AND TRANSPORT MECHANISMS	08.07 vesicular transport (Golgi network, etc.)	40 SUBCELLULAR LOCALISATION	40.09 intracellular transport vesicles
An00g11344_at	An18g03920	1.498	0.000138	0.00439	243.9	25.1	326.9	34.8	strong similarity to defender against apoptotic cell death DAD1 - Homo sapiens	14 CELL FATE	14.10 cell death
An00g08585_at	An16g01620	1.673	0.000143	0.00454	32.1	6.2	47.5	5.8	strong similarity to hexokinase-like protein xprF - Aspergillus nidulans	01 METABOLISM	01.05 C-compound and carbohydrate metabolism	01.05.01 C-compound and carbohydrate utilization	01.05.01.01 C-compound, carbohydrate catabolism	01.05.01.01.01 sugar, glucoside, polyol and carboxylate catabolism	01.05.04 regulation of C-compound and carbohydrate utilization	02 ENERGY	02.01 glycolysis and gluconeogenesis
An00g05357_at	An11g07530	1.571	0.000145	0.00458	102.7	20.2	143	15.7	similarity to protein Notchless - Drosophila melanogaster	10 CELLULAR COMMUNICATION/SIGNAL TRANSDUCTION MECHANISM	10.01 intracellular signalling	10.01.01 unspecified signal transduction	14 CELL FATE	14.04 cell differentiation	14.04.03 fungal cell differentiation	14.04.03.01 budding, cell polarity and filament formation	40 SUBCELLULAR LOCALISATION	40.03 cytoplasm
An00g11749_at	An15g00100	1.255	0.000147	0.0046	143.6	8.3	161.9	18.2	strong similarity to splicosome associated protein SAP49 - Homo sapiens	04 TRANSCRIPTION	04.05 mRNA transcription	04.05.05 mRNA processing (splicing, 5'-, 3'-end processing)	04.05.05.01 splicing	40 SUBCELLULAR LOCALISATION	40.10 nucleus
An00g05859_at	An18g04260	1.602	0.000147	0.0046	74	8.9	105.9	11.6	similarity to secreted protein HNTME13 from patent WO9839446-A2 - Homo sapiens	40 SUBCELLULAR LOCALISATION	40.27 extracellular / secretion proteins
An00g13606_at	An16g04790	1.666	0.000146	0.0046	71.7	12.1	106.5	15.1	weak similarity to exo-alpha-sialidase - Trypanosoma cruzi	99 UNCLASSIFIED PROTEINS
An00g06862_at	An04g05620	1.785	0.000148	0.0046	2202.1	201.8	3552.2	640.2	strong similarity to acetate--CoA ligase facA - Aspergillus nidulans	01 METABOLISM	01.05 C-compound and carbohydrate metabolism	01.05.01 C-compound and carbohydrate utilization	02 ENERGY	02.99 other energy generation activities
An00g07848_at	An16g02970	1.213	0.000151	0.00466	1778.5	140.3	1946.2	310.8	strong similarity to cytoplasmic serine hydroxymethyltransferase Shm2 - Saccharomyces cerevisiae	01 METABOLISM	01.01 amino acid metabolism	01.01.01 amino acid biosynthesis	01.01.10 amino acid degradation (catabolism)	01.05 C-compound and carbohydrate metabolism	01.05.01 C-compound and carbohydrate utilization	01.05.01.01 C-compound, carbohydrate catabolism	01.05.01.01.05 C-1 compound catabolism	40 SUBCELLULAR LOCALISATION	40.03 cytoplasm
An00g08017_at	An16g08490	1.343	0.00015	0.00466	455.9	24.7	551.6	74.3	strong similarity to dolichyl-phosphate-D-mannose--protein O-mannosyltransferase Pmt4 - Saccharomyces cerevisiae	06 PROTEIN FATE (folding, modification, destination)	06.07 protein modification	06.07.02 modification with sugar residues (e.g. glycosylation)	40 SUBCELLULAR LOCALISATION	40.07 endoplasmic reticulum
An00g00142_at	An08g07290	1.639	0.000151	0.00466	1530.3	189	2238.3	225.3	aldehyde dehydrogenase aldA - Aspergillus niger	01 METABOLISM	01.05 C-compound and carbohydrate metabolism	01.05.01 C-compound and carbohydrate utilization	01.05.01.01 C-compound, carbohydrate catabolism	02 ENERGY	02.16 fermentation
An00g08380_at	An16g02000	1.735	0.000151	0.00466	227.4	35.5	354.9	68.2	strong similarity to GABA permease gabA - Aspergillus nidulans	01 METABOLISM	01.01 amino acid metabolism	01.01.01 amino acid biosynthesis	01.01.01.01 assimilation of ammonia, biosynthesis of the glutamate group	01.01.01.01.02 biosynthesis of the glutamate group (proline, hydroxyprolin, arginine, glutamine, glutamate)	01.01.01.01.02.05 biosynthesis of glutamate
An00g01234_at	An18g06280	1.387	0.000153	0.00468	61.2	5.2	77	15.2	hypothetical protein	99 UNCLASSIFIED PROTEINS
An00g08044_at	An15g00210	1.268	0.000153	0.00469	87.8	6.5	101.3	22.1	strong similarity to elongator complex and elongating RNA pol II holoenzyme 90 kDa subunit Elp2 - Saccharomyces cerevisiae	04 TRANSCRIPTION	04.05 mRNA transcription	04.05.01 mRNA synthesis	04.05.01.01 general transcription activities	04.05.01.04 transcriptional control
An00g11290_at	An15g06280	1.654	0.000154	0.00469	247.5	34.5	369.9	78.1	strong similarity to aspartic proteinase aspergillopepsin I pepA - Aspergillus niger [truncated ORF]	06 PROTEIN FATE (folding, modification, destination)	06.13 proteolytic degradation	06.13.99 other proteolytic degradation	40 SUBCELLULAR LOCALISATION	40.27 extracellular / secretion proteins
An00g09234_at	An02g14550	1.359	0.000156	0.00474	37.9	4.2	46.4	7.7	strong similarity to hypothetical protein SPBC1861.05 - Schizosaccharomyces pombe	99 UNCLASSIFIED PROTEINS
An00g06626_at	An07g03760	1.567	0.000159	0.00479	387.3	43.2	543.9	64.3	strong similarity to 100 kDa coactivator snd1 - Homo sapiens	04 TRANSCRIPTION	04.05 mRNA transcription	04.05.01 mRNA synthesis	04.05.01.01 general transcription activities	04.05.01.04 transcriptional control
An00g11352_at	An18g02480	1.276	0.000161	0.00483	184.6	24.3	211.7	34.6	strong similarity to DNA repair protein XAB2 - Homo sapiens	03 CELL CYCLE AND DNA PROCESSING	03.01 DNA processing	03.01.05 DNA recombination and DNA repair	03.01.05.01 DNA repair	04 TRANSCRIPTION	04.99 other transcription activities	40 SUBCELLULAR LOCALISATION	40.10 nucleus
An00g10404_at	An15g04120	1.338	0.000163	0.00486	296.9	24.7	356.5	44.3	strong similarity to hypothetical protein encoded by An01g01140 - Aspergillus niger	99 UNCLASSIFIED PROTEINS
An00g12082_at	An07g05080	1.246	0.000166	0.00494	352.1	28.5	395.5	61.5	strong similarity to vacuolar H(+)-transporting ATPase chain c - Saccharomyces cerevisiae	06 PROTEIN FATE (folding, modification, destination)	06.10 assembly of protein complexes	08 CELLULAR TRANSPORT AND TRANSPORT MECHANISMS	08.13 vacuolar transport	13 REGULATION OF / INTERACTION WITH CELLULAR ENVIRONMENT	13.01 ionic homeostasis	13.01.01 homeostasis of cations	13.01.01.03 homeostasis of protons	40 SUBCELLULAR LOCALISATION	40.25 vacuole or lysosome	67 TRANSPORT FACILITATION	67.04 ion transporters	67.04.01 cation transporters	67.04.01.02 other cation transporters (Na, K, Ca , NH4, etc.)	67.50 transport mechanism	67.50.22 transport ATPases
An00g05910_at	An07g05800	1.29	0.000167	0.00494	66.1	7.5	76.5	10.8	similarity to signal recognition particle protein srp14 - Canis lupus	06 PROTEIN FATE (folding, modification, destination)	06.01 protein folding and stabilization	06.04 protein targeting, sorting and translocation	06.10 assembly of protein complexes	08 CELLULAR TRANSPORT AND TRANSPORT MECHANISMS	08.99 other intracellular transport activities
An00g00033_at	An01g01750	2.879	0.000167	0.00494	147	34.6	382.5	121.1	similarity to lysosomal protease CLN2 - Rattus norvegicus	06 PROTEIN FATE (folding, modification, destination)	06.13 proteolytic degradation	06.13.04 lysosomal and vacuolar degradation	06.13.04.01 lysosomal degradation	40 SUBCELLULAR LOCALISATION	40.25 vacuole or lysosome
An00g03040_at	An02g14560	1.685	0.000168	0.00495	417.9	35.8	633.6	95.4	oligosaccharyltransferase alpha subunit ostA - Aspergillus niger	06 PROTEIN FATE (folding, modification, destination)	06.07 protein modification	06.07.02 modification with sugar residues (e.g. glycosylation)	40 SUBCELLULAR LOCALISATION	40.07 endoplasmic reticulum
An00g05563_at	An16g02700	1.877	0.000176	0.00512	149.8	26.9	251.4	44.6	similarity to hypothetical membrane protein YIL130w - Saccharomyces cerevisiae	99 UNCLASSIFIED PROTEINS
An00g09641_at	An12g00160	2.08	0.000177	0.00514	51.9	8.1	95.8	9.8	strong similarity to malate dehydrogenase homolog Mae1 - Saccharomyces cerevisiae	01 METABOLISM	01.05 C-compound and carbohydrate metabolism	01.05.01 C-compound and carbohydrate utilization	01.05.01.01 C-compound, carbohydrate catabolism	01.05.01.01.03 C-2 compound and organic acid catabolism	01.05.01.03 C-compound, carbohydrate anabolism	01.05.01.05 autotrophic CO2-fixation	02 ENERGY	02.10 tricarboxylic-acid pathway (citrate cycle, Krebs cycle, TCA cycle)	40 SUBCELLULAR LOCALISATION	40.16 mitochondrion
An00g07252_at	An08g03270	1.387	0.000184	0.00529	375.7	37.5	467.3	58.5	strong similarity to beta-COP Sec26 - Saccharomyces cerevisiae	06 PROTEIN FATE (folding, modification, destination)	06.04 protein targeting, sorting and translocation	06.10 assembly of protein complexes	08 CELLULAR TRANSPORT AND TRANSPORT MECHANISMS	08.07 vesicular transport (Golgi network, etc.)	40 SUBCELLULAR LOCALISATION	40.09 intracellular transport vesicles
An00g05253_at	An11g06220	1.548	0.000186	0.00533	48.4	7.7	66.9	8.8	similarity to hypothetical mucin-like protein Muc1 - Saccharomyces cerevisiae [deleted ORF]	99 UNCLASSIFIED PROTEINS
An00g07513_at	An16g06090	1.77	0.000187	0.00534	111	15.3	175.9	25.4	strong similarity to choline permease Hnm1 - Saccharomyces cerevisiae	08 CELLULAR TRANSPORT AND TRANSPORT MECHANISMS	08.19 cellular import	67 TRANSPORT FACILITATION	67.10 amino-acid transporters
An00g11676_at	An14g03660	1.328	0.000188	0.00535	353.9	29.8	424.2	70.6	strong similarity to protein fragment SEQ ID NO:22357 from patent EP1033405-A2 - Arabidopsis thaliana	99 UNCLASSIFIED PROTEINS
An00g10358_at	An16g01260	1.989	0.000189	0.00537	41.5	8.7	73.5	14.2	strong similarity to polyamine transport protein Tpo1 - Saccharomyces cerevisiae	08 CELLULAR TRANSPORT AND TRANSPORT MECHANISMS	08.13 vacuolar transport	11 CELL RESCUE, DEFENSE AND VIRULENCE	11.07 detoxification	40 SUBCELLULAR LOCALISATION	40.25 vacuole or lysosome	67 TRANSPORT FACILITATION	67.28 drug transporters	67.50 transport mechanism	67.50.05 antiporters	67.50.05.03 sodium driven antiporter	67.50.25 ABC transporters
An00g01721_at	An02g11620	1.971	0.00019	0.00539	1156.8	147.8	2083.6	564.4	hypothetical protein	99 UNCLASSIFIED PROTEINS
An00g04385_at	An12g05020	3.4	0.000191	0.00539	146.8	36.9	452.8	137.9	similarity to hydrophobin HFBI - Trichoderma reesei	40 SUBCELLULAR LOCALISATION	40.27 extracellular / secretion proteins
An00g05756_at	An16g05050	1.327	0.000194	0.00548	353.3	40.1	423.2	78.2	similarity to importin RanBP7 - Homo sapiens	08 CELLULAR TRANSPORT AND TRANSPORT MECHANISMS	08.01 nuclear transport	40 SUBCELLULAR LOCALISATION	40.10 nucleus
An00g04783_at	An08g07310	1.607	0.000194	0.00548	166.6	25.1	241.2	47.3	strong similarity to hypothetical protein all4736 - Nostoc sp.	99 UNCLASSIFIED PROTEINS
An00g05352_at	An02g00840	5.981	0.0002	0.00558	24.6	11.8	133.6	71.7	similarity to nonribosomal peptide synthase MxcG - Stigmatella aurantiaca	01 METABOLISM	01.20 secondary metabolism	01.20.37 biosynthesis of peptide derived compounds
An00g07410_at	An02g02750	1.452	0.000201	0.00561	73.4	10.9	95.1	12.7	strong similarity to catalase cta1p - Schizosaccharomyces pombe	11 CELL RESCUE, DEFENSE AND VIRULENCE	11.07 detoxification	11.07.03 detoxification by modification
An00g09665_at	An04g03130	1.604	0.000208	0.00574	88.7	13.7	128.3	26	strong similarity to mannosylation protein Lec35 - Cricetulus griseus [putative sequencing error]	06 PROTEIN FATE (folding, modification, destination)	06.07 protein modification	06.07.02 modification with sugar residues (e.g. glycosylation)
An00g07545_at	An06g01510	1.74	0.000208	0.00574	285.2	16.1	451	94.9	strong similarity to class I alpha-mannosidase AAB62720.1 - Spodoptera frugiperda	01 METABOLISM	01.05 C-compound and carbohydrate metabolism	01.05.01 C-compound and carbohydrate utilization	06 PROTEIN FATE (folding, modification, destination)	06.07 protein modification	06.07.02 modification with sugar residues (e.g. glycosylation)
An00g09889_at	An01g06920	1.318	0.000209	0.00576	1574.2	152.5	1862.9	261.9	strong similarity to multidrug resistance protein ABCC2 - Homo sapiens	08 CELLULAR TRANSPORT AND TRANSPORT MECHANISMS	08.16 extracellular transport, exocytosis and secretion	11 CELL RESCUE, DEFENSE AND VIRULENCE	11.07 detoxification	11.07.05 detoxification by export	67 TRANSPORT FACILITATION	67.28 drug transporters	67.50 transport mechanism	67.50.25 ABC transporters
An00g06579_at	An08g01210	1.395	0.00021	0.00578	93.8	6.7	117.1	8.1	strong similarity to hypothetical 105-kDa kinase-like protein - Mus musculus	99 UNCLASSIFIED PROTEINS
An00g04071_at	An01g06880	7.521	0.000214	0.00586	41.4	8	368.8	364.8	similarity to dihydroflavonol 4-reductase BAA12723.1 - Rosa hybrid cultivar	01 METABOLISM	01.20 secondary metabolism	01.20.35 biosynthesis of secondary products derived from L-phenylalanine and L-tyrosine	01.20.35.01 biosynthesis of phenylpropanoids	01.20.35.01.05 biosynthesis of stilbenes, flavonoids
An00g06524_at	An15g05850	1.313	0.000217	0.00594	208.5	22.9	246.5	41.7	similarity to hypothetical protein AAH08596.1 - Homo sapiens	99 UNCLASSIFIED PROTEINS
An00g12033_at	An02g03240	1.681	0.00022	0.00599	204.1	28.3	305.5	23.8	strong similarity to UDP-N-acetylglucosamine--dolichyl-phosphate N-acetylglucosaminephosphotransferase Alg7 - Saccharomyces cerevisiae	01 METABOLISM	01.05 C-compound and carbohydrate metabolism	01.05.01 C-compound and carbohydrate utilization	06 PROTEIN FATE (folding, modification, destination)	06.07 protein modification	06.07.02 modification with sugar residues (e.g. glycosylation)	40 SUBCELLULAR LOCALISATION	40.07 endoplasmic reticulum
An00g11906_at	An08g06780	1.792	0.00022	0.00599	69.8	14.4	110.3	12.7	strong similarity to transport protein Uso1 - Saccharomyces cerevisiae	06 PROTEIN FATE (folding, modification, destination)	06.04 protein targeting, sorting and translocation	08 CELLULAR TRANSPORT AND TRANSPORT MECHANISMS	08.07 vesicular transport (Golgi network, etc.)	40 SUBCELLULAR LOCALISATION	40.08 Golgi	40.09 intracellular transport vesicles
An00g03070_at	An18g02020	1.608	0.000225	0.00607	1157.7	126.6	1664.4	169	disulfide isomerase tigA - Aspergillus niger	06 PROTEIN FATE (folding, modification, destination)	06.01 protein folding and stabilization	40 SUBCELLULAR LOCALISATION	40.07 endoplasmic reticulum
An00g03885_at	An01g11960	1.424	0.000226	0.00608	354.8	50.2	454.6	83	similarity to brefeldin A resistance protein Bfr1 - Saccharomyces cerevisiae	03 CELL CYCLE AND DNA PROCESSING	03.03 cell cycle	03.03.03 cytokinesis (cell division) /septum formation	08 CELLULAR TRANSPORT AND TRANSPORT MECHANISMS	08.16 extracellular transport, exocytosis and secretion	11 CELL RESCUE, DEFENSE AND VIRULENCE	11.07 detoxification	40 SUBCELLULAR LOCALISATION	40.03 cytoplasm	40.10 nucleus
An00g12077_at	An08g02770	1.504	0.000231	0.0062	128.8	13.3	174.5	29	strong similarity to vacuolar H(+)-ATPase activator subunit Vma13 - Saccharomyces cerevisiae	40 SUBCELLULAR LOCALISATION	40.25 vacuole or lysosome	63 PROTEIN WITH BINDING FUNCTION OR COFACTOR REQUIREMENT (structural or catalytic)	63.19 nucleotide binding	63.19.03 ATP binding	67 TRANSPORT FACILITATION	67.04 ion transporters	67.50 transport mechanism	67.50.25 ABC transporters
An00g08488_at	An02g10310	1.574	0.000232	0.0062	304.3	48.7	430	89.8	strong similarity to glycogen synthase - Neurospora crassa	01 METABOLISM	01.05 C-compound and carbohydrate metabolism	01.05.01 C-compound and carbohydrate utilization	01.05.01.03 C-compound, carbohydrate anabolism	01.05.01.03.02 polysaccharide biosynthesis	02 ENERGY	02.19 metabolism of energy reserves (e.g. glycogen, trehalose)	40 SUBCELLULAR LOCALISATION	40.03 cytoplasm
An00g13560_at	An16g05920	2.887	0.000234	0.00623	249.8	20.7	686.1	271.5	weak similarity to integral membrane protein PTH11 from patent WO9913094-A2 - Magnaporthe grisea	99 UNCLASSIFIED PROTEINS
An00g06875_at	An16g07110	1.466	0.000235	0.00626	2935.4	267.5	3855.5	428.2	strong similarity to acetyl-CoA hydrolase Ach1 - Saccharomyces cerevisiae	01 METABOLISM	01.05 C-compound and carbohydrate metabolism	01.05.01 C-compound and carbohydrate utilization	01.05.01.01 C-compound, carbohydrate catabolism	01.05.01.01.03 C-2 compound and organic acid catabolism	01.06 lipid, fatty-acid and isoprenoid metabolism	01.06.04 breakdown of lipids, fatty acids and isoprenoids	01.06.10 regulation of lipid, fatty-acid and isoprenoid metabolism
An00g08678_at	An01g05820	1.579	0.000236	0.00626	134.3	13.8	190	23.6	strong similarity to homoprotocatechuate operon enzyme hpcE - Escherichia coli	01 METABOLISM	01.01 amino acid metabolism	01.01.01 amino acid biosynthesis	01.01.01.11 biosynthesis of the cysteine-aromatic group	01.01.01.11.11 biosynthesis of tyrosine	02 ENERGY	02.10 tricarboxylic-acid pathway (citrate cycle, Krebs cycle, TCA cycle)
An00g13602_at	An17g00550	1.372	0.000239	0.00632	356.4	56.8	434.9	47.2	weak similarity to dTDP-glucose 4,6-dehydratase protein_id CAB05932.1 - Streptococcus pneumoniae	99 UNCLASSIFIED PROTEINS
An00g07786_at	An07g01970	1.261	0.000243	0.00639	550.4	47.5	621.5	61.7	strong similarity to cytoplasmic metalloproteinase mepB - Aspergillus fumigatus	06 PROTEIN FATE (folding, modification, destination)	06.07 protein modification	06.13 proteolytic degradation	06.13.99 other proteolytic degradation	40 SUBCELLULAR LOCALISATION	40.03 cytoplasm
An00g12094_at	An02g05380	1.318	0.000249	0.00652	182.5	12	217.9	39.6	strong similarity to vacuolar protein sorting-associated protein Vps33 - Saccharomyces cerevisiae	06 PROTEIN FATE (folding, modification, destination)	06.04 protein targeting, sorting and translocation	08 CELLULAR TRANSPORT AND TRANSPORT MECHANISMS	08.07 vesicular transport (Golgi network, etc.)	08.13 vacuolar transport	14 CELL FATE	14.04 cell differentiation	14.04.03 fungal cell differentiation	14.04.03.01 budding, cell polarity and filament formation	30 CONTROL OF CELLULAR ORGANIZATION	30.25 vacuole or lysosome	40 SUBCELLULAR LOCALISATION	40.03 cytoplasm
An00g07560_at	An15g01350	1.249	0.00025	0.00654	915.4	141.9	1019.2	129.5	strong similarity to hypothetical cleft lip and palate transmembrane protein 1 CLPTM1 - Homo sapiens	99 UNCLASSIFIED PROTEINS
An00g05083_at	An02g09530	1.536	0.000255	0.00662	564.6	62.2	779.5	117.7	similarity to integral membrane protein PTH11 - Magnaporthe grisea	14 CELL FATE	14.01 cell growth / morphogenesis	14.01.03 directional cell growth (morphogenesis)	14.01.03.99 other morphogenetic activities	25 DEVELOPMENT (Systemic)	25.01 fungal/microorganismic development
An00g08217_at	An13g00320	2.382	0.000259	0.00671	283.8	32.3	648.2	268.1	strong similarity to EST SEQ ID NO:4066 from patent WO200056762-A2 - Aspergillus niger	99 UNCLASSIFIED PROTEINS
An00g04100_at	An04g01720	1.325	0.000262	0.00677	131.9	12.7	156.7	18.1	similarity to DnaJ protein SIS1 - Cryptococcus curvatus	06 PROTEIN FATE (folding, modification, destination)	06.01 protein folding and stabilization	06.04 protein targeting, sorting and translocation	11 CELL RESCUE, DEFENSE AND VIRULENCE	11.01 stress response
An00g12162_at	An04g01950	1.277	0.00027	0.00694	1087.2	62.5	1245.3	118.6	strong similarity to zinc-metalloprotease Ste24 - Saccharomyces cerevisiae	06 PROTEIN FATE (folding, modification, destination)	06.07 protein modification	14 CELL FATE	14.04 cell differentiation	14.04.03 fungal cell differentiation	14.04.03.03 pheromone response, mating-type determination, sex-specific proteins	40 SUBCELLULAR LOCALISATION	40.07 endoplasmic reticulum
An00g12763_at	An01g11940	1.508	0.00027	0.00694	53.4	4.7	72.5	11.1	similarity to putative integral membrane protein CAF32121.1/AfA33H4.055c - Aspergillus fumigatus	99 UNCLASSIFIED PROTEINS
An00g11640_at	An02g01690	1.603	0.000273	0.00699	174.3	18.6	249.5	19.5	strong similarity to p150 component of the COPII coat of secretory pathway vesicles Sec31 - Saccharomyces cerevisiae	06 PROTEIN FATE (folding, modification, destination)	06.04 protein targeting, sorting and translocation	08 CELLULAR TRANSPORT AND TRANSPORT MECHANISMS	08.07 vesicular transport (Golgi network, etc.)	08.16 extracellular transport, exocytosis and secretion	08.16.05 Type II protein secretion system (general secretory pathway, exocytosis)	40 SUBCELLULAR LOCALISATION	40.09 intracellular transport vesicles
An00g08604_at	An07g00230	1.866	0.000276	0.00705	23	3.9	39.2	12.1	strong similarity to high affinity glucose transporter HGT1 - Kluyveromyces lactis	01 METABOLISM	01.05 C-compound and carbohydrate metabolism	01.05.07 C-compound, carbohydrate transport	08 CELLULAR TRANSPORT AND TRANSPORT MECHANISMS	08.19 cellular import	67 TRANSPORT FACILITATION	67.07 C-compound and carbohydrate transporters
An00g06640_at	An01g13220	1.9	0.00028	0.0071	79.9	12.2	135.1	13.2	strong similarity to 150 kDa oxygen regulated protein ORP150 - Rattus norvegicus	11 CELL RESCUE, DEFENSE AND VIRULENCE	11.01 stress response	40 SUBCELLULAR LOCALISATION	40.03 cytoplasm
An00g12028_at	An03g04410	1.571	0.000283	0.00716	218.5	15.5	308.3	36.3	strong similarity to UDP-glucose:dolichyl-phosphate glucosyltransferase Alg5 - Saccharomyces cerevisiae	01 METABOLISM	01.05 C-compound and carbohydrate metabolism	01.05.01 C-compound and carbohydrate utilization	06 PROTEIN FATE (folding, modification, destination)	06.07 protein modification	06.07.02 modification with sugar residues (e.g. glycosylation)	40 SUBCELLULAR LOCALISATION	40.07 endoplasmic reticulum
An00g06951_at	An04g02690	1.564	0.000286	0.00722	62.8	12.1	87.8	16.2	strong similarity to alcohol dehydrogenase ADH from patent EP0845532-A - Unclassified organism	01 METABOLISM	01.05 C-compound and carbohydrate metabolism	01.05.01 C-compound and carbohydrate utilization
An00g06904_at	An01g09100	1.278	0.000288	0.00725	224.3	8.8	259.2	40.9	strong similarity to actin-related protein arpA - Aspergillus oryzae	14 CELL FATE	14.01 cell growth / morphogenesis	14.04 cell differentiation	14.04.03 fungal cell differentiation	14.04.03.01 budding, cell polarity and filament formation	40 SUBCELLULAR LOCALISATION	40.04 cytoskeleton
An00g11121_at	An07g09690	1.374	0.000292	0.00731	182.1	18.7	226.2	41.9	strong similarity to sterol C-24(28) reductase sts1p - Schizosaccharomyces pombe	01 METABOLISM	01.06 lipid, fatty-acid and isoprenoid metabolism	01.06.01 lipid, fatty-acid and isoprenoid biosynthesis	01.06.01.07 isoprenoid biosynthesis	01.06.01.07.11 tetracyclic and pentacyclic triterpenes (cholesterin, steroids and hopanoids) biosynthesis
An00g09574_at	An02g03580	1.69	0.000294	0.00733	273.8	36.6	421.4	92.2	strong similarity to lipid metabolism protein YER044c from patent WO200058521-A2 - Saccharomyces cerevisiae	01 METABOLISM	01.06 lipid, fatty-acid and isoprenoid metabolism	01.06.01 lipid, fatty-acid and isoprenoid biosynthesis
An00g03802_at	An02g09440	1.575	0.000306	0.00756	62.2	8.1	89.4	22.1	similarity to ankyrin Ank2 - Drosophila melanogaster	06 PROTEIN FATE (folding, modification, destination)	06.10 assembly of protein complexes
An00g12738_at	An04g06640	1.309	0.000311	0.00762	411.7	42.8	482	48.3	weak similarity to hypothetical protein encoded by An08g02420 - Aspergillus niger	99 UNCLASSIFIED PROTEINS
An00g08823_at	An03g02780	1.732	0.000311	0.00762	97	12.6	152.8	37.4	strong similarity to hypothetical protein 15E6.170 - Neurospora crassa	99 UNCLASSIFIED PROTEINS
An00g08070_at	An06g01200	1.289	0.000319	0.0078	219.5	18.9	256.3	49.4	strong similarity to endosomal protein Emp70 - Saccharomyces cerevisiae	40 SUBCELLULAR LOCALISATION	40.22 endosome
An00g08475_at	An04g04890	1.289	0.000336	0.00814	399.9	26.8	465	73.4	strong similarity to glycerol kinase GK - Mus musculus	01 METABOLISM	01.06 lipid, fatty-acid and isoprenoid metabolism	01.06.01 lipid, fatty-acid and isoprenoid biosynthesis	01.06.01.01 phospholipid biosynthesis
An00g09660_at	An02g05830	1.721	0.000336	0.00814	203.7	29.6	316.3	65.4	strong similarity to mannitol-1-phosphate 5-dehydrogenase mtlD - Streptococcus mutans	01 METABOLISM	01.05 C-compound and carbohydrate metabolism	01.05.01 C-compound and carbohydrate utilization
An00g09994_at	An08g02900	1.271	0.000337	0.00815	167.7	20.1	192.7	37.2	strong similarity to neutral amino acid permease mtr - Neurospora crassa	67 TRANSPORT FACILITATION	67.10 amino-acid transporters
An00g08490_at	An08g07350	1.787	0.00034	0.00818	280.2	39.2	449.6	77.3	strong similarity to precursor of glycophospholipid-anchored surface glycoprotein Gas1 - Saccharomyces cerevisiae	01 METABOLISM	01.05 C-compound and carbohydrate metabolism	01.05.01 C-compound and carbohydrate utilization	01.05.01.03 C-compound, carbohydrate anabolism
An00g12048_at	An03g05590	1.292	0.000341	0.00819	435.7	70.2	508.7	111.9	strong similarity to uracil transport protein fur4p - Schizosaccharomyces pombe	01 METABOLISM	01.03 nucleotide metabolism	01.03.19 nucleotide transport	08 CELLULAR TRANSPORT AND TRANSPORT MECHANISMS	08.19 cellular import
An00g11354_at	An18g06470	1.485	0.00034	0.00819	429.8	57.5	570	64.3	strong similarity to DnaJ-like protein MTJ1 - Mus musculus	06 PROTEIN FATE (folding, modification, destination)	06.04 protein targeting, sorting and translocation	06.10 assembly of protein complexes	11 CELL RESCUE, DEFENSE AND VIRULENCE	11.01 stress response
An00g06965_at	An16g02510	2.065	0.000342	0.00819	28.6	6.8	51.7	7	strong similarity to alcohol dehydrogenase C ADHC - Mycobacterium smegmatis	01 METABOLISM	01.05 C-compound and carbohydrate metabolism	01.05.01 C-compound and carbohydrate utilization	02 ENERGY	02.16 fermentation	40 SUBCELLULAR LOCALISATION	40.03 cytoplasm
An00g08204_at	An03g06900	1.179	0.000349	0.00827	223.8	26.8	236.1	28.6	strong similarity to exocytosis protein Sec10 - Saccharomyces cerevisiae	06 PROTEIN FATE (folding, modification, destination)	06.04 protein targeting, sorting and translocation	08 CELLULAR TRANSPORT AND TRANSPORT MECHANISMS	08.07 vesicular transport (Golgi network, etc.)	08.16 extracellular transport, exocytosis and secretion	08.16.05 Type II protein secretion system (general secretory pathway, exocytosis)	14 CELL FATE	14.04 cell differentiation	14.04.03 fungal cell differentiation	14.04.03.01 budding, cell polarity and filament formation	40 SUBCELLULAR LOCALISATION	40.03 cytoplasm
An00g05818_at	An02g14610	1.386	0.000349	0.00827	121.2	17.9	152.6	37.9	similarity to ribosomal protein of the small subunit S18 rpsR - Escherichia coli	05 PROTEIN SYNTHESIS	05.01 ribosome biogenesis	05.04 translation	05.04.01 initiation
An00g11320_at	An16g08830	1.823	0.000348	0.00827	64.8	11.7	105	11.9	strong similarity to component of ER protein-translocation subcomplex Sec71 from patent WO9949028-A1 - Saccharomyces cerevisiae	06 PROTEIN FATE (folding, modification, destination)	06.04 protein targeting, sorting and translocation	08 CELLULAR TRANSPORT AND TRANSPORT MECHANISMS	08.16 extracellular transport, exocytosis and secretion	08.16.05 Type II protein secretion system (general secretory pathway, exocytosis)	40 SUBCELLULAR LOCALISATION	40.07 endoplasmic reticulum	67 TRANSPORT FACILITATION	67.01 channel / pore class transporters
An00g11843_at	An07g05940	1.164	0.000352	0.00829	300.5	26.7	314.8	45	strong similarity to transcription regulator not3 - Homo sapiens	04 TRANSCRIPTION	04.05 mRNA transcription	04.05.01 mRNA synthesis	04.05.01.04 transcriptional control	40 SUBCELLULAR LOCALISATION	40.10 nucleus
An00g09392_at	An11g10030	1.251	0.000353	0.00829	170.1	10.1	191.4	23.8	strong similarity to hypothetical rac GTPase AAD50299.1 - Xenopus laevis	10 CELLULAR COMMUNICATION/SIGNAL TRANSDUCTION MECHANISM	10.01 intracellular signalling	10.01.01 unspecified signal transduction
An00g09077_at	An02g08660	1.338	0.000351	0.00829	474	81.3	564.4	76	strong similarity to hypothetical protein H04M03.4 - Caenorhabditis elegans	99 UNCLASSIFIED PROTEINS
An00g02269_at	An04g05070	1.965	0.000353	0.00829	48.7	5.9	87.5	22.1	hypothetical protein	99 UNCLASSIFIED PROTEINS
An00g06065_at	An15g06320	1.276	0.000356	0.00831	281.3	27.2	323.1	50.4	similarity to exosome component Rrp41 - Homo sapiens	04 TRANSCRIPTION	04.05 mRNA transcription	04.05.05 mRNA processing (splicing, 5'-, 3'-end processing)	04.05.05.03 5'-end processing
An00g10576_at	An04g08320	4.576	0.000356	0.00831	15.5	7	57.6	11.2	strong similarity to protease Mch5 - Saccharomyces cerevisiae	06 PROTEIN FATE (folding, modification, destination)	06.13 proteolytic degradation	67 TRANSPORT FACILITATION	67.99 other transport facilitators
An00g05108_at	An01g06830	6.723	0.000361	0.00838	19.5	5.4	152	148.9	similarity to 3-ketosphinganine reductase Tsc10 - Saccharomyces cerevisiae	01 METABOLISM	01.06 lipid, fatty-acid and isoprenoid metabolism	01.06.01 lipid, fatty-acid and isoprenoid biosynthesis	01.06.01.03 glycolipid biosynthesis
An00g11412_at	An02g13570	1.432	0.000363	0.0084	85.7	13	110.5	21.7	strong similarity to protein involved in glycosylphosphatidylinositol biosynthesis pig-C - Homo sapiens	01 METABOLISM	01.05 C-compound and carbohydrate metabolism	01.05.01 C-compound and carbohydrate utilization	06 PROTEIN FATE (folding, modification, destination)	06.07 protein modification	06.07.01 modification with fatty acids (e.g. myristylation, palmitylation, farnesylation)	40 SUBCELLULAR LOCALISATION	40.07 endoplasmic reticulum
An00g03677_at	An18g04020	1.846	0.000366	0.00845	26.2	6	43.5	9.6	similarity to A-band associated protein - Drosophila melanogaster [truncated ORF]	99 UNCLASSIFIED PROTEINS
An00g07464_at	An16g02850	1.693	0.00037	0.0085	81.4	7.1	124.4	21.6	strong similarity to cell wall protein Crh1 - Saccharomyces cerevisiae	99 UNCLASSIFIED PROTEINS
An00g08565_at	An08g05300	1.32	0.000386	0.00883	469.1	30.3	558.9	89.3	strong similarity to heat shock protein Hsp70 ss1p - Schizosaccharomyces pombe	11 CELL RESCUE, DEFENSE AND VIRULENCE	11.01 stress response
An00g10504_at	An01g06130	1.161	0.000397	0.00905	95.9	12.6	100.1	16.2	strong similarity to hypothetical membrane protein YLR241w - Saccharomyces cerevisiae	99 UNCLASSIFIED PROTEINS
An00g00167_at	An09g06680	1.399	0.000402	0.00911	2208.8	118.7	2777.6	326.5	citrate synthase citA - Aspergillus niger	01 METABOLISM	01.05 C-compound and carbohydrate metabolism	01.05.01 C-compound and carbohydrate utilization	02 ENERGY	02.10 tricarboxylic-acid pathway (citrate cycle, Krebs cycle, TCA cycle)	02.22 glyoxylate cycle	40 SUBCELLULAR LOCALISATION	40.16 mitochondrion
An00g08479_at	An08g00210	2.221	0.000405	0.00917	295.7	63	595.8	173.4	strong similarity to glycerol-3-phosphate dehydrogenase gdm1 - Mus musculus	01 METABOLISM	01.05 C-compound and carbohydrate metabolism	01.05.01 C-compound and carbohydrate utilization	01.07 metabolism of vitamins, cofactors, and prosthetic groups	01.07.04 utilization of vitamins, cofactors, and prosthetic groups	02 ENERGY	02.01 glycolysis and gluconeogenesis	02.11 electron transport and membrane-associated energy conservation	02.13 respiration	02.13.01 anaerobic respiration	40 SUBCELLULAR LOCALISATION	40.16 mitochondrion
An00g07494_at	An09g04010	1.321	0.000413	0.00934	488.1	71.2	578	92.3	strong similarity to chitin synthase C chsC - Aspergillus fumigatus	01 METABOLISM	01.05 C-compound and carbohydrate metabolism	01.05.01 C-compound and carbohydrate utilization	01.05.01.03 C-compound, carbohydrate anabolism	01.05.01.03.04 aminosaccharide biosynthesis
An00g07771_at	An02g04860	1.434	0.000417	0.00939	773	89.6	995.4	141.7	strong similarity to cytochrome-b5 reductase - Saccharomyces cerevisiae	02 ENERGY	02.13 respiration	02.13.03 aerobic respiration	67 TRANSPORT FACILITATION	67.15 electron / hydrogen carrier
An00g08079_at	An04g04480	1.648	0.000419	0.00941	40.9	4.7	61.8	18.4	strong similarity to enoyl reductase of the lovastatin biosynthesis lovC - Aspergillus terreus	01 METABOLISM	01.20 secondary metabolism	01.20.05 biosynthesis of acetic acid derivatives	01.20.05.11 biosynthesis of polyketides
An00g12441_at	An15g02140	2.254	0.000419	0.00941	91.4	25.1	183.6	45.7	weak similarity to dihydrofolate reductase dfr1p - Schizosaccharomyces pombe	99 UNCLASSIFIED PROTEINS
An00g09503_at	An01g09180	1.569	0.000429	0.00955	141.5	12	205.6	58.7	strong similarity to Isw2 - Saccharomyces cerevisiae	03 cell cycle and dna processing	03.01 dna processing	03.01.09 dna restriction or modification	03.01.09.05 dna conformation modification (e.g. chromatin)	03.03 cell cycle	03.03.01 mitotic cell cycle and cell cycle control	03.03.02 meiosis	04 TRANSCRIPTION	04.05 mRNA transcription	04.05.01 mRNA synthesis	04.05.01.01 general transcription activities	40 SUBCELLULAR LOCALISATION	40.03 cytoplasm	40.10 nucleus
An00g03065_at	An11g04730	1.204	0.000436	0.00964	357.1	27.2	387	53.7	prolyl aminopeptidase papA - Aspergillus niger	06 PROTEIN FATE (folding, modification, destination)	06.07 protein modification	06.07.11 protein processing (proteolytic)	06.13 proteolytic degradation	06.13.99 other proteolytic degradation
An00g09792_at	An07g09550	1.31	0.000435	0.00964	268.9	18	318.7	55.1	strong similarity to mitochondrial ribosomal protein Nam9 - Saccharomyces cerevisiae	02 ENERGY	02.13 respiration	05 PROTEIN SYNTHESIS	05.01 ribosome biogenesis	40 SUBCELLULAR LOCALISATION	40.16 mitochondrion
An00g05049_at	An09g04830	2.44	0.000436	0.00964	72.7	14.9	159.5	33.8	similarity to integral membrane protein PTH11 - Magnaporthe grisea	11 CELL RESCUE, DEFENSE AND VIRULENCE	11.05 Disease, virulence and defense	11.05.05 virulence, disease factors	11.05.05.99 other virulence, disease factors
An00g09597_at	An02g08290	2.295	0.000449	0.00985	117.7	18.8	255.3	113.5	strong similarity to lovastatin nonaketide synthase lovB - Aspergillus terreus	01 METABOLISM	01.20 secondary metabolism	01.20.05 biosynthesis of acetic acid derivatives	01.20.05.11 biosynthesis of polyketides
An00g04735_at	An16g05460	1.326	0.000451	0.00988	34.8	2.4	42.7	12.7	similarity to hypothetical protein MZN14.19 - Arabidopsis thaliana	99 UNCLASSIFIED PROTEINS
An00g07118_at	An11g07650	1.307	0.000456	0.00996	286.3	17.7	336.4	39.4	strong similarity to antioxidant protein AOP2 - Mus musculus	11 CELL RESCUE, DEFENSE AND VIRULENCE	11.01 stress response	11.07 detoxification
An00g09244_at	An01g08620	1.58	0.000467	0.0101	132	21.3	187.5	35.7	strong similarity to hypothetical protein SPBC2A9.05c - Schizosaccharomyces pombe	99 UNCLASSIFIED PROTEINS
An00g08838_at	An02g04960	1.365	0.000474	0.0102	83.2	10.4	102.2	16.9	strong similarity to hypothetical protein 68B2.80 - Neurospora crassa	99 UNCLASSIFIED PROTEINS
An00g07081_at	An11g06960	1.398	0.000472	0.0102	204.7	22	255.7	24.1	strong similarity to aminopeptidase II pepP - Escherichia coli	06 PROTEIN FATE (folding, modification, destination)	06.07 protein modification	06.07.11 protein processing (proteolytic)	06.13 proteolytic degradation	06.13.99 other proteolytic degradation
An00g07397_at	An03g03360	1.412	0.000469	0.0102	416.9	34.4	528.6	64.2	strong similarity to carnitine/acyl carnitine carrier acuH - Aspergillus nidulans	01 METABOLISM	01.06 lipid, fatty-acid and isoprenoid metabolism	01.06.04 breakdown of lipids, fatty acids and isoprenoids	01.06.13 lipid and fatty-acid transport	08 CELLULAR TRANSPORT AND TRANSPORT MECHANISMS	08.04 mitochondrial transport	67 TRANSPORT FACILITATION	67.07 C-compound and carbohydrate transporters
An00g09661_at	An04g04990	1.519	0.0005	0.0106	264.7	42.9	359.8	56.3	strong similarity to mannose-1-phosphate guanyltransferase MPG1 - Trichoderma reesei	01 METABOLISM	01.05 C-compound and carbohydrate metabolism	01.05.01 C-compound and carbohydrate utilization	01.05.01.03 C-compound, carbohydrate anabolism
An00g08632_at	An16g08510	1.368	0.000517	0.0109	69.1	11.7	85	18.1	strong similarity to high-affinity nicotinic acid permease Tna1 - Saccharomyces cerevisiae	01 METABOLISM	01.05 C-compound and carbohydrate metabolism	01.05.07 C-compound, carbohydrate transport	08 CELLULAR TRANSPORT AND TRANSPORT MECHANISMS	08.19 cellular import	67 TRANSPORT FACILITATION	67.07 C-compound and carbohydrate transporters	67.19 allantoin and allantoate transporters
An00g11610_at	An02g02820	1.529	0.000519	0.0109	99.3	14.2	136.7	24.8	strong similarity to mitochondrial enoyl-CoA hydratase ECHS1 - Rattus norvegicus	01 METABOLISM	01.06 lipid, fatty-acid and isoprenoid metabolism	01.06.04 breakdown of lipids, fatty acids and isoprenoids	40 SUBCELLULAR LOCALISATION	40.16 mitochondrion
An00g08212_at	An03g02800	3.242	0.000513	0.0109	117.6	19	389.2	222	strong similarity to EST an_2890 - Aspergillus niger	99 UNCLASSIFIED PROTEINS
An00g03910_at	An02g14160	1.376	0.000527	0.011	43.1	5.9	53.2	8.2	similarity to protein CAP59 - Cryptococcus neoformans	11 CELL RESCUE, DEFENSE AND VIRULENCE	11.05 Disease, virulence and defense	11.05.03 defense related proteins	11.05.05 virulence, disease factors	11.05.05.09 evasion of host immune system
An00g07806_at	An08g10140	1.233	0.000532	0.0111	4589.8	227.9	5098.9	698.4	strong similarity to cytoplasmic ribosomal protein of the large subunit L31 - Saccharomyces cerevisiae	05 PROTEIN SYNTHESIS	05.01 ribosome biogenesis	40 SUBCELLULAR LOCALISATION	40.03 cytoplasm
An00g10238_at	An02g03320	1.31	0.000533	0.0111	274.3	43.6	320.9	44.2	strong similarity to peroxisomal acetyl-CoA C-acyltransferase POT1 - Yarrowia lipolytica	01 METABOLISM	01.01 amino acid metabolism	01.01.10 amino acid degradation (catabolism)	01.01.10.04 degradation of amino acids of the pyruvate family	01.01.10.04.02 degradation of valine	01.01.10.04.03 degradation of leucine	01.01.10.04.04 degradation of isoleucine	01.01.10.05 degradation of amino acids of the cysteine-aromatic group	01.01.10.05.05 degradation of phenylalanine	01.06 lipid, fatty-acid and isoprenoid metabolism	01.06.01 lipid, fatty-acid and isoprenoid biosynthesis	01.06.07 lipid, fatty-acid and isoprenoid utilization	02 ENERGY	02.25 oxidation of fatty acids	40 SUBCELLULAR LOCALISATION	40.19 peroxisome
An00g07562_at	An02g05870	1.489	0.000535	0.0111	96.7	4.4	131.5	28.5	strong similarity to coatomer beta subunit copB2 - Homo sapiens [putative frameshift]	06 PROTEIN FATE (folding, modification, destination)	06.04 protein targeting, sorting and translocation	08 CELLULAR TRANSPORT AND TRANSPORT MECHANISMS	08.07 vesicular transport (Golgi network, etc.)	30 CONTROL OF CELLULAR ORGANIZATION	30.08 Golgi	30.09 intracellular transport vesicles	40 SUBCELLULAR LOCALISATION	40.03 cytoplasm
An00g04864_at	An06g01520	1.568	0.000533	0.0111	36.2	6.6	50.6	8.2	similarity to hypothetical protein SPBC24C6.10c - Schizosaccharomyces pombe	99 UNCLASSIFIED PROTEINS
An00g08357_at	An13g01860	1.957	0.000536	0.0111	48.5	4.9	87	23.9	strong similarity to GABA permease gabA - Aspergillus nidulans	01 METABOLISM	01.01 amino acid metabolism	01.01.07 amino acid transport	01.02 nitrogen and sulfur metabolism	01.02.01 nitrogen and sulfur utilization	08 CELLULAR TRANSPORT AND TRANSPORT MECHANISMS	08.19 cellular import	67 TRANSPORT FACILITATION	67.04 ion transporters	67.04.07 anion transporters (Cl, SO4, PO4, etc.)	67.10 amino-acid transporters
An00g04582_at	An07g04620	2.256	0.000545	0.0112	151.2	21.8	328	147.1	strong similarity to hypothetical protein EAA60744.1 - Aspergillus nidulans	99 UNCLASSIFIED PROTEINS
An00g10490_at	An03g01290	3.679	0.000542	0.0112	37.7	8.7	129.6	49.4	strong similarity to hypothetical large secreted protein - Streptomyces coelicolor	99 UNCLASSIFIED PROTEINS
An00g02807_at	An18g00630	1.975	0.000553	0.0113	104.6	31.8	179.5	34.8	hypothetical protein	99 UNCLASSIFIED PROTEINS
An00g08809_at	An01g05850	1.855	0.00056	0.0114	98.1	11.9	165.7	39.5	strong similarity to hypothetical protein AAB38299.1 - Aspergillus nidulans	99 UNCLASSIFIED PROTEINS
An00g01946_at	An07g05810	1.152	0.000572	0.0116	107.9	12.3	111.9	17	similarity to hypothetical protein CAD60772.1 - Podospora anserina	99 UNCLASSIFIED PROTEINS
An00g09829_at	An03g02920	1.197	0.00058	0.0117	128.4	9.5	138.3	19.6	strong similarity to molybdopterin cofactor biosynthetic protein cnxABC - Aspergillus nidulans	01 METABOLISM	01.07 metabolism of vitamins, cofactors, and prosthetic groups	01.07.01 biosynthesis of vitamins, cofactors, and prosthetic groups
An00g06970_at	An15g02200	1.375	0.000582	0.0117	306.4	25.7	383.2	83.3	strong similarity to alcohol oxidase AOD1 - Candida boidinii	01 METABOLISM	01.05 C-compound and carbohydrate metabolism	40 SUBCELLULAR LOCALISATION	40.19 peroxisome
An00g11540_at	An02g08300	1.622	0.00058	0.0117	3066.2	351.2	4527.6	1150.5	strong similarity to hypothetical protein encoded by An11g06450 - Aspergillus niger	99 UNCLASSIFIED PROTEINS
An00g04219_at	An13g03470	2.452	0.000581	0.0117	32.4	8.8	69.8	13.6	similarity to flavin monooxygenase fccC from patent WO200004158-A2 - Bacterium 2412.1	01 METABOLISM	01.05 C-compound and carbohydrate metabolism	01.05.01 C-compound and carbohydrate utilization	01.20 secondary metabolism
An00g13544_at	An01g14100	1.349	0.000596	0.0119	72	8.7	86.8	10.2	weak similarity to stress protein Herp - Mus musculus	99 UNCLASSIFIED PROTEINS
An00g00786_at	An02g04060	1.625	0.000593	0.0119	53.4	4.8	79.3	18.3	hypothetical protein	99 UNCLASSIFIED PROTEINS
An00g03054_at	An01g04600	1.876	0.000595	0.0119	393.2	61	663.7	132.7	PDI related protein A prpA - Aspergillus niger	06 PROTEIN FATE (folding, modification, destination)	06.01 protein folding and stabilization
An00g04566_at	An01g05370	1.671	0.000602	0.012	277.6	32.4	425.6	105.1	similarity to hypothetical protein encoded by An09g04380 - Aspergillus niger	99 UNCLASSIFIED PROTEINS
An00g12750_at	An02g14070	1.217	0.000608	0.0121	265.3	10.4	290.4	33.4	weak similarity to hypothetical protein encoded by An11g01490 - Aspergillus niger	99 UNCLASSIFIED PROTEINS
An00g07828_at	An06g01870	1.249	0.000621	0.0123	4765.5	251	5355	686.5	strong similarity to cytoplasmic ribosomal protein of the small subunit S10 - Saccharomyces cerevisiae	05 PROTEIN SYNTHESIS	05.01 ribosome biogenesis	40 SUBCELLULAR LOCALISATION	40.03 cytoplasm
An00g00174_at	An08g06580	1.354	0.00063	0.0125	239.6	27.6	292.4	49.9	acetate regulatory DNA binding protein facB - Aspergillus niger	01 METABOLISM	01.05 C-compound and carbohydrate metabolism	01.05.04 regulation of C-compound and carbohydrate utilization	04 TRANSCRIPTION	04.05 mRNA transcription	04.05.01 mRNA synthesis	04.05.01.04 transcriptional control	40 SUBCELLULAR LOCALISATION	40.10 nucleus
An00g11695_at	An14g02470	7.716	0.000645	0.0127	27.6	9.5	209.9	109.4	strong similarity to protein PRO304 from patent WO200104311-A1 - Homo sapiens	99 UNCLASSIFIED PROTEINS
An00g10556_at	An05g00050	1.239	0.000652	0.0128	660.3	78	734.9	117	strong similarity to prolidase - Suberites domuncula	06 PROTEIN FATE (folding, modification, destination)	06.13 proteolytic degradation	06.13.01 cytoplasmic and nuclear degradation
An00g11384_at	An03g01700	1.571	0.000655	0.0128	47.9	9.2	67.5	12.5	strong similarity to fumonisin esterase BAA-ESP1 from patent WO9902703-A1 - Exophiala spinifera	11 CELL RESCUE, DEFENSE AND VIRULENCE	11.07 detoxification	11.07.03 detoxification by modification
An00g01109_at	An04g00380	1.405	0.000666	0.0129	89.3	13.4	112.3	17.2	hypothetical protein	99 UNCLASSIFIED PROTEINS
An00g10391_at	An01g08410	1.412	0.000663	0.0129	407.3	48.9	516.7	80.3	strong similarity to polypeptide HFIZG53 from patent EP892050-A2 - Homo sapiens	99 UNCLASSIFIED PROTEINS
An00g10706_at	An02g08140	1.226	0.000671	0.013	101	7.3	111.1	12.4	strong similarity to protein-tyrosine-phosphatase Cdc14 - Saccharomyces cerevisiae	03 CELL CYCLE AND DNA PROCESSING	03.01 DNA processing	03.01.03 DNA synthesis and replication	03.03 cell cycle	03.03.01 mitotic cell cycle and cell cycle control	06 PROTEIN FATE (folding, modification, destination)	06.07 protein modification	06.07.03 modification by phosphorylation, dephosphorylation
An00g07350_at	An18g06290	1.253	0.000675	0.0131	1785.1	209.4	1998.1	207.1	strong similarity to calcium P-type ATPase nca-1 - Neurospora crassa	08 CELLULAR TRANSPORT AND TRANSPORT MECHANISMS	13 REGULATION OF / INTERACTION WITH CELLULAR ENVIRONMENT	13.01 ionic homeostasis	13.01.01 homeostasis of cations	13.01.01.99 homeostasis of other cations	67 TRANSPORT FACILITATION	67.04 ion transporters	67.04.01 cation transporters	67.04.01.02 other cation transporters (Na, K, Ca , NH4, etc.)	67.50 transport mechanism	67.50.22 transport ATPases
An00g11285_at	An18g02490	1.32	0.00068	0.0131	127.9	17.9	152.2	29.3	strong similarity to ARF guanine-nucleotide exchange factor 2 Gea2 - Saccharomyces cerevisiae	08 CELLULAR TRANSPORT AND TRANSPORT MECHANISMS	08.07 vesicular transport (Golgi network, etc.)	10 CELLULAR COMMUNICATION/SIGNAL TRANSDUCTION MECHANISM	10.01 intracellular signalling	10.01.01 unspecified signal transduction	40 SUBCELLULAR LOCALISATION	40.09 intracellular transport vesicles	62 PROTEIN ACTIVITY REGULATION	62.02 target of regulation	62.02.05 regulator of G-protein signalling
An00g01841_at	An14g01370	1.579	0.000681	0.0131	581.2	89.3	822.2	136.4	hypothetical protein	99 UNCLASSIFIED PROTEINS
An00g10474_at	An15g00220	1.553	0.000685	0.0132	76.4	5.9	106.3	9.8	strong similarity to hypothetical ATP-dependent transporter SPAC20G4.01 - Schizosaccharomyces pombe	67 TRANSPORT FACILITATION	67.50 transport mechanism	67.50.25 ABC transporters
An00g09586_at	An16g05150	1.344	0.000694	0.0133	319.1	25.6	386.7	62	strong similarity to long-chain-fatty-acid--CoA ligase - Saccharomyces cerevisiae	01 METABOLISM	01.06 lipid, fatty-acid and isoprenoid metabolism	01.06.01 lipid, fatty-acid and isoprenoid biosynthesis	01.06.07 lipid, fatty-acid and isoprenoid utilization	06 PROTEIN FATE (folding, modification, destination)	06.07 protein modification	06.07.01 modification with fatty acids (e.g. myristylation, palmitylation, farnesylation)
An00g10718_at	An07g01950	1.3	0.000702	0.0134	141.8	21.8	165	25.8	strong similarity to purine permease with broad specificity uapC - Aspergillus nidulans	01 METABOLISM	01.03 nucleotide metabolism	01.03.19 nucleotide transport	67 TRANSPORT FACILITATION	67.16 nucleotide transporters
An00g05875_at	An02g13790	1.305	0.00071	0.0135	134	20.3	157.7	30.5	similarity to septin protein Sep1 - Drosophila melanogaster	03 CELL CYCLE AND DNA PROCESSING	03.03 cell cycle	03.03.03 cytokinesis (cell division) /septum formation	14 CELL FATE	14.04 cell differentiation	14.04.03 fungal cell differentiation	14.04.03.01 budding, cell polarity and filament formation	40 SUBCELLULAR LOCALISATION	40.04 cytoskeleton
An00g04069_at	An02g07720	1.555	0.00071	0.0135	133.8	19.6	186.1	29	similarity to dihydrodipicolinate synthase dapA - Escherichia coli	01 METABOLISM	01.01 amino acid metabolism	01.01.01 amino acid biosynthesis	01.01.01.07 biosynthesis of the aspartate family	01.01.01.07.06 biosynthesis of lysine
An00g08614_at	An12g10320	1.45	0.000743	0.014	385.7	34.6	501.7	59.5	strong similarity to high affinity zinc transport protein Zrt1 - Saccharomyces cerevisiae	13 REGULATION OF / INTERACTION WITH CELLULAR ENVIRONMENT	13.01 ionic homeostasis	13.01.01 homeostasis of cations	13.01.01.01 homeostasis of metal ions (Na, K, Ca etc.)	67 TRANSPORT FACILITATION	67.04 ion transporters	67.04.01 cation transporters	67.04.01.01 heavy metal ion transporters (Cu, Fe, etc.)
An00g12467_at	An14g00270	1.395	0.000751	0.0141	88.6	3.3	111.3	13.1	weak similarity to dolichol-phosphate-mannose synthase DPM3 - Homo sapiens	99 UNCLASSIFIED PROTEINS
An00g05968_at	An15g01740	1.413	0.000749	0.0141	166.8	25.2	210.3	23.5	similarity to succinate-semialdehyde dehydrogenase NAD(P)+ gabD - Escherichia coli	01 METABOLISM	01.01 amino acid metabolism	01.05 C-compound and carbohydrate metabolism	01.05.01 C-compound and carbohydrate utilization	02 ENERGY	02.16 fermentation	02.99 other energy generation activities
An00g10420_at	An16g05930	1.418	0.000751	0.0141	3097.9	404.6	3967.2	813.4	strong similarity to hypothetical protein encoded by An08g06890 - Aspergillus niger	99 UNCLASSIFIED PROTEINS
An00g13564_at	An04g03340	1.243	0.000771	0.0144	56.6	4.1	63.8	12	weak similarity to hypothetical syntaxin 8 related protein B13N20.240 - Neurospora crassa	99 UNCLASSIFIED PROTEINS
An00g05547_at	An08g04450	1.295	0.000766	0.0144	342.3	31.3	396.8	39.1	similarity to hypothetical guanosine-diphosphatase - Schizosaccharomyces pombe	06 PROTEIN FATE (folding, modification, destination)	06.07 protein modification
An00g09323_at	An17g00240	1.257	0.000782	0.0145	507.2	79.5	570.9	89.6	strong similarity to hypothetical protein YER036c - Saccharomyces cerevisiae	99 UNCLASSIFIED PROTEINS
An00g11183_at	An15g04600	2.037	0.000781	0.0145	82	24.3	147.4	29.4	strong similarity to sulfate permease SutB - Penicillium chrysogenum	01 METABOLISM	01.20 secondary metabolism	01.20.37 biosynthesis of peptide derived compounds	01.20.37.05 biosynthesis of beta-lactams	08 CELLULAR TRANSPORT AND TRANSPORT MECHANISMS	08.19 cellular import	13 REGULATION OF / INTERACTION WITH CELLULAR ENVIRONMENT	13.01 ionic homeostasis	13.01.03 homeostasis of anions	13.01.03.01 homeostasis of sulfates	67 TRANSPORT FACILITATION	67.04 ion transporters	67.04.07 anion transporters (Cl, SO4, PO4, etc.)
An00g06921_at	An17g01330	1.289	0.000786	0.0146	657.9	37.9	767.8	138.3	strong similarity to adenosine kinase - Cricetulus griseus	01 METABOLISM	01.03 nucleotide metabolism	01.03.01 purine nucleotide metabolism
An00g06298_at	An04g01310	1.232	0.000794	0.0147	407.3	27.4	456.3	88.7	similarity to protein involved in regulation of the inositol biosythesis Scs2 - Saccharomyces cerevisiae	01 METABOLISM	01.05 C-compound and carbohydrate metabolism	01.05.04 regulation of C-compound and carbohydrate utilization	01.06 lipid, fatty-acid and isoprenoid metabolism	01.06.01 lipid, fatty-acid and isoprenoid biosynthesis	01.06.01.01 phospholipid biosynthesis	01.06.10 regulation of lipid, fatty-acid and isoprenoid metabolism	40 SUBCELLULAR LOCALISATION	40.07 endoplasmic reticulum
An00g00081_at	An11g06630	1.343	0.000794	0.0147	188.3	14.5	230	50.4	strong similarity to ubiquitin protein ligase Ufd4 - Saccharomyces cerevisiae	06 PROTEIN FATE (folding, modification, destination)	06.07 protein modification	06.07.05 modification by ubiquitination, deubiquitination
An00g11005_at	An09g03960	1.397	0.000804	0.0148	119.1	13.6	149.3	20.7	strong similarity to serine racemase - Mus musculus	01 METABOLISM	01.01 amino acid metabolism	01.01.01 amino acid biosynthesis	01.01.01.11 biosynthesis of the cysteine-aromatic group	01.01.01.11.01 biosynthesis of serine
An00g04185_at	An18g06260	1.141	0.000828	0.0151	512.9	38	527.2	79.5	similarity to eukaryotic translation initiation factor eIF3 subunit p35 - Homo sapiens	05 PROTEIN SYNTHESIS	05.04 translation	05.04.01 initiation	40 SUBCELLULAR LOCALISATION	40.03 cytoplasm
An00g11242_at	An02g08920	1.261	0.000831	0.0151	450.3	37.5	510.1	66.2	strong similarity to TCP1-related protein Cct3 - Saccharomyces cerevisiae	06 PROTEIN FATE (folding, modification, destination)	06.01 protein folding and stabilization
An00g03849_at	An16g07970	1.281	0.000829	0.0151	150.8	22.9	172.5	22.3	similarity to autocrine motility factor receptor Amfr - Mus musculus	99 UNCLASSIFIED PROTEINS
An00g10741_at	An01g12450	1.514	0.000838	0.0152	306.9	38.7	425	116.2	strong similarity to hypothetical glucan beta-1,3 exoglucanase exgS - Aspergillus phoenicis	01 METABOLISM	01.05 C-compound and carbohydrate metabolism	11 CELL RESCUE, DEFENSE AND VIRULENCE	11.05 Disease, virulence and defense	11.05.03 defense related proteins
An00g08999_at	An07g10280	1.539	0.000837	0.0152	101.2	13.2	140	24.5	strong similarity to hypothetical protein B17C10.170 - Neurospora crassa	99 UNCLASSIFIED PROTEINS
An00g07775_at	An04g04060	1.234	0.000848	0.0153	2076.1	148.5	2300.8	275.8	strong similarity to cytochrome-c peroxidase precursor Ccp1 - Saccharomyces cerevisiae	08 CELLULAR TRANSPORT AND TRANSPORT MECHANISMS	08.04 mitochondrial transport	11 CELL RESCUE, DEFENSE AND VIRULENCE	11.07 detoxification	11.07.03 detoxification by modification
An00g05649_at	An01g10170	1.375	0.000857	0.0154	114.9	16.3	143.3	32.1	similarity to protein kinase PK12 - Nicotiana tabacum	10 CELLULAR COMMUNICATION/SIGNAL TRANSDUCTION MECHANISM	10.01 intracellular signalling	10.01.01 unspecified signal transduction
An00g07156_at	An02g07090	1.384	0.000854	0.0154	395.3	33	492	68.1	strong similarity to ASNA1 product arsenite translocating ATPase - Homo sapiens	08 CELLULAR TRANSPORT AND TRANSPORT MECHANISMS	08.16 extracellular transport, exocytosis and secretion	08.16.99 other export and secretion systems	11 CELL RESCUE, DEFENSE AND VIRULENCE	11.07 detoxification	11.07.05 detoxification by export	67 TRANSPORT FACILITATION	67.04 ion transporters	67.04.07 anion transporters (Cl, SO4, PO4, etc.)	67.50 transport mechanism	67.50.22 transport ATPases
An00g06045_at	An08g07530	1.282	0.000868	0.0155	145.9	29.7	166.5	27.1	similarity to protein CRAG - Drosophila melanogaster	10 CELLULAR COMMUNICATION/SIGNAL TRANSDUCTION MECHANISM	10.01 intracellular signalling	10.01.01 unspecified signal transduction	10.01.09 second messenger mediated signal transduction
An00g09614_at	An13g03650	1.535	0.000867	0.0155	66.3	8.1	91	10.6	strong similarity to lysine permease Lyp1 - Saccharomyces cerevisiae	01 METABOLISM	01.01 amino acid metabolism	01.01.07 amino acid transport	08 CELLULAR TRANSPORT AND TRANSPORT MECHANISMS	08.19 cellular import	67 TRANSPORT FACILITATION	67.10 amino-acid transporters
An00g11313_at	An02g09540	1.293	0.000869	0.0156	563.5	63.9	654.9	97.1	strong similarity to choline permease Hnm1 - Saccharomyces cerevisiae	01 METABOLISM	01.05 C-compound and carbohydrate metabolism	01.05.07 C-compound, carbohydrate transport	08 CELLULAR TRANSPORT AND TRANSPORT MECHANISMS	08.19 cellular import	67 TRANSPORT FACILITATION	67.07 C-compound and carbohydrate transporters	67.07.99 other C-compound transporters
An00g09042_at	An08g00900	1.137	0.00088	0.0157	319.1	47.2	324.3	47.3	strong similarity to hypothetical protein BAB22431.1 - Mus musculus [putative frameshift]	99 UNCLASSIFIED PROTEINS
An00g04372_at	An02g13670	1.173	0.000893	0.0158	250.3	17.7	264.8	41.8	similarity to human secreted protein fragment from patent WO9909155-A1 - Homo sapiens	99 UNCLASSIFIED PROTEINS
An00g10933_at	An08g02700	1.225	0.00089	0.0158	1825.5	132.4	2013.9	291.5	strong similarity to S-adenosylmethionine synthase eth-1 - Neurospora crassa	01 METABOLISM	01.07 metabolism of vitamins, cofactors, and prosthetic groups	01.07.01 biosynthesis of vitamins, cofactors, and prosthetic groups
An00g05559_at	An01g08310	1.324	0.000908	0.016	266.4	28.4	320	68.1	strong similarity to hypothetical protein CAC28577.2 - Neurospora crassa	99 UNCLASSIFIED PROTEINS
An00g03723_at	An18g00330	1.411	0.000905	0.016	67	10.3	84.8	14.9	similarity to actin-fragmin kinase - Physarum polycephalum	14 CELL FATE	14.01 cell growth / morphogenesis	14.01.03 directional cell growth (morphogenesis)	30 CONTROL OF CELLULAR ORGANIZATION	30.04 cytoskeleton
An00g00144_at	An06g00170	2.368	0.000915	0.0161	26.6	9.2	55.3	16	alpha-galactosidase aglA - Aspergillus niger	01 METABOLISM	01.05 C-compound and carbohydrate metabolism	01.05.01 C-compound and carbohydrate utilization	01.05.01.01 C-compound, carbohydrate catabolism	01.05.01.01.01 sugar, glucoside, polyol and carboxylate catabolism
An00g07846_at	An01g14080	1.232	0.000919	0.0162	3725.8	269.6	4115.4	430.5	strong similarity to cytoplasmic ribosomal protein of the small subunit Ys24 - Saccharomyces cerevisiae	05 PROTEIN SYNTHESIS	05.01 ribosome biogenesis	40 SUBCELLULAR LOCALISATION	40.03 cytoplasm
An00g09302_at	An16g01800	1.313	0.000929	0.0163	61.4	4.9	73.1	13.2	strong similarity to hypothetical protein YBL051c - Saccharomyces cerevisiae	99 UNCLASSIFIED PROTEINS
An00g08185_at	An12g07860	1.361	0.000937	0.0163	54.5	8.1	66.4	10.3	strong similarity to esterase P1-8LC from patent WO9730160-A1 - Sulfolobus solfataricus	01 METABOLISM	01.05 C-compound and carbohydrate metabolism	01.05.01 C-compound and carbohydrate utilization	01.06 lipid, fatty-acid and isoprenoid metabolism	01.06.01 lipid, fatty-acid and isoprenoid biosynthesis	01.06.04 breakdown of lipids, fatty acids and isoprenoids
An00g10024_at	An08g10150	1.278	0.000958	0.0165	318.1	16.4	370	75.5	strong similarity to nitrilase Nit1 - Mus musculus	01 METABOLISM	01.01 amino acid metabolism	01.01.01 amino acid biosynthesis	01.01.01.11 biosynthesis of the cysteine-aromatic group	01.01.01.11.13 biosynthesis of tryptophan	01.01.10 amino acid degradation (catabolism)	01.01.10.05 degradation of amino acids of the cysteine-aromatic group	01.01.10.05.07 degradation of tryptophan	01.02 nitrogen and sulfur metabolism	40 SUBCELLULAR LOCALISATION	40.03 cytoplasm
An00g06556_at	An16g01690	1.73	0.000954	0.0165	418.7	75.3	651.9	134	similarity to X-linked PEST-containing monocarboxylate transporter XPCT - Homo sapiens	01 METABOLISM	01.05 C-compound and carbohydrate metabolism	01.05.07 C-compound, carbohydrate transport	67 TRANSPORT FACILITATION	67.07 C-compound and carbohydrate transporters
An00g02372_at	An05g00060	1.143	0.000977	0.0168	135	15.6	138.5	19.6	hypothetical protein	99 UNCLASSIFIED PROTEINS
An00g13067_at	An16g00930	1.371	0.00098	0.0168	322.8	34.6	397.7	57.3	similarity to hypothetical protein of the nonactin biosynthesis cluster nonF - Streptomyces griseus	06 PROTEIN FATE (folding, modification, destination)	06.13 proteolytic degradation	06.13.01 cytoplasmic and nuclear degradation	40 SUBCELLULAR LOCALISATION	40.03 cytoplasm
An00g05298_at	An02g06300	1.198	0.000991	0.0169	173.9	23.2	187.9	35.2	similarity to naaladase II - Homo sapiens	06 PROTEIN FATE (folding, modification, destination)	06.13 proteolytic degradation
An00g09187_at	An16g06390	1.344	0.000998	0.017	99.8	7.4	121.6	22.2	strong similarity to hypothetical protein SPAC2C4.17c - Schizosaccharomyces pombe	99 UNCLASSIFIED PROTEINS
An00g10747_at	An08g04640	2.101	0.00101	0.0171	65.3	11.6	124.9	33.2	strong similarity to hypothetical lysosomal pepstatin insensitive protease CLN2 - Canis lupus	06 PROTEIN FATE (folding, modification, destination)	06.07 protein modification	06.07.11 protein processing (proteolytic)	06.13 proteolytic degradation	06.13.04 lysosomal and vacuolar degradation	06.13.04.01 lysosomal degradation	40 SUBCELLULAR LOCALISATION	40.25 vacuole or lysosome
An00g03762_at	An12g00340	1.38	0.00102	0.0173	64	6.8	79.3	12.2	similarity to alpha 1,2-mannosidase IB - Homo sapiens	01 METABOLISM	01.05 C-compound and carbohydrate metabolism	01.05.01 C-compound and carbohydrate utilization	06 PROTEIN FATE (folding, modification, destination)	06.07 protein modification	06.07.02 modification with sugar residues (e.g. glycosylation)
An00g06925_at	An07g10100	1.439	0.00103	0.0175	900	70.1	1163.2	143.4	strong similarity to adenylate kinase Adk1 - Saccharomyces cerevisiae	01 METABOLISM	01.03 nucleotide metabolism	01.03.01 purine nucleotide metabolism	02 ENERGY	02.99 other energy generation activities	40 SUBCELLULAR LOCALISATION	40.03 cytoplasm
An00g10505_at	An09g04520	1.567	0.00104	0.0175	63.2	10.4	88.7	15.8	strong similarity to hypothetical membrane protein YLR285w - Saccharomyces cerevisiae	99 UNCLASSIFIED PROTEINS
An00g00165_at	An01g01820	1.606	0.00104	0.0175	64.6	14.4	94	27.8	catalase R catR - Aspergillus niger	11 CELL RESCUE, DEFENSE AND VIRULENCE	11.07 detoxification	11.07.99 other detoxification	40 SUBCELLULAR LOCALISATION	40.19 peroxisome
An00g05668_at	An11g10110	1.259	0.00105	0.0176	211	30.1	238.9	39.4	similarity to protein Srb8 - Saccharomyces cerevisiae	04 TRANSCRIPTION	04.05 mRNA transcription	04.05.01 mRNA synthesis	04.05.01.04 transcriptional control	40 SUBCELLULAR LOCALISATION	40.10 nucleus
An00g05673_at	An04g01990	1.309	0.00105	0.0176	178.6	35.1	208.3	32.6	similarity to protein ZW10 homolog HZW10 - Homo sapiens	99 UNCLASSIFIED PROTEINS
An00g09449_at	An01g10050	1.309	0.00105	0.0176	4429.3	553.9	5184.1	648.8	strong similarity to IgE-dependent histamine-releasing factor - Homo sapiens	11 CELL RESCUE, DEFENSE AND VIRULENCE	11.05 Disease, virulence and defense
An00g09958_at	An14g06640	1.322	0.00105	0.0176	62.4	6.1	74.2	11.3	strong similarity to N-acetylglucosaminyl-phosphatidylinositol deacetylase PIGL - Rattus norvegicus	06 PROTEIN FATE (folding, modification, destination)	06.07 protein modification	06.07.04 modification by acetylation, deacetylation	40 SUBCELLULAR LOCALISATION	40.07 endoplasmic reticulum
An00g13903_at	An12g09020	1.423	0.00105	0.0176	65.3	6.4	83.6	12.9	similarity to hypothetical protein CAD79668.1 - Neurospora crassa	04 TRANSCRIPTION	04.05 mRNA transcription	04.05.01 mRNA synthesis	04.05.01.04 transcriptional control	40 SUBCELLULAR LOCALISATION	40.10 nucleus	63 protein with binding function or cofactor requirement (structural or catalytic)	63.03 nucleic acid binding	63.03.01 dna binding
An00g11713_at	An03g04690	1.193	0.00106	0.0178	461.8	54.8	493.8	65	strong similarity to hypothetical osmosensor Sho1p - Candida utilis	11 CELL RESCUE, DEFENSE AND VIRULENCE	11.01 stress response	13 REGULATION OF / INTERACTION WITH CELLULAR ENVIRONMENT	13.11 cellular sensing and response	13.11.03 chemoperception and response	13.11.03.13 osmosensing
An00g09593_at	An02g00450	1.768	0.00106	0.0178	12.9	3.5	20.2	4.1	strong similarity to lovastatin diketide synthase lovF - Aspergillus terreus [putative sequencing error]	01 METABOLISM	01.20 secondary metabolism	01.20.05 biosynthesis of acetic acid derivatives	01.20.05.11 biosynthesis of polyketides
An00g10701_at	An01g11630	1.509	0.00108	0.018	908.6	102.2	1225.8	129.8	strong similarity to translocation complex component Sss1 - Saccharomyces cerevisiae	06 protein fate (folding, modification, destination)	06.04 protein targeting, sorting and translocation	08 CELLULAR TRANSPORT AND TRANSPORT MECHANISMS	08.16 extracellular transport, exocytosis and secretion	08.16.05 type ii protein secretion system (general secretory pathway, exocytosis)	40 SUBCELLULAR LOCALISATION	40.07 endoplasmic reticulum	67 TRANSPORT FACILITATION
An00g04809_at	An01g02870	1.261	0.00109	0.0181	207.6	15.7	235.6	32.9	similarity to hypothetical protein SPAC227.06 - Schizosaccharomyces pombe	99 UNCLASSIFIED PROTEINS
An00g06890_at	An08g10530	1.432	0.0011	0.0183	2622.9	253.2	3366.7	382.7	strong similarity to mitochondrial aconitate hydratase Aco1 - Saccharomyces cerevisiae	01 METABOLISM	01.01 amino acid metabolism	01.01.01 amino acid biosynthesis	01.01.01.01 assimilation of ammonia, biosynthesis of the glutamate group	01.05 C-compound and carbohydrate metabolism	01.05.01 C-compound and carbohydrate utilization	02 ENERGY	02.10 tricarboxylic-acid pathway (citrate cycle, Krebs cycle, TCA cycle)	02.22 glyoxylate cycle	40 SUBCELLULAR LOCALISATION	40.03 cytoplasm	40.16 mitochondrion
An00g13840_at	An16g08840	1.396	0.00112	0.0186	32.2	5	40.5	8.5	strong similarity to hypothetical protein CAE76483.1 - Neurospora crassa	99 UNCLASSIFIED PROTEINS
An00g06363_at	An02g09610	1.154	0.00114	0.0188	86.6	7.8	89.9	11.9	similarity to zinc-finger transcription factor WC-1 - Neurospora crassa	04 TRANSCRIPTION	04.05 mRNA transcription	04.05.01 mRNA synthesis	04.05.01.04 transcriptional control	40 SUBCELLULAR LOCALISATION	40.10 nucleus
An00g10964_at	An02g11580	1.224	0.00115	0.0188	287.5	32.5	315.2	37.4	strong similarity to secreted protein sequence encoded by gene 48 SEQ ID NO:188 from patent WO200056754-A1 - Homo sapiens [putative pseudogene]	99 UNCLASSIFIED PROTEINS
An00g06455_at	An11g10630	1.287	0.00114	0.0188	132.5	8.9	154.8	30.5	similarity to translation initiation factor 3 complex protein Prt1 - Homo sapiens	05 PROTEIN SYNTHESIS	05.04 translation	05.04.01 initiation
An00g05850_at	An15g02180	1.772	0.00114	0.0188	65.8	11.4	106.3	27.2	similarity to salicylate hydroxylase nahW - Pseudomonas stutzeri	01 METABOLISM	01.05 C-compound and carbohydrate metabolism
An00g04218_at	An08g07810	1.326	0.00116	0.0189	45.8	5	54.9	10.3	similarity to flavin adenine dinucleotide synthase Fad1 - Saccharomyces cerevisiae	01 METABOLISM	01.07 metabolism of vitamins, cofactors, and prosthetic groups	01.07.01 biosynthesis of vitamins, cofactors, and prosthetic groups	40 SUBCELLULAR LOCALISATION	40.03 cytoplasm
An00g00545_at	An01g10460	1.28	0.00118	0.0192	159.7	26.2	183.2	33	similarity to hypothetical protein CAD21056.1 - Neurospora crassa	99 UNCLASSIFIED PROTEINS
An00g11591_at	An14g00390	1.187	0.00119	0.0193	199.5	25.9	212	30.4	strong similarity to leucine-rich repeat protein soc-2 - Caenorhabditis elegans	10 CELLULAR COMMUNICATION/SIGNAL TRANSDUCTION MECHANISM	10.01 intracellular signalling	10.01.01 unspecified signal transduction	40 SUBCELLULAR LOCALISATION	40.03 cytoplasm	63 PROTEIN WITH BINDING FUNCTION OR COFACTOR REQUIREMENT (structural or catalytic)	63.01 protein binding
An00g08084_at	An16g01630	1.467	0.00119	0.0193	557.6	56.5	735	105.6	strong similarity to enoyl reductase of the lovastatin biosynthesis lovC - Aspergillus terreus	01 METABOLISM	01.20 secondary metabolism	01.20.05 biosynthesis of acetic acid derivatives	01.20.05.11 biosynthesis of polyketides
An00g08602_at	An09g04810	4.241	0.0012	0.0194	120.6	42.2	459.9	165	strong similarity to high affinity glucose transporter HGT1 - Kluyveromyces lactis	01 METABOLISM	01.05 C-compound and carbohydrate metabolism	01.05.07 C-compound, carbohydrate transport	08 CELLULAR TRANSPORT AND TRANSPORT MECHANISMS	08.19 cellular import	67 TRANSPORT FACILITATION	67.07 C-compound and carbohydrate transporters
An00g10698_at	An16g08000	1.268	0.00121	0.0196	49.5	4	56.8	9.7	strong similarity to protein subunit of nuclear RNaseP Rpp1 - Saccharomyces cerevisiae	04 TRANSCRIPTION	04.01 rRNA transcription	04.01.04 rRNA processing	04.03 tRNA transcription	04.03.03 tRNA processing	40 SUBCELLULAR LOCALISATION	40.10 nucleus
An00g06352_at	An12g08570	1.407	0.00123	0.0198	2451.1	221.1	3113.1	541.6	similarity to type 2 peroxiredoxin PrxII - Brassica napus	11 CELL RESCUE, DEFENSE AND VIRULENCE	11.07 detoxification	11.07.03 detoxification by modification	40 SUBCELLULAR LOCALISATION	40.19 peroxisome
An00g09444_at	An15g07240	1.953	0.00123	0.0198	121.7	26.9	224.3	92	strong similarity to icosapentaenoic acid synthase from patent WO9621735-A1 - Shewanella putrefaciens	01 METABOLISM	01.06 lipid, fatty-acid and isoprenoid metabolism	01.06.01 lipid, fatty-acid and isoprenoid biosynthesis	01.06.01.05 fatty acid biosynthesis
An00g07681_at	An11g00210	2.166	0.00123	0.0198	44.4	16	83.5	20.2	strong similarity to cyclohexanone monooxygenase chnB2 - Brevibacterium sp. [putative sequencing error]	01 METABOLISM	01.05 C-compound and carbohydrate metabolism	01.05.01 C-compound and carbohydrate utilization	01.05.01.01 C-compound, carbohydrate catabolism	01.20 secondary metabolism	01.20.50 catabolism of secondary metabolites	11 CELL RESCUE, DEFENSE AND VIRULENCE	11.07 detoxification	11.07.03 detoxification by modification
An00g05365_at	An11g01570	1.198	0.00125	0.02	233	27.8	251.7	45.2	similarity to nuclear polyadenylated RNA-binding protein Nab2 - Saccharomyces cerevisiae	99 UNCLASSIFIED PROTEINS
An00g07203_at	An02g02530	1.35	0.00125	0.0201	432.1	56.7	524.6	89.6	strong similarity to ATP-dependent RNA helicase p68 - Homo sapiens	04 TRANSCRIPTION	04.01 rRNA transcription	04.01.01 rRNA synthesis	04.01.04 rRNA processing	14 CELL FATE	14.01 cell growth / morphogenesis	30 CONTROL OF CELLULAR ORGANIZATION	30.10 nucleus	40 SUBCELLULAR LOCALISATION	40.10 nucleus
An00g11055_at	An07g05600	1.397	0.00125	0.0201	72.6	5.9	90.6	6.1	strong similarity to small protein-tyrosine-phosphatase stp1p - Schizosaccharomyces pombe	03 CELL CYCLE AND DNA PROCESSING	03.03 cell cycle	03.03.01 mitotic cell cycle and cell cycle control	06 PROTEIN FATE (folding, modification, destination)	06.07 protein modification	06.07.03 modification by phosphorylation, dephosphorylation	10 CELLULAR COMMUNICATION/SIGNAL TRANSDUCTION MECHANISM	10.01 intracellular signalling	10.01.01 unspecified signal transduction
An00g10661_at	An04g01580	1.206	0.00127	0.0204	81.5	11.3	87.9	11.4	strong similarity to protein kinase cut8p - Schizosaccharomyces pombe	03 CELL CYCLE AND DNA PROCESSING	03.03 cell cycle	03.03.01 mitotic cell cycle and cell cycle control	08 CELLULAR TRANSPORT AND TRANSPORT MECHANISMS	08.01 nuclear transport
An00g10603_at	An02g05890	1.283	0.0013	0.0206	448.9	46.9	518.4	82.8	strong similarity to protein disulfide-isomerase pdi1 - Caenorhabditis elegans	06 PROTEIN FATE (folding, modification, destination)	06.01 protein folding and stabilization	06.07 protein modification	06.07.99 other protein modifications	06.10 assembly of protein complexes	40 SUBCELLULAR LOCALISATION	40.07 endoplasmic reticulum
An00g00382_at	An03g06840	1.335	0.0013	0.0206	46.3	6.5	55.7	10.5	hypothetical protein	99 UNCLASSIFIED PROTEINS
An00g07455_at	An02g10260	1.445	0.0013	0.0206	156.5	50.1	197.1	36	strong similarity to cell division protein nda4p - Schizosaccharomyces pombe	03 CELL CYCLE AND DNA PROCESSING	03.01 DNA processing	03.01.03 DNA synthesis and replication	03.03 cell cycle	03.03.01 mitotic cell cycle and cell cycle control	03.03.01.03 cell cycle checkpoints (checkpoints of morphogenesis, DNA-damage,-replication, mitotic phase and spindle)
An00g09297_at	An04g01780	1.502	0.00129	0.0206	490.4	71.5	656.8	80	strong similarity to hypothetical protein YAR002c-a - Saccharomyces cerevisiae	99 UNCLASSIFIED PROTEINS
An00g02162_at	An16g08230	1.283	0.00131	0.0207	41.4	2.8	48	8.7	hypothetical protein	99 UNCLASSIFIED PROTEINS
An00g12782_at	An04g03640	1.212	0.00133	0.021	107	12.1	116.8	20	weak similarity to hypothetical protein SPAC4H3.11c - Schizosaccharomyces pombe	99 UNCLASSIFIED PROTEINS
An00g09668_at	An14g05910	1.887	0.00133	0.021	107.7	34	178.9	37.4	strong similarity to mannosyltransferase Alg2 - Saccharomyces cerevisiae	01 METABOLISM	01.05 C-compound and carbohydrate metabolism	01.05.01 C-compound and carbohydrate utilization	06 PROTEIN FATE (folding, modification, destination)	06.07 protein modification	06.07.02 modification with sugar residues (e.g. glycosylation)
An00g06899_at	An16g00960	1.284	0.00134	0.0211	134.7	18.7	154.4	18.3	strong similarity to actin-modulating protein severin - Dictyostelium discoideum	06 PROTEIN FATE (folding, modification, destination)	06.10 assembly of protein complexes	30 CONTROL OF CELLULAR ORGANIZATION	30.04 cytoskeleton
An00g07390_at	An10g00820	1.364	0.00134	0.0211	5027	113.4	6159.4	609.9	strong similarity to carboxyphosphonoenolpyruvate phosphonomutase bcpA - Streptomyces hygroscopicus	01 METABOLISM	01.20 secondary metabolism	11 CELL RESCUE, DEFENSE AND VIRULENCE	11.05 Disease, virulence and defense	11.05.05 virulence, disease factors	11.05.05.01 toxins
An00g00406_at	An07g03450	1.317	0.00135	0.0212	255.6	28.7	305.7	66.1	hypothetical protein	99 UNCLASSIFIED PROTEINS
An00g09960_at	An18g06760	1.337	0.00135	0.0212	2221.9	123	2669.2	290.6	strong similarity to NAD(+)-isocitrate dehydrogenase subunit I idh1 - Ajellomyces capsulatus	01 METABOLISM	01.05 C-compound and carbohydrate metabolism	01.05.01 C-compound and carbohydrate utilization	02 ENERGY	02.10 tricarboxylic-acid pathway (citrate cycle, Krebs cycle, TCA cycle)	40 SUBCELLULAR LOCALISATION	40.16 mitochondrion
An00g01697_at	An07g02930	1.484	0.00135	0.0212	110.9	19.2	149	37.2	hypothetical protein	99 UNCLASSIFIED PROTEINS
An00g09350_at	An04g09100	1.226	0.00137	0.0213	108.1	15.9	119.4	22.6	strong similarity to hypothetical protein YLR002c - Saccharomyces cerevisiae	99 UNCLASSIFIED PROTEINS
An00g03970_at	An08g00840	1.224	0.00137	0.0214	201.8	15.1	223.4	39.1	similarity to choline-phosphate cytidylyltransferase Pct1 - Saccharomyces cerevisiae	01 METABOLISM	01.06 lipid, fatty-acid and isoprenoid metabolism	01.06.01 lipid, fatty-acid and isoprenoid biosynthesis	01.06.01.01 phospholipid biosynthesis
An00g11785_at	An18g04340	1.163	0.00139	0.0217	201.4	13.2	212	37.4	strong similarity to uridine nucleosidase Urh1 - Saccharomyces cerevisiae	01 METABOLISM	01.03 nucleotide metabolism	01.03.04 pyrimidine nucleotide metabolism
An00g11882_at	An01g04430	1.269	0.0014	0.0217	86	8	99	18.6	strong similarity to translation initiation factor eIF-3 - Schizosaccharomyces pombe	05 PROTEIN SYNTHESIS	05.04 translation	05.04.01 initiation	40 SUBCELLULAR LOCALISATION	40.03 cytoplasm
An00g07283_at	An14g00310	1.323	0.00141	0.0217	826.1	89.4	988.7	174.5	strong similarity to beta-succinyl CoA synthase precursor scsB - Neocallimastix frontalis	01 METABOLISM	01.05 C-compound and carbohydrate metabolism	01.05.01 C-compound and carbohydrate utilization	02 ENERGY	02.10 tricarboxylic-acid pathway (citrate cycle, Krebs cycle, TCA cycle)
An00g05350_at	An01g14940	2.002	0.0014	0.0217	29.8	6.9	53.1	10.5	similarity to nonhemolytic phospholipase C PC-PLC - Burkholderia pseudomallei	10 CELLULAR COMMUNICATION/SIGNAL TRANSDUCTION MECHANISM	10.01 intracellular signalling	10.01.01 unspecified signal transduction	10.01.09 second messenger mediated signal transduction
An00g09502_at	An07g04280	1.393	0.00141	0.0218	51	9	64.1	14.4	strong similarity to isovaleryl-coenzyme A dehydrogenase AtIVD - Arabidopsis thaliana	01 METABOLISM	01.01 amino acid metabolism	01.01.10 amino acid degradation (catabolism)	01.01.10.04 degradation of amino acids of the pyruvate family	01.01.10.04.02 degradation of valine	01.01.10.04.03 degradation of leucine	01.05 C-compound and carbohydrate metabolism	01.05.01 C-compound and carbohydrate utilization	40 SUBCELLULAR LOCALISATION	40.16 mitochondrion
An00g01077_at	An07g05460	1.436	0.00141	0.0218	1347.1	156.7	1727.1	152.3	strong similarity to hypothetical protein CAE47856.1 - Aspergillus fumigatus	99 UNCLASSIFIED PROTEINS
An00g10681_at	An02g10210	1.215	0.00142	0.0219	255.8	22.6	279.9	43.8	strong similarity to protein phosphatase PP2A0 B subunit gamma isoform - Oryctolagus cuniculus	10 CELLULAR COMMUNICATION/SIGNAL TRANSDUCTION MECHANISM	10.01 intracellular signalling	10.01.01 unspecified signal transduction
An00g13146_at	An17g01320	1.434	0.00147	0.0225	91.7	17.5	119.3	31.2	similarity to in E2Fa/Dpa expressing plants upregulated protein SEQ ID NO 1278 from patent WO2004035798-A2 - Arabidopsis thaliana	99 UNCLASSIFIED PROTEINS
An00g09736_at	An07g06560	1.198	0.00149	0.0227	3904.9	217.6	4211.1	565.6	strong similarity to mitochondrial ATP synthase chain j - Schizosaccharomyces pombe	02 ENERGY	02.13 respiration	40 SUBCELLULAR LOCALISATION	40.16 mitochondrion
An00g10141_at	An01g05690	1.292	0.00149	0.0227	70.5	11.2	82.2	18.3	strong similarity to origin recognition complex subunit 5 orc5p - Schizosaccharomyces pombe	03 CELL CYCLE AND DNA PROCESSING	03.01 DNA processing	03.01.03 DNA synthesis and replication	40 SUBCELLULAR LOCALISATION	40.10 nucleus
An00g00619_at	An01g02400	1.501	0.00149	0.0227	21.8	4.1	29	3.9	hypothetical protein	99 UNCLASSIFIED PROTEINS
An00g06815_at	An02g01510	1.714	0.00149	0.0227	60.6	11.9	92.5	14.3	strong similarity to component of the endoplasmic reticulum protein translocation machinery Sec62 - Saccharomyces cerevisiae	06 PROTEIN FATE (folding, modification, destination)	06.04 protein targeting, sorting and translocation	06.10 assembly of protein complexes	40 SUBCELLULAR LOCALISATION	40.07 endoplasmic reticulum	67 TRANSPORT FACILITATION	67.01 channel / pore class transporters	67.01.99 other channels and pores forming proteins
An00g06898_at	An08g06410	1.303	0.00152	0.0229	311.5	21.6	365.2	49.5	strong similarity to actin-like protein Arp2 - Saccharomyces cerevisiae [truncated ORF]	06 PROTEIN FATE (folding, modification, destination)	06.10 assembly of protein complexes	08 CELLULAR TRANSPORT AND TRANSPORT MECHANISMS	08.19 cellular import	08.22 cytoskeleton-dependent transport	08.22.02 actin dependent transport	14 CELL FATE	14.04 cell differentiation	14.04.03 fungal cell differentiation	14.04.03.01 budding, cell polarity and filament formation	40 SUBCELLULAR LOCALISATION	40.04 cytoskeleton
An00g10674_at	An01g04590	1.33	0.00152	0.023	69.5	6.2	83.4	15.2	strong similarity to hypothetical protein Kre33 - Saccharomyces cerevisiae	99 UNCLASSIFIED PROTEINS
An00g02108_at	An12g06000	1.339	0.00153	0.0231	109.2	22.3	130.2	22.7	hypothetical protein	99 UNCLASSIFIED PROTEINS
An00g05395_at	An01g14860	1.375	0.00154	0.0232	33.1	6.4	40.4	6.5	similarity to O-succinylbenzoate--CoA ligase menE - Bacillus subtilis [truncated ORF]	01 METABOLISM	01.20 secondary metabolism	01.20.15 biosynthesis of derivatives of dehydroquinic acid, shikimic acid and chorismic acid	01.20.15.03 biosynthesis of ubiquinone
An00g11905_at	An08g10650	1.506	0.00156	0.0234	577.8	93.5	770.5	30.6	strong similarity to transport protein Sec24 - Saccharomyces cerevisiae	06 PROTEIN FATE (folding, modification, destination)	06.04 protein targeting, sorting and translocation	08 CELLULAR TRANSPORT AND TRANSPORT MECHANISMS	08.07 vesicular transport (Golgi network, etc.)	08.16 extracellular transport, exocytosis and secretion	08.16.05 Type II protein secretion system (general secretory pathway, exocytosis)	40 SUBCELLULAR LOCALISATION	40.07 endoplasmic reticulum	40.09 intracellular transport vesicles
An00g09076_at	An01g06870	7.354	0.00156	0.0234	20.6	13.2	150.5	151.2	strong similarity to hypothetical protein Fum8p - Gibberella moniliformis	99 UNCLASSIFIED PROTEINS
An00g11093_at	An08g09010	1.266	0.00156	0.0235	384.2	37.8	443.2	99.7	strong similarity to spliceosomal protein SAP130 - Homo sapiens	04 TRANSCRIPTION	04.05 mRNA transcription	04.05.01 mRNA synthesis	04.05.05 mRNA processing (splicing, 5'-, 3'-end processing)	04.05.05.01 splicing
An00g06770_at	An04g09550	1.308	0.00157	0.0235	84.2	8.3	99.1	15.8	strong similarity to 4-Hydroxyacetophenone monooxygenase hapE - Pseudomonas fluorescens	01 METABOLISM	01.05 C-compound and carbohydrate metabolism	01.05.01 C-compound and carbohydrate utilization	01.05.01.01 C-compound, carbohydrate catabolism
An00g10915_at	An07g07690	1.176	0.00159	0.0236	182.4	24	192.6	28.8	strong similarity to RNA-binding protein Y14 - Xenopus laevis	04 TRANSCRIPTION	04.05 mRNA transcription	04.05.99 other mRNA-transcription activities	04.99 other transcription activities
An00g06227_at	An08g03290	1.332	0.00158	0.0236	70.6	9.4	85	16.8	similarity to hypothetical protein SPAC9B6.07 - Schizosaccharomyces pombe	99 UNCLASSIFIED PROTEINS
An00g04996_at	An01g03260	1.271	0.0016	0.0237	345.7	28.9	395.3	56.1	similarity to hypothetical mitochondrial ribosomal protein of the small subunit S37 - Saccharomyces cerevisiae	99 UNCLASSIFIED PROTEINS
An00g00452_at	An11g10390	1.311	0.0016	0.0237	49.9	7.7	58.6	9.7	hypothetical protein	99 UNCLASSIFIED PROTEINS
An00g05462_at	An11g08290	1.656	0.0016	0.0237	59.7	14.2	88.5	21.3	similarity to ferulic acid hydroxylase FAH from patent CA2270417-A1 - Brassica napus	01 METABOLISM	01.05 C-compound and carbohydrate metabolism	01.05.01 C-compound and carbohydrate utilization	01.20 secondary metabolism
An00g09807_at	An04g02550	1.265	0.00161	0.0238	503.4	61.9	572.2	91.3	strong similarity to mitochondrial translation elongation factor EF-G Mef1 - Saccharomyces cerevisiae	05 PROTEIN SYNTHESIS	05.04 translation	05.04.02 elongation	40 SUBCELLULAR LOCALISATION	40.16 mitochondrion
An00g07466_at	An07g01160	1.563	0.00161	0.0238	102.1	12.8	144.3	28.7	strong similarity to cell wall protein Utr2 - Saccharomyces cerevisiae	01 METABOLISM	01.05 C-compound and carbohydrate metabolism	01.05.01 C-compound and carbohydrate utilization
An00g11806_at	An01g08570	1.32	0.00162	0.0239	107.7	12	128	20.7	strong similarity to thioredoxin reductase TrxB - Penicillium chrysogenum	01 METABOLISM	01.07 metabolism of vitamins, cofactors, and prosthetic groups	01.07.04 utilization of vitamins, cofactors, and prosthetic groups	01.20 secondary metabolism	01.20.37 biosynthesis of peptide derived compounds	01.20.37.01 biosynthesis of thioredoxin, glutaredoxin, glutathion	40 SUBCELLULAR LOCALISATION	40.03 cytoplasm
An00g11101_at	An14g04980	1.164	0.00164	0.0241	480.9	42.7	504.6	80.8	strong similarity to splicing protein Prp19 - Saccharomyces cerevisiae	03 CELL CYCLE AND DNA PROCESSING	03.01 DNA processing	03.01.05 DNA recombination and DNA repair	03.01.05.01 DNA repair	04 TRANSCRIPTION	04.05 mRNA transcription	04.05.05 mRNA processing (splicing, 5'-, 3'-end processing)	04.05.05.01 splicing	11 CELL RESCUE, DEFENSE AND VIRULENCE	11.01 stress response	40 SUBCELLULAR LOCALISATION	40.10 nucleus
An00g09109_at	An10g00320	1.281	0.00164	0.0241	69.1	8.5	79.4	11.8	strong similarity to hypothetical protein PA5433 - Pseudomonas aeruginosa	99 UNCLASSIFIED PROTEINS
An00g01754_at	An06g00200	1.375	0.00164	0.0241	48.6	8.2	60.1	11.4	hypothetical protein	99 UNCLASSIFIED PROTEINS
An00g12357_at	An02g06090	1.495	0.00164	0.0241	99.1	24.2	132.4	32.1	weak similarity to cellobiose dehydrogenase cdh - Trametes versicolor	99 UNCLASSIFIED PROTEINS
An00g03660_at	An07g02360	1.679	0.00164	0.0241	66	11.9	98.5	15.1	similarity to 6-hydroxy-D-nicotine oxidase 6-HDNO - Arthrobacter oxidans	01 METABOLISM	01.05 C-compound and carbohydrate metabolism	01.05.01 C-compound and carbohydrate utilization	01.05.01.01 C-compound, carbohydrate catabolism
An00g05852_at	An16g08140	1.929	0.00164	0.0241	35.6	5.3	61.3	7	similarity to salicylate hydroxylase sal - Pseudomonas putida	01 METABOLISM	01.20 secondary metabolism	01.20.50 catabolism of secondary metabolites
An00g13331_at	An11g10080	1.497	0.00171	0.0249	194.7	41	257	22.6	weak similarity to hypothetical protein CAE76369.1 - Neurospora crassa	99 UNCLASSIFIED PROTEINS
An00g10318_at	An07g09630	1.634	0.00171	0.0249	30.1	6.3	44.3	10.8	strong similarity to phosphorus acquisition transcriptional activator NUC-1 negative regulator PREG - Neurospora crassa	01 METABOLISM	01.04 phosphate metabolism	01.04.04 regulation of phosphate utilization	04 TRANSCRIPTION	04.05 mRNA transcription	04.05.01 mRNA synthesis	04.05.01.04 transcriptional control
An00g07323_at	An15g03090	1.245	0.00172	0.025	467.8	47.4	524.9	90.5	strong similarity to C-3 sterol dehydrogenase/C-4 decarboxylase ERG26 - Candida albicans	01 METABOLISM	01.06 lipid, fatty-acid and isoprenoid metabolism	01.06.01 lipid, fatty-acid and isoprenoid biosynthesis	01.06.01.07 isoprenoid biosynthesis	01.06.01.07.11 tetracyclic and pentacyclic triterpenes (cholesterin, steroids and hopanoids) biosynthesis
An00g09725_at	An01g00560	1.707	0.00173	0.0251	241.4	57.5	361.1	36.3	strong similarity to signal peptidase subunit Sec11 - Saccharomyces cerevisiae	06 PROTEIN FATE (folding, modification, destination)	06.04 protein targeting, sorting and translocation	06.07 protein modification	06.07.11 protein processing (proteolytic)	40 SUBCELLULAR LOCALISATION	40.07 endoplasmic reticulum
An00g08433_at	An02g12630	1.303	0.00174	0.0252	151.7	10	178.1	27	strong similarity to glucosyltransferase Alg6 - Saccharomyces cerevisiae	01 METABOLISM	01.05 C-compound and carbohydrate metabolism	01.05.01 C-compound and carbohydrate utilization	06 PROTEIN FATE (folding, modification, destination)	06.07 protein modification	06.07.02 modification with sugar residues (e.g. glycosylation)	40 SUBCELLULAR LOCALISATION	40.07 endoplasmic reticulum
An00g04153_at	An01g04140	1.488	0.00177	0.0256	543.7	63.1	732.3	143.5	similarity to EST an_2919 - Aspergillus niger	99 UNCLASSIFIED PROTEINS
An00g07942_at	An12g05960	1.42	0.00178	0.0257	61.9	7.9	79.3	15.5	strong similarity to dipeptidyl peptidase II DPPII - Rattus norvegicus	06 PROTEIN FATE (folding, modification, destination)	06.13 proteolytic degradation	06.13.04 lysosomal and vacuolar degradation	06.13.04.01 lysosomal degradation	40 SUBCELLULAR LOCALISATION	40.25 vacuole or lysosome
An00g11833_at	An14g04590	1.662	0.00178	0.0257	68.5	13.2	104.3	33.9	strong similarity to transcription factor Kcs1 - Saccharomyces cerevisiae	04 TRANSCRIPTION	04.05 mRNA transcription	04.05.01 mRNA synthesis	04.05.01.04 transcriptional control	40 SUBCELLULAR LOCALISATION	40.10 nucleus
An00g09965_at	An02g00080	3.709	0.00179	0.0257	26.5	11.4	80.6	19.5	strong similarity to NAD-GSH-dependent formaldehyde dehydrogenase flhA - Paracoccus denitrificans	01 METABOLISM	01.05 C-compound and carbohydrate metabolism	01.05.01 C-compound and carbohydrate utilization	01.05.01.01 C-compound, carbohydrate catabolism	11 CELL RESCUE, DEFENSE AND VIRULENCE	11.07 detoxification
An00g11125_at	An14g01590	1.237	0.0018	0.0259	649.9	95.5	718.7	98.4	strong similarity to sterol transmethylase ERG6 - Candida albicans	01 METABOLISM	01.06 lipid, fatty-acid and isoprenoid metabolism	01.06.01 lipid, fatty-acid and isoprenoid biosynthesis
An00g11553_at	An01g14540	5.204	0.0018	0.0259	12.9	7.8	50.6	16.1	similarity to hypothetical protein CAD37157.1 - Aspergillus fumigatus	99 UNCLASSIFIED PROTEINS
An00g03869_at	An16g07040	1.381	0.00181	0.026	2546.8	108.7	3168.7	437.6	similarity to beta-1,3-glucanosyltransferase bgt1 - Aspergillus fumigatus [truncated ORF]	01 METABOLISM	01.05 C-compound and carbohydrate metabolism	01.05.01 C-compound and carbohydrate utilization
An00g06462_at	An07g02170	1.446	0.00182	0.026	71.7	7.1	92.5	4.4	similarity to transport protein Bos1 - Saccharomyces cerevisiae	08 CELLULAR TRANSPORT AND TRANSPORT MECHANISMS	08.07 vesicular transport (Golgi network, etc.)	40 SUBCELLULAR LOCALISATION	40.07 endoplasmic reticulum	40.09 intracellular transport vesicles
An00g04479_at	An09g05170	2.135	0.00183	0.0263	27.9	11.5	51.1	14.9	similarity to hypothetical protein 15E11.110 - Neurospora crassa	99 UNCLASSIFIED PROTEINS
An00g09737_at	An04g08190	1.36	0.00185	0.0264	5114.8	409.1	6242	707.1	strong similarity to mitochondrial ATP synthase subunit 9 oliC31 - Aspergillus nidulans	02 ENERGY	02.13 respiration	08 CELLULAR TRANSPORT AND TRANSPORT MECHANISMS	08.04 mitochondrial transport	13 REGULATION OF / INTERACTION WITH CELLULAR ENVIRONMENT	13.01 ionic homeostasis	13.01.01 homeostasis of cations	13.01.01.03 homeostasis of protons	40 SUBCELLULAR LOCALISATION	40.16 mitochondrion	67 TRANSPORT FACILITATION	67.50 transport mechanism	67.50.22 transport ATPases
An00g04318_at	An18g04300	1.163	0.00186	0.0266	610.6	124.2	631.6	101.2	similarity to h-caldesmon - Gallus gallus	40 SUBCELLULAR LOCALISATION	40.04 cytoskeleton
An00g05934_at	An15g06190	1.243	0.00187	0.0266	565.6	61.4	637.2	130.2	similarity to spindle checkpoint protein Mad2 - Saccharomyces cerevisiae	03 CELL CYCLE AND DNA PROCESSING	03.03 cell cycle	03.03.01 mitotic cell cycle and cell cycle control	03.03.01.03 cell cycle checkpoints (checkpoints of morphogenesis, DNA-damage,-replication, mitotic phase and spindle)	40 SUBCELLULAR LOCALISATION	40.10 nucleus
An00g09402_at	An16g05390	1.322	0.00187	0.0266	268.7	31.5	317.1	32	strong similarity to hypothetical protein RTS-beta - Homo sapiens	01 METABOLISM	01.05 C-compound and carbohydrate metabolism	01.05.01 C-compound and carbohydrate utilization
An00g11975_at	An08g03190	1.266	0.00189	0.0268	2938.5	294	3335.1	417.3	strong similarity to tubulin beta chain beta-tubulin - Aspergillus flavus	03 CELL CYCLE AND DNA PROCESSING	03.03 cell cycle	03.03.01 mitotic cell cycle and cell cycle control	03.03.02 meiosis	40 SUBCELLULAR LOCALISATION	40.04 cytoskeleton
An00g09724_at	An12g03580	1.291	0.00189	0.0268	383	79.8	437.4	54.3	strong similarity to microsomal glutathione S-transferase 3 MGST3 - Homo sapiens	06 PROTEIN FATE (folding, modification, destination)	06.07 protein modification	06.07.99 other protein modifications	11 CELL RESCUE, DEFENSE AND VIRULENCE	11.07 detoxification	11.07.03 detoxification by modification
An00g12482_at	An09g04790	1.22	0.00191	0.0271	70.5	6.3	77.8	13.7	weak similarity to enabled ena - Drosophila melanogaster	99 UNCLASSIFIED PROTEINS
An00g08566_at	An02g03770	1.268	0.00193	0.0272	126.9	16.1	144.2	20.6	strong similarity to precursor of heat shock protein Mdj1 - Saccharomyces cerevisiae	06 PROTEIN FATE (folding, modification, destination)	06.01 protein folding and stabilization	11 CELL RESCUE, DEFENSE AND VIRULENCE	11.01 stress response	40 SUBCELLULAR LOCALISATION	40.16 mitochondrion
An00g07386_at	An03g06880	1.244	0.00194	0.0273	259	31.8	288.9	40.6	strong similarity to carboxypeptidase Y-sorting protein Pep1 - Saccharomyces cerevisiae	06 PROTEIN FATE (folding, modification, destination)	06.04 protein targeting, sorting and translocation	08 CELLULAR TRANSPORT AND TRANSPORT MECHANISMS	08.13 vacuolar transport
An00g10229_at	An01g06670	1.675	0.00194	0.0273	154.4	20.3	231.6	32.5	strong similarity to peptidyl-prolyl isomerase FKBP-21 - Neurospora crassa	06 PROTEIN FATE (folding, modification, destination)	06.01 protein folding and stabilization
An00g10563_at	An15g07120	1.41	0.00195	0.0274	170.6	40.6	212.4	33.3	strong similarity to proline permease prnB - Aspergillus nidulans	01 METABOLISM	01.01 amino acid metabolism	01.01.07 amino acid transport	08 CELLULAR TRANSPORT AND TRANSPORT MECHANISMS	08.19 cellular import	67 TRANSPORT FACILITATION	67.10 amino-acid transporters
An00g07526_at	An04g00390	1.29	0.00197	0.0275	45.4	7.4	52.3	7.7	strong similarity to chromatin-remodeling complex protein Sfh1 - Saccharomyces cerevisiae	03 CELL CYCLE AND DNA PROCESSING	03.01 DNA processing	03.01.09 DNA restriction or modification	03.01.09.05 chromatin modification	03.03 cell cycle	03.03.01 mitotic cell cycle and cell cycle control	30 CONTROL OF CELLULAR ORGANIZATION	30.10 nucleus	30.10.03 organization of chromosome structure
An00g04361_at	An08g02580	1.3	0.00196	0.0275	228.3	33.4	266.1	43.9	similarity to homeobox protein Hec-Otx - Herdmania curvata	04 TRANSCRIPTION	04.05 mRNA transcription	04.05.01 mRNA synthesis	04.05.01.04 transcriptional control	25 DEVELOPMENT (Systemic)	40 SUBCELLULAR LOCALISATION	40.10 nucleus
An00g06171_at	An12g06140	1.301	0.00197	0.0275	177	15.5	206.8	27.7	similarity to hypothetical protein encoded by An16g07930 - Aspergillus niger [truncated ORF]	99 UNCLASSIFIED PROTEINS
An00g10309_at	An17g00890	1.312	0.00196	0.0275	458.4	100.1	535.1	92.8	strong similarity to phosphoprotein phosphatase PPT - Rattus norvegicus	01 METABOLISM	01.04 phosphate metabolism	01.04.01 phosphate utilization	06 PROTEIN FATE (folding, modification, destination)	06.07 protein modification	06.07.03 modification by phosphorylation, dephosphorylation	40 SUBCELLULAR LOCALISATION	40.10 nucleus
An00g07738_at	An16g05940	1.976	0.00197	0.0275	31.6	4.7	58	18.7	strong similarity to cytochrome P450 monooxygenase stcS - Aspergillus nidulans	01 METABOLISM	01.20 secondary metabolism	01.20.05 biosynthesis of acetic acid derivatives	01.20.05.11 biosynthesis of polyketides	11 CELL RESCUE, DEFENSE AND VIRULENCE	11.05 Disease, virulence and defense	11.05.05 virulence, disease factors	11.05.05.01 toxins
An00g09321_at	An02g07940	2.451	0.00197	0.0275	37.7	10.4	90.5	48.6	strong similarity to hypothetical protein YEL023c - Saccharomyces cerevisiae	99 UNCLASSIFIED PROTEINS
An00g11596_at	An08g03260	1.177	0.00198	0.0276	283.4	34.5	299.2	43.5	strong similarity to hypothetical mago nashi-like protein - Oryza sativa	99 UNCLASSIFIED PROTEINS
An00g06757_at	An04g08860	1.251	0.00198	0.0276	1494	91.8	1677.1	181.6	strong similarity to 442K curved DNA-binding protein SPAC23H4.09 - Schizosaccharomyces pombe	40 SUBCELLULAR LOCALISATION	40.10 nucleus
An00g13819_at	An15g06350	1.472	0.00198	0.0276	81.8	10.7	108.8	21.2	weak similarity to splicing coactivator subunit SRm300 - Homo sapiens	99 UNCLASSIFIED PROTEINS
An00g07024_at	An04g06990	1.254	0.002	0.0278	195.6	13.6	221.7	37.6	strong similarity to alpha 1,2-mannosidase IC - Homo sapiens	01 METABOLISM	01.05 C-compound and carbohydrate metabolism	01.05.01 C-compound and carbohydrate utilization	06 PROTEIN FATE (folding, modification, destination)	06.07 protein modification	06.07.02 modification with sugar residues (e.g. glycosylation)	40 SUBCELLULAR LOCALISATION	40.08 Golgi
An00g05121_at	An01g05800	1.509	0.00202	0.0279	1133.8	56.9	1553.6	305.1	similarity to lactone-specific esterase estf1 - Pseudomonas fluorescens	01 METABOLISM	01.05 C-compound and carbohydrate metabolism	01.05.01 C-compound and carbohydrate utilization
An00g04286_at	An13g03970	1.586	0.00202	0.0279	315.9	38.3	455	104.7	similarity to glutathione-dependent formaldehyde dehydrogenase FDH - Methylobacter marinus	01 METABOLISM	01.05 C-compound and carbohydrate metabolism	01.05.01 C-compound and carbohydrate utilization
An00g06824_at	An18g04230	1.219	0.00203	0.028	177.9	26.4	194.5	32.4	strong similarity to protein involved in ribosome biogenesis Kri1 - Saccharomyces cerevisiae	04 TRANSCRIPTION	04.01 rRNA transcription	04.01.04 rRNA processing	06 PROTEIN FATE (folding, modification, destination)	06.10 assembly of protein complexes	40 SUBCELLULAR LOCALISATION	40.10 nucleus
An00g12073_at	An02g03300	1.23	0.00203	0.028	448.6	39.9	496.4	72.7	strong similarity to vacuolar ATPase subunit F - Neurospora crassa	08 CELLULAR TRANSPORT AND TRANSPORT MECHANISMS	08.13 vacuolar transport	40 SUBCELLULAR LOCALISATION	40.25 vacuole or lysosome	67 TRANSPORT FACILITATION	67.04 ion transporters	67.04.01 cation transporters	67.04.01.02 other cation transporters (Na, K, Ca , NH4, etc.)	67.50 transport mechanism	67.50.22 transport ATPases
An00g06401_at	An11g09590	1.302	0.00203	0.028	113.5	10.5	134	28.7	similarity to transcription factor Gal4 - Saccharomyces cerevisiae	01 METABOLISM	01.05 C-compound and carbohydrate metabolism	01.05.04 regulation of C-compound and carbohydrate utilization	04 TRANSCRIPTION	04.05 mRNA transcription	04.05.01 mRNA synthesis	04.05.01.04 transcriptional control	40 SUBCELLULAR LOCALISATION	40.10 nucleus
An00g10000_at	An15g07550	1.259	0.00206	0.0282	970.8	89.1	1102	175.7	strong similarity to neutral amino acid permease mtr - Neurospora crassa	01 METABOLISM	01.01 amino acid metabolism	01.01.07 amino acid transport	67 TRANSPORT FACILITATION	67.10 amino-acid transporters
An00g11050_at	An02g04080	1.304	0.00205	0.0282	138.4	13.2	161.9	20.8	strong similarity to Small nuclear ribonucleoprotein Lsm4 - Mus musculus	04 TRANSCRIPTION	04.05 mRNA transcription	04.05.05 mRNA processing (splicing, 5'-, 3'-end processing)	04.05.05.01 splicing	04.05.99 other mRNA-transcription activities	40 SUBCELLULAR LOCALISATION	40.10 nucleus
An00g13588_at	An16g03380	1.235	0.00206	0.0283	101.2	10.8	112	12.5	similarity to diagnostic protein #23219 from patent WO200175067-A2 - Homo sapiens	99 UNCLASSIFIED PROTEINS
An00g06652_at	An04g00060	1.231	0.00208	0.0285	2010.5	242.4	2218.6	288.3	strong similarity to 19.3 kD subunit of NADH:ubiquinone reductase - Neurospora crassa	02 ENERGY	02.13 respiration	02.13.03 aerobic respiration	40 SUBCELLULAR LOCALISATION	40.16 mitochondrion	67 TRANSPORT FACILITATION	67.15 electron / hydrogen carrier
An00g09055_at	An14g05390	1.189	0.00211	0.0288	154.6	9.9	166.6	31.4	strong similarity to hypothetical protein CGI-35 - Homo sapiens	99 UNCLASSIFIED PROTEINS
An00g08392_at	An07g05090	1.211	0.00211	0.0288	258.7	30.5	283.1	55.1	strong similarity to GDP/GTP exchange protein Rom1 - Saccharomyces cerevisiae	14 CELL FATE	14.01 cell growth / morphogenesis	14.01.03 directional cell growth (morphogenesis)	14.04 cell differentiation	14.04.03 fungal cell differentiation	14.04.03.01 budding, cell polarity and filament formation	62 PROTEIN ACTIVITY REGULATION	62.02 target of regulation	62.02.05 regulator of G-protein signalling
An00g05754_at	An11g04980	1.251	0.00213	0.0289	435.7	52.6	491.6	95.4	similarity to RAN-binding protein Kap123 - Saccharomyces cerevisiae [truncated ORF]	06 PROTEIN FATE (folding, modification, destination)	06.04 protein targeting, sorting and translocation	08 CELLULAR TRANSPORT AND TRANSPORT MECHANISMS	08.01 nuclear transport	40 SUBCELLULAR LOCALISATION	40.03 cytoplasm	40.10 nucleus
An00g10101_at	An08g05160	1.282	0.00213	0.0289	1051.2	78.9	1216.1	194.8	strong similarity to oleate delta-12 desaturase odeA - Aspergillus nidulans	01 METABOLISM	01.06 lipid, fatty-acid and isoprenoid metabolism	01.06.01 lipid, fatty-acid and isoprenoid biosynthesis	01.06.01.05 fatty acid biosynthesis
An00g04834_at	An07g09720	1.294	0.00212	0.0289	120.2	15.3	139.8	22	similarity to hypothetical protein SPAC652.01 - Schizosaccharomyces pombe [truncated ORF]	99 UNCLASSIFIED PROTEINS
An00g11891_at	An11g11240	1.321	0.00213	0.0289	211.8	22.3	252.3	44.1	strong similarity to translation releasing factor RF-1 precursor MRF1 - Kluyveromyces lactis	05 PROTEIN SYNTHESIS	05.04 translation	05.04.03 termination	40 SUBCELLULAR LOCALISATION	40.16 mitochondrion
An00g11699_at	An14g03520	1.359	0.00213	0.0289	131.1	14.2	159.2	13.9	strong similarity to filamentous growth protein Dfg5 - Saccharomyces cerevisiae	14 CELL FATE	14.01 cell growth / morphogenesis	14.04 cell differentiation	14.04.03 fungal cell differentiation	14.04.03.01 budding, cell polarity and filament formation
An00g10507_at	An02g02260	1.457	0.00214	0.0289	208.8	39.3	270.1	35.7	strong similarity to hypothetical membrane protein YMR155w - Saccharomyces cerevisiae	99 UNCLASSIFIED PROTEINS
An00g07393_at	An08g04990	1.859	0.00214	0.0289	249	25.1	427.3	124.3	strong similarity to carnitine acetyl transferase facC - Aspergillus nidulans	01 METABOLISM	01.06 lipid, fatty-acid and isoprenoid metabolism	01.06.01 lipid, fatty-acid and isoprenoid biosynthesis	40 SUBCELLULAR LOCALISATION	40.03 cytoplasm
An00g10817_at	An16g03580	1.563	0.00215	0.029	54.3	8.4	78.6	25.9	strong similarity to RAS GTPase-activating protein sar1p - Schizosaccharomyces pombe	10 CELLULAR COMMUNICATION/SIGNAL TRANSDUCTION MECHANISM	10.01 intracellular signalling	10.01.01 unspecified signal transduction	62 PROTEIN ACTIVITY REGULATION	62.02 target of regulation	62.02.05 regulator of G-protein signalling
An00g03575_at	An03g00640	1.638	0.00215	0.029	597.4	106.6	876	168.8	similarity to neutral amino acid permease mtr - Neurospora crassa [truncated ORF]	01 METABOLISM	01.01 amino acid metabolism	01.01.07 amino acid transport	08 CELLULAR TRANSPORT AND TRANSPORT MECHANISMS	08.19 cellular import
An00g03738_at	An15g03750	1.242	0.00217	0.0292	49.4	4.7	55.3	8.9	similarity to adhesion protease from patent WO0109293-A - Homo sapiens	06 PROTEIN FATE (folding, modification, destination)	06.13 proteolytic degradation
An00g00195_at	An16g01830	1.216	0.00219	0.0294	7690.9	387.2	8406.3	959	glyceraldehyde-3-phosphate dehydrogenase gpdA - Aspergillus niger	01 METABOLISM	01.05 C-compound and carbohydrate metabolism	01.05.01 C-compound and carbohydrate utilization	02 ENERGY	02.01 glycolysis and gluconeogenesis
An00g10292_at	An18g05160	1.296	0.00223	0.0298	380.9	50.9	444.6	77.9	strong similarity to phosphoacetylglucosamine mutase AGM1 - Candida albicans [truncated ORF]	01 METABOLISM	01.05 C-compound and carbohydrate metabolism	01.05.01 C-compound and carbohydrate utilization	01.05.01.03 C-compound, carbohydrate anabolism	01.05.01.03.04 aminosaccharide biosynthesis
An00g08787_at	An15g00640	1.398	0.00224	0.0299	75.3	15.2	95	22.1	strong similarity to hypothetical protein GABA-A receptor epsilon subunit - Caenorhabditis elegans	99 UNCLASSIFIED PROTEINS
An00g08752_at	An01g06860	10.44	0.00224	0.0299	18.2	8.7	197.6	237.1	strong similarity to hypothetical protein Fum9p - Gibberella moniliformis	99 UNCLASSIFIED PROTEINS
An00g10931_at	An18g06750	1.2	0.00227	0.0301	151.7	28.2	161.5	19.9	strong similarity to S-adenosyl-L-methyltransferase from patent US5876996-A - Homo sapiens	01 METABOLISM	01.05 C-compound and carbohydrate metabolism	01.05.01 C-compound and carbohydrate utilization
An00g09217_at	An16g00850	1.409	0.00227	0.0302	65	7.9	82.6	16.2	strong similarity to hypothetical protein SPAC9E9.15 - Schizosaccharomyces pombe	99 UNCLASSIFIED PROTEINS
An00g10812_at	An02g06870	1.181	0.00229	0.0303	71.4	9.8	75.5	11.1	strong similarity to RAD50-interacting protein 1 RINT-1 - Homo sapiens	03 CELL CYCLE AND DNA PROCESSING	03.03 cell cycle	03.03.01 mitotic cell cycle and cell cycle control
An00g09551_at	An05g00070	1.277	0.00231	0.0305	717.4	105.6	822.5	142.1	strong similarity to leukotriene-A4 hydrolase - Mus musculus	01 METABOLISM	01.06 lipid, fatty-acid and isoprenoid metabolism	01.06.01 lipid, fatty-acid and isoprenoid biosynthesis	06 PROTEIN FATE (folding, modification, destination)	06.13 proteolytic degradation
An00g08986_at	An11g09110	1.256	0.00233	0.0307	127.4	13.9	144	23	strong similarity to hypothetical protein B12F1.100 - Neurospora crassa	99 UNCLASSIFIED PROTEINS
An00g04491_at	An18g04780	1.645	0.00232	0.0307	33.4	6.7	48.9	8.7	similarity to hypothetical protein 68B2.200 - Neurospora crassa	99 UNCLASSIFIED PROTEINS
An00g09158_at	An08g04880	1.448	0.00235	0.0308	241.2	25.6	314.9	51.2	strong similarity to hypothetical protein CAD27304.1 - Aspergillus fumigatus	99 UNCLASSIFIED PROTEINS
An00g09009_at	An04g01650	1.193	0.00236	0.0309	349.5	44.7	372.8	45.2	strong similarity to hypothetical protein B23I11.250 - Neurospora crassa	99 UNCLASSIFIED PROTEINS
An00g11434_at	An12g08720	1.289	0.00236	0.0309	259.9	34.4	301	49.6	similarity to hypothetical protein AAG27909.1 - Arabidopsis thaliana	99 UNCLASSIFIED PROTEINS
An00g08499_at	An04g02500	1.231	0.00238	0.0311	705.7	62.5	778.7	83.5	strong similarity to glycylpeptide N-tetradecanoyltransferase Nmt - Ajellomyces capsulatus	01 METABOLISM	01.05 C-compound and carbohydrate metabolism	01.05.01 C-compound and carbohydrate utilization	01.06 lipid, fatty-acid and isoprenoid metabolism	01.06.07 lipid, fatty-acid and isoprenoid utilization	06 PROTEIN FATE (folding, modification, destination)	06.07 protein modification	06.07.01 modification with fatty acids (e.g. myristylation, palmitylation, farnesylation)	40 SUBCELLULAR LOCALISATION	40.03 cytoplasm
An00g06605_at	An17g02380	1.235	0.00237	0.0311	619.4	58.8	686.9	90.3	strong similarity to hypothetical protein SPAC1B3.02c - Schizosaccharomyces pombe	99 UNCLASSIFIED PROTEINS
An00g07997_at	An08g08550	1.177	0.0024	0.0313	233.5	26.4	248.6	47.9	strong similarity to DNA topoisomerase II top2 - Aspergillus nidulans	03 CELL CYCLE AND DNA PROCESSING	03.01 DNA processing	03.01.03 DNA synthesis and replication	03.01.05 DNA recombination and DNA repair	40 SUBCELLULAR LOCALISATION	40.10 nucleus
An00g10088_at	An08g02930	1.244	0.00241	0.0313	206.9	31	231.8	45.5	strong similarity to nucleoporin NUP107 - Rattus norvegicus	08 CELLULAR TRANSPORT AND TRANSPORT MECHANISMS	08.01 nuclear transport	30 CONTROL OF CELLULAR ORGANIZATION	30.10 nucleus	40 SUBCELLULAR LOCALISATION	40.10 nucleus	67 TRANSPORT FACILITATION	67.01 channel / pore class transporters
An00g07019_at	An07g08400	1.271	0.0024	0.0313	1559.1	158	1776.7	215.9	strong similarity to allergen rAsp f 4 - Aspergillus fumigatus	99 UNCLASSIFIED PROTEINS
An00g09928_at	An08g07420	1.285	0.00241	0.0313	334.7	39	387.4	68	strong similarity to multifunctional pyrimidine biosynthesis enzyme pyrABCN - Aspergillus nidulans	01 METABOLISM	01.03 nucleotide metabolism	01.03.04 pyrimidine nucleotide metabolism
An00g10801_at	An14g04280	1.351	0.00243	0.0314	103.1	17.3	124.8	21.2	strong similarity to quinate transport protein qutD - Aspergillus nidulans	01 METABOLISM	01.05 C-compound and carbohydrate metabolism	01.05.07 C-compound, carbohydrate transport	08 CELLULAR TRANSPORT AND TRANSPORT MECHANISMS	08.19 cellular import	67 TRANSPORT FACILITATION	67.07 C-compound and carbohydrate transporters
An00g09304_at	An06g00280	1.359	0.00243	0.0314	66.2	8	81.8	19.6	strong similarity to hypothetical protein YBR096w - Saccharomyces cerevisiae	99 UNCLASSIFIED PROTEINS
An00g07830_at	An16g04940	1.211	0.00244	0.0315	7532.1	775.5	8145.5	671.1	strong similarity to cytoplasmic ribosomal protein of the small subunit S12 AS1 - Podospora anserina	05 PROTEIN SYNTHESIS	05.01 ribosome biogenesis	40 SUBCELLULAR LOCALISATION	40.03 cytoplasm
An00g10232_at	An14g00850	1.232	0.00244	0.0315	2457.5	262.8	2708.1	281.8	strong similarity to peptidyl-prolyl isomerase Fpr1 - Saccharomyces cerevisiae	06 PROTEIN FATE (folding, modification, destination)	06.01 protein folding and stabilization	11 CELL RESCUE, DEFENSE AND VIRULENCE	11.07 detoxification
An00g08543_at	An08g03000	1.355	0.00248	0.0318	117.9	13.4	143.9	23.9	strong similarity to H+-transporting ATPase chain C Vma5 - Saccharomyces cerevisiae	63 PROTEIN WITH BINDING FUNCTION OR COFACTOR REQUIREMENT (structural or catalytic)	63.19 nucleotide binding	63.19.03 ATP binding	67 TRANSPORT FACILITATION	67.04 ion transporters	67.50 transport mechanism	67.50.25 ABC transporters
An00g06741_at	An07g04300	1.377	0.00248	0.0318	79.2	12.6	97	10.3	strong similarity to 3-methylcrotonyl-CoA carboxylase (MCC) biotin-containing alpha subunit MCCA - Homo sapiens	01 METABOLISM	01.01 amino acid metabolism	01.01.10 amino acid degradation (catabolism)	01.01.10.04 degradation of amino acids of the pyruvate family	01.01.10.04.03 degradation of leucine	01.05 C-compound and carbohydrate metabolism	01.05.01 C-compound and carbohydrate utilization	40 SUBCELLULAR LOCALISATION	40.16 mitochondrion
An00g09565_at	An02g07930	4.288	0.00249	0.0319	32.1	15.9	141.1	101.1	strong similarity to precursor of linoleate diol synthase - Gaeumannomyces graminis	01 METABOLISM	01.06 lipid, fatty-acid and isoprenoid metabolism	01.06.01 lipid, fatty-acid and isoprenoid biosynthesis
An00g07189_at	An01g04930	1.258	0.00251	0.0321	1445.4	152.4	1632.4	220.6	strong similarity to ATP synthase delta chain Atp16 - Saccharomyces cerevisiae	40 SUBCELLULAR LOCALISATION	40.16 mitochondrion
An00g08738_at	An03g06850	1.504	0.00251	0.0321	47.8	6.4	65	13.8	strong similarity to hypothetical coiled-coil protein cgrA - Aspergillus nidulans	40 SUBCELLULAR LOCALISATION	40.10 nucleus
An00g07855_at	An07g08210	1.158	0.00253	0.0322	168.5	25.6	175.3	31.3	strong similarity to cytoskeleton regulator IQGAP1 - Homo sapiens	14 CELL FATE	14.01 cell growth / morphogenesis	14.01.03 directional cell growth (morphogenesis)	14.01.03.99 other morphogenetic activities	14.04 cell differentiation	14.04.03 fungal cell differentiation	14.04.03.01 budding, cell polarity and filament formation	40 SUBCELLULAR LOCALISATION	40.04 cytoskeleton
An00g09590_at	An15g02130	1.98	0.00252	0.0322	36.1	8.4	66.4	27.3	strong similarity to lovastatin diketide synthase lovF - Aspergillus terreus	01 METABOLISM	01.20 secondary metabolism	01.20.05 biosynthesis of acetic acid derivatives	01.20.05.11 biosynthesis of polyketides
An00g11946_at	An18g01540	1.769	0.00253	0.0323	39.9	7.7	63.2	12.5	strong similarity to trichothecene 3-O-acetyltransferase TRI101 - Fusarium sporotrichioides	01 METABOLISM	01.06 lipid, fatty-acid and isoprenoid metabolism	01.06.01 lipid, fatty-acid and isoprenoid biosynthesis	01.06.01.07 isoprenoid biosynthesis	01.06.01.07.05 sesquiterpenes biosynthesis	11 CELL RESCUE, DEFENSE AND VIRULENCE	11.05 Disease, virulence and defense	11.05.05 virulence, disease factors	11.05.05.01 toxins	11.07 detoxification	11.07.03 detoxification by modification
An00g10104_at	An13g01760	3.126	0.00254	0.0324	12.9	7.2	32.4	7.5	strong similarity to oligopeptide transporter OPT1 - Candida albicans	08 CELLULAR TRANSPORT AND TRANSPORT MECHANISMS	08.19 cellular import	14 CELL FATE	14.04 cell differentiation	14.04.03 fungal cell differentiation	14.04.03.03 pheromone response, mating-type determination, sex-specific proteins	67 TRANSPORT FACILITATION	67.11 peptide transporters
An00g12127_at	An08g01110	1.362	0.00255	0.0325	269.9	31.1	328.9	36.6	strong similarity to Vtc1 - Saccharomyces cerevisiae	06 PROTEIN FATE (folding, modification, destination)	06.04 protein targeting, sorting and translocation	30 CONTROL OF CELLULAR ORGANIZATION	30.04 cytoskeleton	40 SUBCELLULAR LOCALISATION	40.07 endoplasmic reticulum	40.08 Golgi	40.09 intracellular transport vesicles	40.25 vacuole or lysosome
An00g06046_at	An01g13410	1.38	0.00257	0.0327	56.6	8	69.8	8.7	similarity to cutinase transcription factor alpha CTF1a - Fusarium solani	04 TRANSCRIPTION	04.05 mRNA transcription	04.05.01 mRNA synthesis	04.05.01.04 transcriptional control	40 SUBCELLULAR LOCALISATION	40.10 nucleus
An00g08665_at	An11g10430	1.488	0.00257	0.0327	331.3	67.9	445.7	101.5	strong similarity to histone H1 hhoA - Aspergillus nidulans	03 CELL CYCLE AND DNA PROCESSING	03.01 DNA processing	03.01.03 DNA synthesis and replication	03.03 cell cycle	03.03.01 mitotic cell cycle and cell cycle control	30 CONTROL OF CELLULAR ORGANIZATION	30.10 nucleus	30.10.03 organization of chromosome structure
An00g04456_at	An01g05580	1.495	0.0026	0.0329	18.8	4.5	25.2	6.4	similarity to hypothetical periodic tryptophan protein Pwp1 - Saccharomyces cerevisiae [truncated ORF]	99 UNCLASSIFIED PROTEINS
An00g03639_at	An01g06850	4.953	0.0026	0.0329	24.6	11	136.6	154.1	similarity to 4-hydroxybutyrate dehydrogenase - Alcaligenes eutrophus	01 METABOLISM	01.06 lipid, fatty-acid and isoprenoid metabolism	01.06.01 lipid, fatty-acid and isoprenoid biosynthesis	01.06.01.05 fatty acid biosynthesis
An00g10346_at	An05g01660	1.718	0.00262	0.0332	25.2	2.9	40.1	11.4	strong similarity to pleiotropic drug resistance protein Pdr5 - Saccharomyces cerevisiae	08 CELLULAR TRANSPORT AND TRANSPORT MECHANISMS	08.16 extracellular transport, exocytosis and secretion	08.16.99 other export and secretion systems	11 CELL RESCUE, DEFENSE AND VIRULENCE	11.07 detoxification	11.07.05 detoxification by export	67 TRANSPORT FACILITATION	67.28 drug transporters	67.50 transport mechanism	67.50.25 ABC transporters
An00g11730_at	An14g03770	1.204	0.00265	0.0334	137.6	22.8	147.6	17.1	strong similarity to RNA helicase 1 HRH1 - Homo sapiens	04 TRANSCRIPTION	04.05 mRNA transcription	04.05.01 mRNA synthesis	04.05.05 mRNA processing (splicing, 5'-, 3'-end processing)	04.05.05.01 splicing	06 PROTEIN FATE (folding, modification, destination)	06.10 assembly of protein complexes	30 CONTROL OF CELLULAR ORGANIZATION	30.10 nucleus	40 SUBCELLULAR LOCALISATION	40.10 nucleus
An00g05450_at	An18g05170	1.142	0.00266	0.0335	275.3	15.8	284.2	45.5	similarity to phosphoacetylglucosamine mutase AGM1 - Candida albicans	01 METABOLISM	01.05 C-compound and carbohydrate metabolism	01.05.01 C-compound and carbohydrate utilization	01.05.01.03 C-compound, carbohydrate anabolism	01.05.01.03.04 aminosaccharide biosynthesis	01.20 secondary metabolism	01.20.01 metabolism of primary metabolic sugars derivatives	01.20.01.07 biosynthesis of glycosides
An00g08506_at	An07g10050	1.199	0.00266	0.0335	68.6	6.7	74.3	13.1	strong similarity to golgi-associated microtubule-binding protein HOOK3 - Homo sapiens	08 CELLULAR TRANSPORT AND TRANSPORT MECHANISMS	08.22 cytoskeleton-dependent transport	08.22.01 tubuline dependent transport	30 CONTROL OF CELLULAR ORGANIZATION	30.08 Golgi	40 SUBCELLULAR LOCALISATION	40.03 cytoplasm	40.04 cytoskeleton
An00g02642_at	An01g09840	1.28	0.00267	0.0335	2069.5	114.7	2382.5	304.2	hypothetical protein	99 UNCLASSIFIED PROTEINS
An00g07330_at	An04g07400	1.615	0.00265	0.0335	69.9	6.9	106.5	38.8	strong similarity to C6 zinc finger transcription factor PRO1 - Sordaria macrospora [putative sequencing error]	04 TRANSCRIPTION	04.05 mRNA transcription	04.05.01 mRNA synthesis	04.05.01.04 transcriptional control	40 SUBCELLULAR LOCALISATION	40.10 nucleus
An00g04801_at	An02g01270	1.16	0.00268	0.0337	163.8	23.1	169.5	17.9	similarity to hypothetical protein SPAC1783.02c - Schizosaccharomyces pombe	99 UNCLASSIFIED PROTEINS
An00g09249_at	An02g08820	1.313	0.00271	0.0339	151.8	26.6	177.7	25.8	strong similarity to hypothetical protein SPBC31F10.16 - Schizosaccharomyces pombe	99 UNCLASSIFIED PROTEINS
An00g13882_at	An08g06380	1.191	0.00272	0.0341	89.3	12.3	95	11	strong similarity to putative transcription factor CAF32051.1 - Aspergillus fumigatus	99 unclassified proteins
An00g07552_at	An04g02070	1.195	0.00273	0.0341	802.2	108	857.6	113	strong similarity to clathrin heavy chain - Bos taurus	06 PROTEIN FATE (folding, modification, destination)	06.04 protein targeting, sorting and translocation	08 CELLULAR TRANSPORT AND TRANSPORT MECHANISMS	08.19 cellular import	40 SUBCELLULAR LOCALISATION	40.03 cytoplasm
An00g09178_at	An14g00280	1.314	0.00273	0.0341	196.9	26.7	233	42.2	strong similarity to hypothetical protein YJR133w - Saccharomyces cerevisiae	99 UNCLASSIFIED PROTEINS
An00g10959_at	An07g02190	1.316	0.00272	0.0341	223.6	29.8	263.6	36.5	strong similarity to protein Sec7 - Saccharomyces cerevisiae	08 CELLULAR TRANSPORT AND TRANSPORT MECHANISMS	08.07 vesicular transport (Golgi network, etc.)	40 SUBCELLULAR LOCALISATION	40.03 cytoplasm
An00g13960_at	An07g02020	1.256	0.00276	0.0342	113.8	11.2	130.1	27.8	similarity to hypothetical protein CAB91761.2 - Neurospora crassa	99 UNCLASSIFIED PROTEINS
An00g09715_at	An07g07020	1.271	0.00276	0.0342	563.3	58	643.3	95.2	strong similarity to methylation-controlled DNAJ-like protein mcj - Homo sapiens	06 PROTEIN FATE (folding, modification, destination)	06.01 protein folding and stabilization	11 CELL RESCUE, DEFENSE AND VIRULENCE	11.01 stress response
An00g05929_at	An02g01630	1.383	0.00275	0.0342	50.6	8.4	62.5	10.4	similarity to spastin protein Spast - Homo sapiens	06 PROTEIN FATE (folding, modification, destination)	06.01 protein folding and stabilization	06.13 proteolytic degradation	06.13.99 other proteolytic degradation	08 CELLULAR TRANSPORT AND TRANSPORT MECHANISMS	08.04 mitochondrial transport
An00g08048_at	An08g03590	1.424	0.00276	0.0342	811.9	159.8	1020.2	91.9	strong similarity to precursor of protein Emp24 - Saccharomyces cerevisiae	08 CELLULAR TRANSPORT AND TRANSPORT MECHANISMS	08.07 vesicular transport (Golgi network, etc.)	40 SUBCELLULAR LOCALISATION	40.09 intracellular transport vesicles	67 TRANSPORT FACILITATION	67.99 other transport facilitators
An00g05664_at	An18g04290	1.166	0.00279	0.0344	65.1	5.8	68.9	13	similarity to protein required for filamentous growth, cell polarity, and cellular elongation Dfg10 - Saccharomyces cerevisiae	14 CELL FATE	14.04 cell differentiation	14.04.03 fungal cell differentiation	14.04.03.01 budding, cell polarity and filament formation	25 DEVELOPMENT (Systemic)	25.01 fungal/microorganismic development
An00g09662_at	An11g02380	1.294	0.00279	0.0344	335.9	39.9	389.4	50.8	strong similarity to GTP:alpha-D-mannose-1-phosphate guanylyltransferase MPG1 - Hypocrea jecorina	01 METABOLISM	01.05 C-compound and carbohydrate metabolism	01.05.99 other C-compound, carbohydrate metabolism activities	06 PROTEIN FATE (folding, modification, destination)	06.07 protein modification	06.07.02 modification with sugar residues (e.g. glycosylation)
An00g05207_at	An08g01660	1.25	0.0028	0.0346	250.6	17.8	282.8	46.6	similarity to mitochondrial ribosomal protein of the small subunit Yms18 - Saccharomyces cerevisiae	05 PROTEIN SYNTHESIS	05.01 ribosome biogenesis	40 SUBCELLULAR LOCALISATION	40.16 mitochondrion
An00g02076_at	An08g10180	1.368	0.00281	0.0346	60.9	10.2	74.1	9.7	hypothetical protein	99 UNCLASSIFIED PROTEINS
An00g03939_at	An03g05380	1.555	0.00281	0.0346	23.5	4	33.7	10.8	similarity to cellulase FI-CMCase - Aspergillus aculeatus	01 METABOLISM	01.05 C-compound and carbohydrate metabolism	01.05.01 C-compound and carbohydrate utilization	01.05.01.01 C-compound, carbohydrate catabolism	01.05.01.01.01 sugar, glucoside, polyol and carboxylate catabolism	40 SUBCELLULAR LOCALISATION	40.03 cytoplasm
An00g13725_at	An02g03460	1.351	0.00283	0.0347	341.7	21.2	413.9	37.9	similarity to hypothetical protein YIL041w - Saccharomyces cerevisiae	10 CELLULAR COMMUNICATION/SIGNAL TRANSDUCTION MECHANISM	10.01 intracellular signalling	10.01.01 unspecified signal transduction
An00g04716_at	An03g04310	1.412	0.00282	0.0347	57.3	5.7	73.5	14.9	similarity to hypothetical protein Fun14 - Saccharomyces cerevisiae	99 UNCLASSIFIED PROTEINS
An00g09765_at	An15g00420	1.428	0.00282	0.0347	59.8	13.6	75.4	11.5	strong similarity to mitochondrial leucine--tRNA ligase leu-5 - Neurospora crassa	05 PROTEIN SYNTHESIS	05.10 aminoacyl-tRNA-synthetases	40 SUBCELLULAR LOCALISATION	40.16 mitochondrion
An00g08037_at	An14g01030	1.19	0.00287	0.035	650.8	79.1	694.5	99	strong similarity to translation initiation factor eIF-3 subunit - Homo sapiens [truncated ORF]	05 PROTEIN SYNTHESIS	05.04 translation	05.04.01 initiation	40 SUBCELLULAR LOCALISATION	40.03 cytoplasm
An00g08235_at	An02g10350	1.222	0.00287	0.035	578.4	63.1	634.1	86.9	strong similarity to farnesyl-pyrophosphate synthase FPPS - Gibberella fujikuroi	01 METABOLISM	01.06 lipid, fatty-acid and isoprenoid metabolism	01.06.01 lipid, fatty-acid and isoprenoid biosynthesis	01.06.01.07 isoprenoid biosynthesis
An00g07913_at	An12g03600	1.269	0.00287	0.035	262.8	19.8	310.2	97.2	strong similarity to diacylglycerol acyltransferase DAGAT - Arabidopsis thaliana	01 METABOLISM	01.06 lipid, fatty-acid and isoprenoid metabolism	01.06.01 lipid, fatty-acid and isoprenoid biosynthesis	01.06.01.03 glycolipid biosynthesis
An00g11090_at	An18g04640	1.458	0.00285	0.035	34.2	12.2	43.2	10.3	strong similarity to spindle pole body protein Nuf2 - Saccharomyces cerevisiae	03 CELL CYCLE AND DNA PROCESSING	03.03 cell cycle	03.03.01 mitotic cell cycle and cell cycle control	08 CELLULAR TRANSPORT AND TRANSPORT MECHANISMS	08.22 cytoskeleton-dependent transport	08.22.01 tubuline dependent transport	40 SUBCELLULAR LOCALISATION	40.05 centrosome	40.10 nucleus
An00g08556_at	An16g06720	1.244	0.00289	0.0352	842.9	80.1	940.5	114.7	strong similarity to HC-toxin peptide synthase HTS - Cochliobolus carbonum	01 METABOLISM	01.20 secondary metabolism	01.20.37 biosynthesis of peptide derived compounds	11 CELL RESCUE, DEFENSE AND VIRULENCE	11.05 Disease, virulence and defense	11.05.05 virulence, disease factors	11.05.05.01 toxins
An00g07833_at	An02g06050	1.207	0.0029	0.0353	5382.8	322	5820.3	482.1	strong similarity to cytoplasmic ribosomal protein of the small subunit S16.e - Saccharomyces cerevisiae	05 PROTEIN SYNTHESIS	05.01 ribosome biogenesis	40 SUBCELLULAR LOCALISATION	40.03 cytoplasm
An00g06967_at	An02g02060	1.714	0.00291	0.0353	58.6	16.7	89.1	23.8	strong similarity to alcohol dehydrogenase from patent EP0845532-A - Unclassified organism	01 METABOLISM	01.05 C-compound and carbohydrate metabolism	01.05.01 C-compound and carbohydrate utilization	02 ENERGY	02.16 fermentation	11 CELL RESCUE, DEFENSE AND VIRULENCE	11.07 detoxification	11.07.99 other detoxification	40 SUBCELLULAR LOCALISATION	40.03 cytoplasm
An00g03553_at	An08g00970	1.206	0.00292	0.0354	6230.3	418.7	6767.5	973.1	ribosomal protein of the small subunit rps28 - Aspergillus niger	05 PROTEIN SYNTHESIS	05.01 ribosome biogenesis	40 SUBCELLULAR LOCALISATION	40.03 cytoplasm
An00g10375_at	An01g06930	3.936	0.00295	0.0356	33.3	9.5	158.9	169.7	strong similarity to polyketide synthase FUM5 - Gibberella moniliformis	01 METABOLISM	01.20 secondary metabolism	01.20.05 biosynthesis of acetic acid derivatives	01.20.05.11 biosynthesis of polyketides	11 CELL RESCUE, DEFENSE AND VIRULENCE	11.05 Disease, virulence and defense	11.05.05 virulence, disease factors	11.05.05.01 toxins	40 SUBCELLULAR LOCALISATION	40.03 cytoplasm
An00g12008_at	An09g06110	1.172	0.00296	0.0357	140	10	147.8	22.2	strong similarity to ubiquitin conjugating enzyme ubcp3p - Schizosaccharomyces pombe	06 PROTEIN FATE (folding, modification, destination)	06.04 protein targeting, sorting and translocation	06.07 protein modification	06.07.05 modification by ubiquitination, deubiquitination
An00g05565_at	An15g07710	1.549	0.00298	0.0359	386.9	31.4	548.4	136.2	similarity to hypothetical membrane protein YJR085c - Saccharomyces cerevisiae	99 UNCLASSIFIED PROTEINS
An00g04828_at	An16g03850	1.598	0.00298	0.0359	51	12	72.6	17.1	similarity to hypothetical protein SPAC57A7.05 - Schizosaccharomyces pombe	99 UNCLASSIFIED PROTEINS
An00g08031_at	An01g03770	1.246	0.003	0.036	907.9	93.4	1034.1	273	strong similarity to dynein light chain 1 cdlc1 - Drosophila melanogaster	08 CELLULAR TRANSPORT AND TRANSPORT MECHANISMS	08.22 cytoskeleton-dependent transport	40 SUBCELLULAR LOCALISATION	40.03 cytoplasm	40.04 cytoskeleton
An00g11048_at	An07g01560	1.255	0.003	0.036	467.1	68.6	525	85	strong similarity to small nuclear ribonucleoprotein E - Homo sapiens	04 TRANSCRIPTION	04.05 mRNA transcription	04.05.05 mRNA processing (splicing, 5'-, 3'-end processing)	04.05.05.01 splicing	40 SUBCELLULAR LOCALISATION	40.10 nucleus
An00g08668_at	An08g06960	1.175	0.00301	0.0361	7467	273	7876.3	791.9	strong similarity to histone H3 - Aspergillus nidulans	04 TRANSCRIPTION	04.05 mRNA transcription	04.05.01 mRNA synthesis	04.05.01.01 general transcription activities	30 CONTROL OF CELLULAR ORGANIZATION	30.10 nucleus	30.10.03 organization of chromosome structure	40 SUBCELLULAR LOCALISATION	40.10 nucleus
An00g10093_at	An17g02300	1.196	0.00303	0.0364	569.5	32.1	613.4	81.1	strong similarity to nucleosome assembly protein I Nap-i - Saccharomyces cerevisiae	03 CELL CYCLE AND DNA PROCESSING	03.03 cell cycle	03.03.01 mitotic cell cycle and cell cycle control	06 PROTEIN FATE (folding, modification, destination)	06.10 assembly of protein complexes	30 CONTROL OF CELLULAR ORGANIZATION	30.10 nucleus	30.10.03 organization of chromosome structure	40 SUBCELLULAR LOCALISATION	40.10 nucleus
An00g07512_at	An01g13290	1.444	0.00305	0.0365	1361.7	200.3	1798	472.3	strong similarity to choline permease Hnm1 - Saccharomyces cerevisiae	08 CELLULAR TRANSPORT AND TRANSPORT MECHANISMS	08.19 cellular import	67 TRANSPORT FACILITATION	67.10 amino-acid transporters
An00g08394_at	An16g02570	1.263	0.00307	0.0367	501.8	43.2	573	94.7	strong similarity to gene involved in the regulation of penicillin biosynthesis suAprgA1 - Aspergillus nidulans	01 METABOLISM	01.20 secondary metabolism	01.20.37 biosynthesis of peptide derived compounds	01.20.37.05 biosynthesis of beta-lactams
An00g01817_at	An17g00180	1.471	0.00307	0.0367	65.1	14.5	87.5	28.5	hypothetical protein	99 UNCLASSIFIED PROTEINS
An00g09783_at	An08g04070	1.113	0.00309	0.0369	534.8	61.4	534.8	81.9	strong similarity to mitochondrial receptor complex chain MOM22 - Neurospora crassa	06 PROTEIN FATE (folding, modification, destination)	06.04 protein targeting, sorting and translocation	08 CELLULAR TRANSPORT AND TRANSPORT MECHANISMS	08.04 mitochondrial transport	40 SUBCELLULAR LOCALISATION	40.16 mitochondrion	67 TRANSPORT FACILITATION	67.99 other transport facilitators
An00g04873_at	An08g06420	1.284	0.00309	0.0369	92.3	12.9	106.6	18.6	similarity to hypothetical protein SPBC405.03c - Schizosaccharomyces pombe	99 UNCLASSIFIED PROTEINS
An00g04413_at	An11g01740	1.173	0.00311	0.037	113.3	10.9	119.6	17.9	similarity to hypothetical coiled-coil protein SPBP23A10.05 - Schizosaccharomyces pombe	99 UNCLASSIFIED PROTEINS
An00g03712_at	An02g13410	1.45	0.00311	0.037	193	23.9	250.7	35.5	similarity to acetyl-coenzyme A transporter AT-1 - Homo sapiens	01 METABOLISM	01.06 lipid, fatty-acid and isoprenoid metabolism	01.06.01 lipid, fatty-acid and isoprenoid biosynthesis	01.06.01.03 glycolipid biosynthesis	08 CELLULAR TRANSPORT AND TRANSPORT MECHANISMS	08.07 vesicular transport (Golgi network, etc.)	40 SUBCELLULAR LOCALISATION	40.07 endoplasmic reticulum	67 TRANSPORT FACILITATION	67.07 C-compound and carbohydrate transporters
An00g08068_at	An16g07620	1.496	0.00311	0.037	71.8	13.7	95.6	15.4	strong similarity to endoplasmatic reticulum oxidising protein Ero1 - Saccharomyces cerevisiae	06 PROTEIN FATE (folding, modification, destination)	06.01 protein folding and stabilization	40 SUBCELLULAR LOCALISATION	40.07 endoplasmic reticulum
An00g08226_at	An12g00110	1.247	0.00313	0.0371	160.3	4.9	179.9	22.3	strong similarity to F1-F0 complex assembling factor Atp12 - Saccharomyces cerevisiae	06 PROTEIN FATE (folding, modification, destination)	06.10 assembly of protein complexes	40 SUBCELLULAR LOCALISATION	40.16 mitochondrion
An00g10100_at	An18g05190	1.248	0.00313	0.0371	336	30.2	381.6	84	strong similarity to protein Odp1 - Saccharomyces cerevisiae	06 PROTEIN FATE (folding, modification, destination)	06.07 protein modification	06.07.99 other protein modifications	40 SUBCELLULAR LOCALISATION	40.10 nucleus
An00g00037_at	An17g00580	11.23	0.00314	0.0371	10.4	9.4	86.6	47	similarity to hypothetical protein T22A6.50 - Arabidopsis thaliana	99 UNCLASSIFIED PROTEINS
An00g04166_at	An04g04940	1.187	0.00316	0.0374	1166.7	90.9	1242.6	138.2	similarity to EST SEQ ID NO:6012 from patent WO200056762-A2 - Aspergillus oryzae	99 UNCLASSIFIED PROTEINS
An00g12493_at	An14g05470	1.136	0.0032	0.0376	276	34.1	280.9	39.2	weak similarity to hypothetical enterophilin-2L - Cavia porcellus	99 UNCLASSIFIED PROTEINS
An00g11028_at	An15g01680	1.211	0.00319	0.0376	241.2	26.8	262.6	41.6	strong similarity to signal peptide-containing protein SIGP from patent WO9933981-A2 - Homo sapiens	99 UNCLASSIFIED PROTEINS
An00g13257_at	An16g07720	2.091	0.0032	0.0376	38.4	11.3	26.2	6.3	weak similarity to outer surface protein D ospD - Borrelia garinii	99 UNCLASSIFIED PROTEINS
An00g12169_at	An03g00190	3.118	0.0032	0.0376	29.1	5.5	87.3	34.9	pectin lyase pelB - Aspergillus niger	01 METABOLISM	01.05 C-compound and carbohydrate metabolism	01.05.01 C-compound and carbohydrate utilization	01.05.01.01 C-compound, carbohydrate catabolism	01.05.01.01.01 sugar, glucoside, polyol and carboxylate catabolism
An00g05971_at	An07g09250	1.265	0.00323	0.0378	71.6	8.4	81.4	12.8	similarity to superoxide dismutase sodB - Helicobacter pylori	11 CELL RESCUE, DEFENSE AND VIRULENCE	11.05 Disease, virulence and defense	11.05.05 virulence, disease factors	11.05.05.99 other virulence, disease factors	11.07 detoxification	11.07.99 other detoxification
An00g08030_at	An08g04250	1.294	0.00324	0.0379	95.5	13.2	112	26.1	strong similarity to dynamin-related protein msp1p - Schizosaccharomyces pombe	40 SUBCELLULAR LOCALISATION	40.16 mitochondrion
An00g06608_at	An16g03590	1.168	0.00326	0.0381	660.7	69.8	694.7	109.5	strong similarity to phosphatidylinositol-phosphatidylcholine transfer protein Sec14 - Saccharomyces cerevisiae	08 CELLULAR TRANSPORT AND TRANSPORT MECHANISMS	08.07 vesicular transport (Golgi network, etc.)	08.16 extracellular transport, exocytosis and secretion	08.16.05 Type II protein secretion system (general secretory pathway, exocytosis)	40 SUBCELLULAR LOCALISATION	40.03 cytoplasm
An00g07829_at	An18g04310	1.176	0.00325	0.0381	4003.5	276.5	4227.5	496	strong similarity to cytoplasmic ribosomal protein of the small subunit S12 - Sus scrofa	05 PROTEIN SYNTHESIS	05.01 ribosome biogenesis	40 SUBCELLULAR LOCALISATION	40.03 cytoplasm
An00g10034_at	An02g06700	1.259	0.00326	0.0381	110.6	11.7	126.5	26.2	strong similarity to nitrogen metabolite repression protein mEAB - Aspergillus nidulans	01 METABOLISM	01.02 nitrogen and sulfur metabolism	01.02.04 regulation of nitrogen and sulphur utilization	04 TRANSCRIPTION	04.05 mRNA transcription	04.05.01 mRNA synthesis	04.05.01.04 transcriptional control
An00g07250_at	An16g02490	1.471	0.00327	0.0381	145.3	24.5	194	49.5	strong similarity to beta-adaptin BAD1 - Drosophila melanogaster	06 PROTEIN FATE (folding, modification, destination)	06.04 protein targeting, sorting and translocation	06.10 assembly of protein complexes	08 CELLULAR TRANSPORT AND TRANSPORT MECHANISMS	08.07 vesicular transport (Golgi network, etc.)	08.19 cellular import	30 CONTROL OF CELLULAR ORGANIZATION	30.09 intracellular transport vesicles	40 SUBCELLULAR LOCALISATION	40.08 Golgi	40.09 intracellular transport vesicles
An00g09558_at	An16g01710	2.253	0.00327	0.0381	24.5	9.8	47.1	12.2	strong similarity to L-iditol 2-dehydrogenase (sorbitol dehydrogenase) SORD - Homo sapiens	01 METABOLISM	01.05 C-compound and carbohydrate metabolism	01.05.01 C-compound and carbohydrate utilization	01.05.01.01 C-compound, carbohydrate catabolism	01.05.01.01.01 sugar, glucoside, polyol and carboxylate catabolism
An00g06719_at	An11g06200	1.202	0.00328	0.0382	1225.2	93.8	1321.4	153.6	strong similarity to 31 kD subunit of NADH:ubiquinone reductase - Neurospora crassa	02 ENERGY	02.13 respiration	02.13.03 aerobic respiration	40 SUBCELLULAR LOCALISATION	40.16 mitochondrion	67 TRANSPORT FACILITATION	67.15 electron / hydrogen carrier
An00g12001_at	An02g07010	1.23	0.0033	0.0384	5689.3	448.8	6281.4	766.2	strong similarity to ubiquitin ubi1 - Aspergillus nidulans	05 PROTEIN SYNTHESIS	05.01 ribosome biogenesis	06 PROTEIN FATE (folding, modification, destination)	06.04 protein targeting, sorting and translocation	06.07 protein modification	06.07.05 modification by ubiquitination, deubiquitination	06.13 proteolytic degradation	06.13.01 cytoplasmic and nuclear degradation	11 CELL RESCUE, DEFENSE AND VIRULENCE	11.01 stress response	40 SUBCELLULAR LOCALISATION	40.03 cytoplasm
An00g12214_at	An07g08740	1.142	0.00334	0.0387	86.8	7.8	89.4	15.2	weak similarity to 75 kDa invariant surface glycoprotein ISG75 - Trypanosoma brucei	11 CELL RESCUE, DEFENSE AND VIRULENCE	11.05 Disease, virulence and defense	11.05.05 virulence, disease factors	11.05.05.03 bacteriocins	11.05.05.13 antigenic determinants
An00g03379_at	An02g04710	1.294	0.00334	0.0387	50.7	6.9	59.3	12.4	questionable ORF	99 UNCLASSIFIED PROTEINS
An00g07328_at	An15g00150	1.254	0.00337	0.039	86.4	8.9	97.8	16.6	strong similarity to C-5 sterol desaturase Erg3 - Saccharomyces cerevisiae	01 METABOLISM	01.06 lipid, fatty-acid and isoprenoid metabolism	01.06.01 lipid, fatty-acid and isoprenoid biosynthesis	01.06.01.07 isoprenoid biosynthesis	01.06.01.07.11 tetracyclic and pentacyclic triterpenes (cholesterin, steroids and hopanoids) biosynthesis
An00g08491_at	An15g00330	1.221	0.0034	0.0393	54	6.6	59.3	10.3	strong similarity to glycoprotein-associated amino acid transporter b0,+AT1 - Mus musculus	01 METABOLISM	01.01 amino acid metabolism	01.01.07 amino acid transport	67 TRANSPORT FACILITATION	67.10 amino-acid transporters
An00g07934_at	An14g03280	1.298	0.00342	0.0394	386.7	30.7	453.8	78.5	strong similarity to dihydroxy-acid dehydratase Ilv3 - Saccharomyces cerevisiae	01 METABOLISM	01.01 amino acid metabolism	01.01.01 amino acid biosynthesis	01.01.01.15 biosynthesis of the pyruvate family (alanine, isoleucine, leucine, valine) and D-alanine	01.01.01.15.02 biosynthesis of isoleucine	01.01.01.15.04 biosynthesis of valine	40 SUBCELLULAR LOCALISATION	40.16 mitochondrion
An00g06884_at	An01g06840	6.286	0.00341	0.0394	22.1	11.7	144.7	162.3	strong similarity to acid-CoA ligase Fat2 - Saccharomyces cerevisiae	01 METABOLISM	01.06 lipid, fatty-acid and isoprenoid metabolism	01.06.01 lipid, fatty-acid and isoprenoid biosynthesis	01.06.01.05 fatty acid biosynthesis	40 SUBCELLULAR LOCALISATION	40.19 peroxisome
An00g06642_at	An01g02200	1.211	0.00343	0.0395	231.9	15.3	252.9	36.1	strong similarity to 16 kD subunit of DNA-directed RNA polymerase I,II,III Rpb8 - Saccharomyces cerevisiae	04 TRANSCRIPTION	04.01 rRNA transcription	04.01.01 rRNA synthesis	04.03 tRNA transcription	04.03.01 tRNA synthesis	04.05 mRNA transcription	04.05.01 mRNA synthesis	04.05.01.01 general transcription activities	40 SUBCELLULAR LOCALISATION	40.10 nucleus
An00g09873_at	An14g04940	1.201	0.00344	0.0396	233.5	26	253.3	47.5	strong similarity to mRNA turnover 4 protein Mrt4 - Saccharomyces cerevisiae	01 METABOLISM	01.03 nucleotide metabolism	01.03.16 polynucleotide degradation	01.03.16.01 RNA degradation	04 TRANSCRIPTION	04.05 mRNA transcription	04.05.05 mRNA processing (splicing, 5'-, 3'-end processing)	04.05.05.03 5'-end processing	14 CELL FATE	14.01 cell growth / morphogenesis
An00g06264_at	An18g04580	1.401	0.00344	0.0396	85.2	9.3	108.3	22.2	similarity to neurofilament polypeptide H - Oryctolagus cuniculus	40 SUBCELLULAR LOCALISATION	40.04 cytoskeleton
An00g07594_at	An17g01140	1.276	0.00347	0.0398	58.9	10.4	67	10.1	strong similarity to hypothetical conserved protein B7A16.130 - Neurospora crassa	99 UNCLASSIFIED PROTEINS
An00g09658_at	An03g02430	1.129	0.00348	0.0399	402.3	27.8	410.1	69.9	strong similarity to mannitol dehydrogenase mtlD - Pseudomonas fluorescens	01 METABOLISM	01.05 C-compound and carbohydrate metabolism	01.05.01 C-compound and carbohydrate utilization
An00g11863_at	An17g01410	1.16	0.00349	0.0399	330.7	41.7	345.1	59.6	strong similarity to transcription regulator Snf2 - Saccharomyces cerevisiae	01 METABOLISM	01.05 C-compound and carbohydrate metabolism	01.05.04 regulation of C-compound and carbohydrate utilization	03 CELL CYCLE AND DNA PROCESSING	03.01 DNA processing	03.01.09 DNA restriction or modification	03.01.09.05 chromatin modification	03.03 cell cycle	03.03.01 mitotic cell cycle and cell cycle control	04 TRANSCRIPTION	04.05 mRNA transcription	04.05.01 mRNA synthesis	04.05.01.04 transcriptional control	14 CELL FATE	14.04 cell differentiation	14.04.03 fungal cell differentiation	14.04.03.03 pheromone response, mating-type determination, sex-specific proteins	40 SUBCELLULAR LOCALISATION	40.10 nucleus
An00g02832_at	An14g06090	1.258	0.00348	0.0399	175.8	20.1	200.7	40.4	hypothetical protein	99 UNCLASSIFIED PROTEINS
An00g00937_at	An09g03910	1.4	0.00349	0.0399	20.7	4.6	25.7	4.6	hypothetical protein	99 UNCLASSIFIED PROTEINS
An00g11752_at	An02g09250	1.237	0.00353	0.0401	428.8	33.8	477.2	67	strong similarity to subunit of the vacuolar ATPase Vma6 - Saccharomyces cerevisiae	06 PROTEIN FATE (folding, modification, destination)	06.07 protein modification	06.10 assembly of protein complexes	08 CELLULAR TRANSPORT AND TRANSPORT MECHANISMS	08.13 vacuolar transport	13 REGULATION OF / INTERACTION WITH CELLULAR ENVIRONMENT	13.01 ionic homeostasis	13.01.01 homeostasis of cations	13.01.01.03 homeostasis of protons	40 SUBCELLULAR LOCALISATION	40.25 vacuole or lysosome	67 TRANSPORT FACILITATION	67.04 ion transporters	67.04.01 cation transporters	67.04.01.02 other cation transporters (Na, K, Ca , NH4, etc.)
An00g08310_at	An14g03390	1.949	0.00353	0.0401	35.8	13.3	59.9	12.6	strong similarity to fluG - Aspergillus nidulans	14 CELL FATE	14.01 cell growth / morphogenesis
An00g10485_at	An11g02650	1.128	0.00355	0.0402	66.8	8.8	67.8	11.1	strong similarity to hypothetical gtpase activating protein SPAC824.09c - Schizosaccharomyces pombe	10 CELLULAR COMMUNICATION/SIGNAL TRANSDUCTION MECHANISM	10.01 intracellular signalling	10.01.01 unspecified signal transduction	62 PROTEIN ACTIVITY REGULATION	62.02 target of regulation	62.02.05 regulator of G-protein signalling
An00g08622_at	An11g01100	1.787	0.00354	0.0402	724.6	71.5	1179.2	258.2	strong similarity to high-affinity glucose transporter HGT1 - Kluyveromyces lactis [truncated ORF]	01 METABOLISM	01.05 C-compound and carbohydrate metabolism	01.05.07 C-compound, carbohydrate transport	08 CELLULAR TRANSPORT AND TRANSPORT MECHANISMS	08.19 cellular import	67 TRANSPORT FACILITATION	67.07 C-compound and carbohydrate transporters
An00g02800_at	An01g05600	1.329	0.00359	0.0406	220.3	18.9	265.7	52.1	hypothetical protein	99 UNCLASSIFIED PROTEINS
An00g12827_at	An16g08500	1.44	0.00362	0.0407	113.8	14.3	147.7	26.7	weak similarity to hypothetical protein CG1703 - Drosophila melanogaster	99 UNCLASSIFIED PROTEINS
An00g04171_at	An08g04960	1.255	0.00364	0.041	45.2	6	50.8	7	strong similarity to hypothetical transcription factor CAD27310.1 - Aspergillus fumigatus	99 UNCLASSIFIED PROTEINS
An00g12726_at	An04g00660	1.22	0.00365	0.0411	114.3	15.7	125.3	20.8	strong similarity to hypothetical protein EAA60502.1 - Aspergillus nidulans	99 UNCLASSIFIED PROTEINS
An00g06802_at	An02g04030	1.277	0.00366	0.0412	133.3	29.3	151.6	29.3	strong similarity to 70 kDa exocyst component protein Exo70 - Saccharomyces cerevisiae	06 PROTEIN FATE (folding, modification, destination)	06.04 protein targeting, sorting and translocation	08 CELLULAR TRANSPORT AND TRANSPORT MECHANISMS	08.07 vesicular transport (Golgi network, etc.)	08.16 extracellular transport, exocytosis and secretion	08.16.05 Type II protein secretion system (general secretory pathway, exocytosis)	14 CELL FATE	14.04 cell differentiation	14.04.03 fungal cell differentiation	14.04.03.01 budding, cell polarity and filament formation	40 SUBCELLULAR LOCALISATION	40.03 cytoplasm
An00g07836_at	An18g04180	1.188	0.0037	0.0415	5695.5	469.7	6058.3	563.7	strong similarity to cytoplasmic ribosomal protein of the small subunit S19 - Saccharomyces cerevisiae	05 PROTEIN SYNTHESIS	05.01 ribosome biogenesis	40 SUBCELLULAR LOCALISATION	40.03 cytoplasm
An00g11783_at	An04g05250	1.248	0.00371	0.0415	160.7	23.5	178.4	16.5	strong similarity to undecaprenyl phosphate synthase Rer2 from patent WO200121650-A2 - Saccharomyces cerevisiae	06 PROTEIN FATE (folding, modification, destination)	06.07 protein modification	06.07.02 modification with sugar residues (e.g. glycosylation)	30 CONTROL OF CELLULAR ORGANIZATION	30.07 endoplasmic reticulum	30.08 Golgi	40 SUBCELLULAR LOCALISATION	40.07 endoplasmic reticulum
An00g12246_at	An15g01470	1.21	0.00373	0.0417	117.9	22.7	126.7	18.5	similarity to secreted protein #5 from patent WO200107459-A1 - Homo sapiens	99 UNCLASSIFIED PROTEINS
An00g07334_at	An07g07970	1.193	0.00374	0.0418	92.3	9.8	99	14.9	strong similarity to Ca/calmodulin-dependent ser/thr protein kinase Rck2 - Saccharomyces cerevisiae [truncated ORF]	03 CELL CYCLE AND DNA PROCESSING	03.03 cell cycle	03.03.01 mitotic cell cycle and cell cycle control	10 CELLULAR COMMUNICATION/SIGNAL TRANSDUCTION MECHANISM	10.01 intracellular signalling	10.01.01 unspecified signal transduction	40 SUBCELLULAR LOCALISATION	40.03 cytoplasm
An00g08747_at	An17g00770	1.202	0.00375	0.0418	75	10.8	80.3	8.4	strong similarity to hypothetical DnaJ-like heat shock protein 17E5.120 - Neurospora crassa	06 PROTEIN FATE (folding, modification, destination)	06.01 protein folding and stabilization	11 CELL RESCUE, DEFENSE AND VIRULENCE	11.01 stress response
An00g13271_at	An08g05010	1.295	0.00373	0.0418	446.3	45.2	521.3	90.7	similarity to hypothetical pathogenesis-related protein CAD27313.1 - Aspergillus fumigatus	99 UNCLASSIFIED PROTEINS
An00g13983_at	An07g07450	1.58	0.00375	0.0418	26	4.5	37.4	8.8	similarity to fork head protein Fkh1 - Saccharomyces cerevisiae	04 TRANSCRIPTION	04.05 mRNA transcription	04.05.01 mRNA synthesis	04.05.01.04 transcriptional control
An00g05923_at	An08g03570	1.208	0.00377	0.042	160.1	20.7	173.5	25.6	similarity to slow myosin heavy chain MyHC3 - Coturnix Coturnix	40 SUBCELLULAR LOCALISATION	40.04 cytoskeleton
An00g04125_at	An08g03490	1.325	0.0038	0.0422	4801	470	5683.7	487.5	similarity to elongation factor 1 beta EF-1 - Oryctolagus cuniculus	05 PROTEIN SYNTHESIS	05.04 translation	05.04.02 elongation	40 SUBCELLULAR LOCALISATION	40.03 cytoplasm
An00g13115_at	An12g10030	1.275	0.00385	0.0426	127.1	12.8	144.6	9.5	weak similarity to membrane protein YIL140w Rev7 - Saccharomyces cerevisiae	99 UNCLASSIFIED PROTEINS
An00g00052_at	An11g02630	1.286	0.00385	0.0426	108.7	15.7	125.6	23.5	strong similarity to hypothetical protein SPCC1235.03 - Schizosaccharomyces pombe	99 UNCLASSIFIED PROTEINS
An00g06687_at	An12g04780	1.208	0.00391	0.0432	958.2	67.7	1041.3	137.4	strong similarity to 24 kD subunit of NADH:ubiquinone reductase Nuo24 - Neurospora crassa	02 ENERGY	02.13 respiration	02.13.03 aerobic respiration	40 SUBCELLULAR LOCALISATION	40.16 mitochondrion	67 TRANSPORT FACILITATION	67.15 electron / hydrogen carrier
An00g11500_at	An02g03100	1.856	0.00397	0.0437	11.9	5.1	18.8	3.1	strong similarity to hypothetical protein encoded by An04g09510 - Aspergillus niger	99 UNCLASSIFIED PROTEINS
An00g11171_at	An14g06220	1.222	0.00401	0.0441	188.3	23.5	207.5	37	strong similarity to sucrose non-fermenting 4 protein SNF4 from patent WO200036116-A2 - Glycine max	01 METABOLISM	01.05 C-compound and carbohydrate metabolism	01.05.04 regulation of C-compound and carbohydrate utilization	04 TRANSCRIPTION	04.05 mRNA transcription	04.05.01 mRNA synthesis	04.05.01.04 transcriptional control	40 SUBCELLULAR LOCALISATION	40.10 nucleus
An00g11570_at	An11g11180	1.139	0.00404	0.0444	1720.4	128.7	1765.1	265.8	strong similarity to hypothetical protein encoded by SPBC1198.08 - Schizosaccharomyces pombe	99 UNCLASSIFIED PROTEINS
An00g08012_at	An16g09260	1.179	0.00405	0.0444	5590.5	606.9	5895.1	605.8	strong similarity to dnaK-type molecular chaperone Ssb2 - Saccharomyces cerevisiae	06 PROTEIN FATE (folding, modification, destination)	06.01 protein folding and stabilization	11 CELL RESCUE, DEFENSE AND VIRULENCE	11.01 stress response	40 SUBCELLULAR LOCALISATION	40.03 cytoplasm
An00g13303_at	An07g10310	1.191	0.00404	0.0444	231.8	34.5	248.4	47.1	weak similarity to PPAR gamma coactivator PGC-1 - Mus musculus	99 UNCLASSIFIED PROTEINS
An00g10545_at	An01g04230	1.281	0.00407	0.0446	129.1	14.5	147.7	12.3	strong similarity to hypothetical WD-repeat transcription regulation protein SPCC18.13 - Schizosaccharomyces pombe	99 UNCLASSIFIED PROTEINS
An00g07461_at	An04g05380	1.402	0.0041	0.0448	278	39.1	350.6	62.6	strong similarity to cell wall antigen 6C5 from patent WO200048620-A1 - Candida albicans	11 CELL RESCUE, DEFENSE AND VIRULENCE	11.05 Disease, virulence and defense	11.05.05 virulence, disease factors	11.05.05.13 antigenic determinants
An00g09980_at	An04g06960	1.468	0.00421	0.0457	46.5	5.1	62.3	14.8	strong similarity to NADPH-ferrihemoprotein reductase 1 CPR1 - Petroselinum crispum	01 METABOLISM	01.07 metabolism of vitamins, cofactors, and prosthetic groups	01.07.04 utilization of vitamins, cofactors, and prosthetic groups	11 CELL RESCUE, DEFENSE AND VIRULENCE	11.07 detoxification	11.07.01 detoxification involving cytochrome P450
An00g11595_at	An04g00600	1.274	0.00422	0.0458	146.1	11.2	168.6	30.6	strong similarity to hypothetical ER-to-Golgi transporter Lag1 - Saccharomyces cerevisiae	14 cell fate	14.10 cell death
An00g09601_at	An01g06690	1.248	0.00424	0.0459	141.4	23	158.1	29	strong similarity to low affinity zinc transport protein Zrt2 - Saccharomyces cerevisiae	08 CELLULAR TRANSPORT AND TRANSPORT MECHANISMS	08.19 cellular import	13 REGULATION OF / INTERACTION WITH CELLULAR ENVIRONMENT	13.01 ionic homeostasis	13.01.01 homeostasis of cations	13.01.01.01 homeostasis of metal ions (Na, K, Ca etc.)	67 TRANSPORT FACILITATION	67.04 ion transporters	67.04.01 cation transporters	67.04.01.01 heavy metal ion transporters (Cu, Fe, etc.)	67.50 transport mechanism	67.50.01 uniporter
An00g08724_at	An01g02910	1.394	0.00424	0.0459	105.9	14.6	131.2	10.3	strong similarity to hypothetical ARE1-like protein F3I17.5 - Arabidopsis thaliana	99 UNCLASSIFIED PROTEINS
An00g05154_at	An08g07020	1.413	0.00423	0.0459	71.7	10.4	90.9	15.4	similarity to mannosyl transferase Alg9 - Saccharomyces cerevisiae	01 METABOLISM	01.05 C-compound and carbohydrate metabolism	01.05.01 C-compound and carbohydrate utilization	01.20 secondary metabolism	01.20.01 metabolism of primary metabolic sugars derivatives	01.20.01.07 biosynthesis of glycosides	06 PROTEIN FATE (folding, modification, destination)	06.04 protein targeting, sorting and translocation	06.07 protein modification	06.07.02 modification with sugar residues (e.g. glycosylation)
An00g10788_at	An01g00100	1.214	0.00426	0.046	1457.9	144.9	1593	249.5	strong similarity to pyruvate dehydrogenase beta chain precursor Pdb1 - Saccharomyces cerevisiae	01 METABOLISM	01.05 C-compound and carbohydrate metabolism	01.05.01 C-compound and carbohydrate utilization	01.05.01.01 C-compound, carbohydrate catabolism	01.05.01.01.01 sugar, glucoside, polyol and carboxylate catabolism	02 ENERGY	02.10 tricarboxylic-acid pathway (citrate cycle, Krebs cycle, TCA cycle)	40 SUBCELLULAR LOCALISATION	40.16 mitochondrion
An00g05725_at	An02g01250	1.333	0.00426	0.046	67.6	16.1	80	14.6	strong similarity to hypothetical protein encoded by 5E6.080 - Neurospora crassa	99 UNCLASSIFIED PROTEINS
An00g05549_at	An12g01080	1.313	0.00427	0.0461	183.4	16.2	220.6	55.1	similarity to hypothetical integral membrane protein SPCC1322.03 - Schizosaccharomyces pombe	99 UNCLASSIFIED PROTEINS
An00g05856_at	An12g07510	1.241	0.00429	0.0462	772	45.6	862.5	116.2	similarity to secreted protein #70 from patent WO9925825-A2 - Homo sapiens	99 UNCLASSIFIED PROTEINS
An00g01500_at	An12g00740	1.173	0.0043	0.0463	815.4	83.2	861.7	141.9	weak similarity to mitochondrial protein TOM6 - Neurospora crassa	99 UNCLASSIFIED PROTEINS
An00g05733_at	An08g04490	1.857	0.00432	0.0465	42.7	10.4	70.2	14	endoprotease Endo-Pro - Aspergillus niger	06 protein fate (folding, modification, destination)	06.13 proteolytic degradation
An00g06868_at	An16g04170	1.185	0.00435	0.0467	555.9	49.8	596.1	104.6	strong similarity to acetolactate synthase protein from patent EP257993-A - Saccharomyces cerevisiae	01 METABOLISM	01.01 amino acid metabolism	01.01.01 amino acid biosynthesis	01.01.01.15 biosynthesis of the pyruvate family (alanine, isoleucine, leucine, valine) and D-alanine	01.01.01.15.02 biosynthesis of isoleucine	01.01.01.15.04 biosynthesis of valine
An00g09012_at	An11g04500	1.298	0.00435	0.0467	51.1	6.4	60.4	14.3	strong similarity to hypothetical protein B23L21.160 - Neurospora crassa	99 UNCLASSIFIED PROTEINS
An00g09400_at	An16g08640	1.302	0.00434	0.0467	104	14.4	121.9	23.2	strong similarity to hypothetical RNA-binding protein SPAC16E8.06c - Schizosaccharomyces pombe	99 UNCLASSIFIED PROTEINS
An00g00170_at	An02g01830	1.337	0.00437	0.0468	1988.5	172.6	2396.5	381.8	cytochrome c cyc - Aspergillus niger	02 ENERGY	02.11 electron transport and membrane-associated energy conservation	02.13 respiration	02.13.03 aerobic respiration	40 SUBCELLULAR LOCALISATION	40.16 mitochondrion
An00g03938_at	An05g00130	1.416	0.00436	0.0468	72	11.3	94.8	32.1	similarity to cell wall synthesis protein KRE9 - Candida albicans	01 METABOLISM	01.05 C-compound and carbohydrate metabolism	01.05.01 C-compound and carbohydrate utilization	01.20 secondary metabolism	01.20.01 metabolism of primary metabolic sugars derivatives	01.20.01.01 biosynthesis of secondary monosaccharides	40 SUBCELLULAR LOCALISATION
An00g09184_at	An11g01860	1.264	0.00441	0.047	62.6	8.4	70.8	9.7	strong similarity to hypothetical protein SPAC24H6.02c - Schizosaccharomyces pombe	99 UNCLASSIFIED PROTEINS
An00g11153_at	An01g07100	1.274	0.00441	0.047	72.6	11.1	82.2	5.7	strong similarity to subunit TaGST1 from patent WO9914337-A2 - Triticum aestivum	06 PROTEIN FATE (folding, modification, destination)	06.07 protein modification	06.07.99 other protein modifications	11 CELL RESCUE, DEFENSE AND VIRULENCE	11.07 detoxification	11.07.03 detoxification by modification
An00g09722_at	An04g02190	1.339	0.00441	0.047	94.4	6	113.1	7.3	strong similarity to mevalonate kinase Erg12 - Saccharomyces cerevisiae	01 METABOLISM	01.06 lipid, fatty-acid and isoprenoid metabolism	01.06.01 lipid, fatty-acid and isoprenoid biosynthesis	01.06.10 regulation of lipid, fatty-acid and isoprenoid metabolism	40 SUBCELLULAR LOCALISATION	40.03 cytoplasm
An00g06664_at	An13g00110	1.379	0.0044	0.047	123.6	24.4	153.2	35.9	strong similarity to 1-phosphatidylinositol 4-kinase Stt4 - Saccharomyces cerevisiae	01 METABOLISM	01.06 lipid, fatty-acid and isoprenoid metabolism	01.06.01 lipid, fatty-acid and isoprenoid biosynthesis	01.06.13 lipid and fatty-acid transport	10 CELLULAR COMMUNICATION/SIGNAL TRANSDUCTION MECHANISM	10.01 intracellular signalling	10.01.09 second messenger mediated signal transduction	14 CELL FATE	14.01 cell growth / morphogenesis	14.01.03 directional cell growth (morphogenesis)
An00g09584_at	An01g09620	1.315	0.00445	0.0473	91.5	4	108.7	17.2	strong similarity to long-chain-fatty-acid alcohol oxidase fao1 - Candida cloacae	01 METABOLISM	01.05 C-compound and carbohydrate metabolism	01.05.01 C-compound and carbohydrate utilization	01.05.01.01 C-compound, carbohydrate catabolism	01.05.01.01.07 aliphatic hydrocarbon catabolism	01.06 lipid, fatty-acid and isoprenoid metabolism	01.06.07 lipid, fatty-acid and isoprenoid utilization	40 SUBCELLULAR LOCALISATION	40.07 endoplasmic reticulum
An00g13118_at	An12g07600	1.179	0.00446	0.0474	216.6	20.2	229.8	33.7	weak similarity to protein SEQ ID NO: 2310 from patent US6562958-B1 - Acinetobacter baumannii	99 UNCLASSIFIED PROTEINS
An00g06922_at	An08g01960	1.12	0.00447	0.0475	3447	308.8	3468.2	468.9	strong similarity to adenosylhomocysteinase - Homo sapiens	01 METABOLISM	01.01 amino acid metabolism	01.01.01 amino acid biosynthesis	01.01.01.07 biosynthesis of the aspartate family	01.01.01.07.04 biosynthesis of methionine
An00g11407_at	An02g09550	1.319	0.00448	0.0475	778	100.9	918.9	119.8	strong similarity to protein het-c2 - Podospora anserina	14 CELL FATE	14.04 cell differentiation	14.04.03 fungal cell differentiation	14.04.03.01 budding, cell polarity and filament formation	25 DEVELOPMENT (Systemic)	25.01 fungal/microorganismic development
An00g12794_at	An14g00190	1.395	0.00449	0.0475	203.4	23.3	254.5	36.1	weak similarity to hypothetical protein At2g17590 - Arabidopsis thaliana	99 UNCLASSIFIED PROTEINS
An00g09748_at	An16g07410	1.309	0.00453	0.0478	3448	258.7	4058	516.2	strong similarity to mitochondrial F1-ATPase alpha-subunit Atp1 - Saccharomyces cerevisiae	40 SUBCELLULAR LOCALISATION	40.16 mitochondrion
An00g08061_at	An16g00320	1.383	0.00455	0.0478	62.4	10.7	78.3	19.3	strong similarity to endoglucanase sequence 11 from patent WO0073470 - Zea mays	01 METABOLISM	01.05 C-compound and carbohydrate metabolism	01.05.01 C-compound and carbohydrate utilization
An00g07493_at	An14g00660	1.156	0.00459	0.0481	278	50.9	286.9	49.3	strong similarity to chitin synthase chsA - Aspergillus nidulans	01 METABOLISM	01.05 C-compound and carbohydrate metabolism	01.05.01 C-compound and carbohydrate utilization	14 CELL FATE	14.01 cell growth / morphogenesis
An00g13421_at	An07g03190	1.22	0.0046	0.0481	182.9	24.3	199.5	26.4	weak similarity to hypothetical precursor of mitochondrial ribosomal protein Yml15 - Saccharomyces cerevisiae [putative sequencing error]	99 UNCLASSIFIED PROTEINS
An00g04344_at	An13g02590	1.281	0.00459	0.0481	62.3	9.3	71.9	14.1	similarity to glucose permease Rgt2 - Saccharomyces cerevisiae	01 METABOLISM	01.05 C-compound and carbohydrate metabolism	01.05.07 C-compound, carbohydrate transport	08 CELLULAR TRANSPORT AND TRANSPORT MECHANISMS	08.19 cellular import	67 TRANSPORT FACILITATION	67.07 C-compound and carbohydrate transporters
An00g11193_at	An02g04800	1.17	0.00463	0.0482	117.2	15.7	122.6	15.4	strong similarity to sulfur metabolite repression control protein sconB - Aspergillus nidulans	01 METABOLISM	01.01 amino acid metabolism	01.01.04 regulation of amino acid metabolism
An00g08529_at	An14g05530	1.165	0.00464	0.0483	172.7	11.9	181	24.8	strong similarity to GTP-binding protein rho1 from patent WO9738129-A1 - Candida sp.	01 METABOLISM	01.05 C-compound and carbohydrate metabolism	01.05.04 regulation of C-compound and carbohydrate utilization	10 CELLULAR COMMUNICATION/SIGNAL TRANSDUCTION MECHANISM	10.01 intracellular signalling	10.01.01 unspecified signal transduction	10.01.05 enzyme mediated signal transduction	10.01.05.05 G-protein mediated signal transduction
An00g04613_at	An01g08600	1.168	0.00464	0.0483	141.7	19	148.1	21.6	similarity to hypothetical protein At2g26280 - Arabidopsis thaliana	99 UNCLASSIFIED PROTEINS
An00g13233_at	An07g07790	1.168	0.00465	0.0483	93.8	6.1	98.7	14.4	similarity to nucleoporin Nsp1 - Saccharomyces cerevisiae	08 CELLULAR TRANSPORT AND TRANSPORT MECHANISMS	08.01 nuclear transport	40 SUBCELLULAR LOCALISATION	40.10 nucleus
An00g11681_at	An15g02760	1.217	0.00471	0.0487	88.3	8.2	96.8	15.3	strong similarity to protein involved in actin distribution and bipolar budding Rsv167 - Saccharomyces cerevisiae	14 CELL FATE	14.04 cell differentiation	14.04.03 fungal cell differentiation	14.04.03.01 budding, cell polarity and filament formation	40 SUBCELLULAR LOCALISATION	40.04 cytoskeleton
An00g05358_at	An16g02130	1.232	0.00469	0.0487	604.6	54.3	669.3	89.6	similarity to novel cell death-regulatory protein GRIM19 - Mus musculus	14 CELL FATE	14.10 cell death
An00g13670_at	An13g00380	2.384	0.00469	0.0487	11.7	5.7	22.3	4.8	similarity to hypothetical protein B12J7.160 - Neurospora crassa	99 UNCLASSIFIED PROTEINS
An00g11840_at	An02g06570	1.208	0.00472	0.0488	163.8	18	176.9	18.1	strong similarity to transcription factor ZFM1 - Homo sapiens	04 TRANSCRIPTION	04.05 mRNA transcription	04.05.01 mRNA synthesis	04.05.01.04 transcriptional control	04.05.05 mRNA processing (splicing, 5'-, 3'-end processing)	04.05.05.01 splicing	40 SUBCELLULAR LOCALISATION	40.10 nucleus
An00g06347_at	An15g00140	1.174	0.00476	0.0491	832.6	126.9	876.5	143.4	similarity to transcription repressor Tup1 - Saccharomyces cerevisiae	04 TRANSCRIPTION	04.05 mRNA transcription	04.05.01 mRNA synthesis	04.05.01.04 transcriptional control	40 SUBCELLULAR LOCALISATION	40.10 nucleus
An00g09747_at	An08g04470	1.234	0.00478	0.0492	1139.4	126.4	1263.2	183.7	strong similarity to mitochondrial elongation factor Tu - Arabidopsis thaliana	05 PROTEIN SYNTHESIS	05.04 translation	05.07 translational control	40 SUBCELLULAR LOCALISATION	40.16 mitochondrion
An00g09368_at	An14g05330	1.206	0.0048	0.0494	139.3	12.6	152	28.1	strong similarity to hypothetical protein YOR091w - Saccharomyces cerevisiae	99 UNCLASSIFIED PROTEINS
An00g11053_at	An18g06600	1.162	0.00482	0.0496	198.1	23.8	206.3	28.6	strong similarity to small nuclear ribonucleoprotein U2B snRNP U2B - Homo sapiens	04 TRANSCRIPTION	04.05 mRNA transcription	04.05.05 mRNA processing (splicing, 5'-, 3'-end processing)	04.05.05.01 splicing	40 SUBCELLULAR LOCALISATION	40.10 nucleus
An00g07151_at	An16g01190	1.424	0.00486	0.0499	59.4	15.6	75.6	17.8	strong similarity to arylamine N-acetyltransferase NAT1 - Homo sapiens	11 CELL RESCUE, DEFENSE AND VIRULENCE	11.07 detoxification	11.07.03 detoxification by modification
An00g11698_at	An15g01240	1.099	0.00488	0.05	591.7	42	585.4	85.5	strong similarity to protein required for accurate mitotic chromosome segregation Cse1 - Saccharomyces cerevisiae	06 PROTEIN FATE (folding, modification, destination)	06.04 protein targeting, sorting and translocation	08 CELLULAR TRANSPORT AND TRANSPORT MECHANISMS	08.01 nuclear transport	30 CONTROL OF CELLULAR ORGANIZATION	30.10 nucleus	40 SUBCELLULAR LOCALISATION	40.10 nucleus
An00g06179_at	An11g02370	1.188	0.00492	0.0503	108.1	10.5	115.3	15.7	similarity to hypothetical protein Ctr86 - Saccharomyces cerevisiae	99 UNCLASSIFIED PROTEINS
An00g10486_at	An08g01610	1.264	0.00493	0.0503	1493	205.9	1701.8	326.9	strong similarity to hypothetical GTP-binding protein SPAC27E2.03c - Schizosaccharomyces pombe	99 UNCLASSIFIED PROTEINS
An00g05486_at	An04g08690	1.31	0.00493	0.0503	214.6	30	251.1	31.3	similarity to polynucleotide sequence SEQ ID NO:3913 from patent WO200058473-A2 - Homo sapiens	99 UNCLASSIFIED PROTEINS
An00g04729_at	An15g07520	1.693	0.00492	0.0503	98.5	20.9	149.7	31.1	similarity to hypothetical protein mlr2143 - Mesorhizobium loti	99 UNCLASSIFIED PROTEINS
An00g08328_at	An07g05900	1.92	0.00493	0.0503	39.1	10.9	66.4	14.6	strong similarity to fructosyl amino acid oxidase faoA - Aspergillus terreus	01 METABOLISM	01.01 amino acid metabolism	01.01.99 other amino acid metabolism activities	01.05 C-compound and carbohydrate metabolism	01.05.01 C-compound and carbohydrate utilization	01.05.01.01 C-compound, carbohydrate catabolism	01.20 secondary metabolism	01.20.50 catabolism of secondary metabolites
An00g07819_at	An17g01360	1.195	0.00496	0.0504	8291.3	528.4	8893	939.3	strong similarity to cytoplasmic ribosomal protein of the large subunit L8.e Pl2b - Saccharomyces cerevisiae	05 PROTEIN SYNTHESIS	05.01 ribosome biogenesis	40 SUBCELLULAR LOCALISATION	40.03 cytoplasm
An00g07823_at	An02g13850	1.254	0.00496	0.0504	6532.8	409.9	7364.9	897.4	strong similarity to cytoplasmic ribosomal protein of the large subunit Urp1 - Saccharomyces cerevisiae	05 PROTEIN SYNTHESIS	05.01 ribosome biogenesis	40 SUBCELLULAR LOCALISATION	40.03 cytoplasm
An00g12125_at	An07g09960	1.315	0.00498	0.0506	62.8	7.5	74	11.3	strong similarity to v-SNARE Bet1 - Saccharomyces cerevisiae	06 PROTEIN FATE (folding, modification, destination)	06.04 protein targeting, sorting and translocation	08 CELLULAR TRANSPORT AND TRANSPORT MECHANISMS	08.07 vesicular transport (Golgi network, etc.)	08.16 extracellular transport, exocytosis and secretion	08.16.05 Type II protein secretion system (general secretory pathway, exocytosis)	40 SUBCELLULAR LOCALISATION	40.09 intracellular transport vesicles
An00g09985_at	An15g01700	1.213	0.00499	0.0507	3732.8	263.9	4071.3	513.1	strong similarity to nascent polypeptide-associated complex alpha chain alpha-NAC - Mus musculus	01 METABOLISM	01.05 C-compound and carbohydrate metabolism	01.05.04 regulation of C-compound and carbohydrate utilization	04 TRANSCRIPTION	04.05 mRNA transcription	04.05.01 mRNA synthesis	04.05.01.04 transcriptional control	05 PROTEIN SYNTHESIS	05.07 translational control	40 SUBCELLULAR LOCALISATION	40.03 cytoplasm	40.10 nucleus
An00g11666_at	An02g09470	1.292	0.00128	0.063	638.5	85.6	742	124.9	strong similarity to hypothetical Ca2+-transporting ATPase Spf1 - Saccharomyces cerevisiae [truncated ORF]	08 CELLULAR TRANSPORT AND TRANSPORT MECHANISMS	13 REGULATION OF / INTERACTION WITH CELLULAR ENVIRONMENT	13.01 ionic homeostasis	13.01.01 homeostasis of cations	13.01.01.01 homeostasis of metal ions (Na, K, Ca etc.)	67 TRANSPORT FACILITATION	67.04 ion transporters	67.04.01 cation transporters	67.04.01.02 other cation transporters (Na, K, Ca , NH4, etc.)
An00g08252_at	An01g09560	2.111	0.000242	0.0646	21	4.2	39.9	8.9	strong similarity to Fe(II)-dependent sulfonate/alpha-ketoglutarate dioxygenase YLL057c - Saccharomyces cerevisiae	01 METABOLISM	01.02 nitrogen and sulfur metabolism	01.02.01 nitrogen and sulfur utilization
X = xylose steady state
M = maltose steady state
Method:
strains: Aspergillus niger AB94-85 and ABGT1026
chemostat culture, D=0.16 h-1
carbon source change: xylose to maltose (5 retention times on each)
Affymetrix Genechip analysis of samples from steady state 5. RT
filters: 1. at least one Present or Marginal (based on mismatch signal); 2. Two-way ANOVA, p<0.005
