# Supplementary material for: Transcriptomic comparison of Aspergillus niger growing on two different sugars reveals coordinated regulation of the secretory pathway
Source: BMC Genomics. 2009 Jan 23;10:44. doi: 10.1186/1471-2164-10-44 (PMC2639373; doi:10.1186/1471-2164-10-44)
Supplement: Additional file 5 — Funcat 01.06 Lipid, fatty-acid and isoprenoid metabolism. Subset of all differentially expressed genes (Additional file 3). [file 1471-2164-10-44-S5.xls]

## Sheet: Sheet1
Additional file 5. Funcat 01.06 – Lipid, fatty-acid and isoprenoid metabolism.
Identifier		Fold change	Significance			Mean	signal		Description	FunCat
chip	ORF	M/X	p	FDR	X	SD	M	SD
An00g07476_at	An13g01880	0.0495	2.39e-07	7.77e-05	329.2	88.4	14.8	4.8	strong similarity to cephalosporin esterase - Rhodosporidium toruloides	01 METABOLISM	01.06 lipid, fatty-acid and isoprenoid metabolism	01.06.04 breakdown of lipids, fatty acids and isoprenoids	01.20 secondary metabolism	01.20.50 catabolism of secondary metabolites
An00g06657_at	An05g01210	0.464	1.02e-06	0.000179	224.3	26.4	93.2	12.9	strong similarity to 1-acyldihydroxyacetone-phosphate reductase Ayr1 - Saccharomyces cerevisiae	01.06 lipid, fatty-acid and isoprenoid metabolism	01.06.01 lipid, fatty-acid and isoprenoid biosynthesis	01.06.01.01 phospholipid biosynthesis	40 SUBCELLULAR LOCALISATION	40.07 endoplasmic reticulum
An00g11942_at	An02g13980	0.561	1.05e-06	0.000179	331.7	24.5	167.5	25.1	strong similarity to trichodiene oxygenase cytochrome P450 CYP58 - Fusarium sporotrichioides	01 METABOLISM	01.06 lipid, fatty-acid and isoprenoid metabolism	01.06.01 lipid, fatty-acid and isoprenoid biosynthesis	01.06.01.07 isoprenoid biosynthesis	01.06.01.07.05 sesquiterpenes biosynthesis	11 CELL RESCUE, DEFENSE AND VIRULENCE	11.05 Disease, virulence and defense	11.05.05 virulence, disease factors	11.05.05.01 toxins	45 TISSUE LOCALISATION
An00g03632_at	An08g01930	0.205	3.54e-06	0.000393	501.9	60.8	92.6	14.8	similarity to precursor of 3-oxoacyl-(acyl-carrier-protein) reductase - Cuphea lanceolata	01 METABOLISM	01.06 lipid, fatty-acid and isoprenoid metabolism	01.06.01 lipid, fatty-acid and isoprenoid biosynthesis
An00g06871_at	An11g08070	0.186	3.93e-06	0.000418	16.6	7	2.8	1.1	strong similarity to acetylcholinesterase ACHE - Homo sapiens	01 METABOLISM	01.06 lipid, fatty-acid and isoprenoid metabolism	01.06.04 breakdown of lipids, fatty acids and isoprenoids	01.06.07 lipid, fatty-acid and isoprenoid utilization
An00g09583_at	An04g03290	0.74	1.22e-05	0.0009	514.9	33.8	343.1	46.8	strong similarity to long-chain acyl-CoA dehydrogenase - Rattus norvegicus	01 METABOLISM	01.06 lipid, fatty-acid and isoprenoid metabolism	01.06.04 breakdown of lipids, fatty acids and isoprenoids	02 ENERGY	02.25 oxidation of fatty acids	40 SUBCELLULAR LOCALISATION	40.16 mitochondrion
An00g04065_at	An02g01180	0.282	1.36e-05	0.000966	366.8	82.8	96.3	37.2	similarity to diacylglycerol pyrophosphate phosphatase Dpp1 - Saccharomyces cerevisiae	01 METABOLISM	01.06 lipid, fatty-acid and isoprenoid metabolism	01.06.10 regulation of lipid, fatty-acid and isoprenoid metabolism	03 CELL CYCLE AND DNA PROCESSING	03.03 cell cycle	03.03.03 cytokinesis (cell division) /septum formation	14 CELL FATE	14.01 cell growth / morphogenesis	40 SUBCELLULAR LOCALISATION	40.25 vacuole or lysosome
An00g07295_at	An07g03920	0.712	2.67e-05	0.00145	600.4	17.2	384.6	44.9	strong similarity to bile acid transporter Ybt1 - Saccharomyces cerevisiae	01 METABOLISM	01.06 lipid, fatty-acid and isoprenoid metabolism	01.06.13 lipid and fatty-acid transport	08 CELLULAR TRANSPORT AND TRANSPORT MECHANISMS	08.19 cellular import	67 TRANSPORT FACILITATION	67.50 transport mechanism	67.50.25 ABC transporters
An00g06744_at	An12g05100	0.498	3.57e-05	0.00174	47.6	5.8	21.8	6.3	strong similarity to 3-oxoacyl-(acyl-carrier-protein) reductase fabG - Bacillus subtilis	01 METABOLISM	01.06 lipid, fatty-acid and isoprenoid metabolism	01.06.01 lipid, fatty-acid and isoprenoid biosynthesis	01.06.01.05 fatty acid biosynthesis
An00g00053_at	An13g03260	0.63	4.96e-05	0.00217	63.6	11	36.1	7.4	strong similarity to lipid metabolism protein YGR046w from patent WO200058521-A2 - Saccharomyces cerevisiae	01 METABOLISM	01.06 lipid, fatty-acid and isoprenoid metabolism
An00g07764_at	An14g03110	0.579	0.000156	0.00474	86.9	13.1	44.8	4.3	strong similarity to cytochrome P450 monooxygenase TRI4 - Myrothecium roridum	01 METABOLISM	01.06 lipid, fatty-acid and isoprenoid metabolism	01.06.01 lipid, fatty-acid and isoprenoid biosynthesis	01.06.01.07 isoprenoid biosynthesis	01.06.01.07.05 sesquiterpenes biosynthesis	11 CELL RESCUE, DEFENSE AND VIRULENCE	11.05 Disease, virulence and defense	11.05.05 virulence, disease factors	11.05.05.01 toxins
An00g03916_at	An01g08150	0.166	0.000254	0.00661	31.7	9.4	5.3	3.2	similarity to carbonyl reductase CBR - Homo sapiens	01 METABOLISM	01.06 lipid, fatty-acid and isoprenoid metabolism	01.06.01 lipid, fatty-acid and isoprenoid biosynthesis	01.06.01.07 isoprenoid biosynthesis	01.06.01.07.07 diterpenes biosynthesis
An00g07736_at	An13g04080	0.537	0.00028	0.0071	255.7	27.1	127.8	42.9	strong similarity to cytochrome P450 monooxygenase P450II - Gibberella fujikuroi	01 METABOLISM	01.06 lipid, fatty-acid and isoprenoid metabolism	01.06.01 lipid, fatty-acid and isoprenoid biosynthesis	01.06.01.07 isoprenoid biosynthesis	01.06.01.07.07 diterpenes biosynthesis	01.20 secondary metabolism	11 CELL RESCUE, DEFENSE AND VIRULENCE	11.07 detoxification	11.07.01 detoxification involving cytochrome P450
An00g09942_at	An10g00530	0.612	0.000288	0.00725	1168.7	162	638.4	74.1	strong similarity to myo-inositol-1-phosphate synthase INO1 - Arabidopsis thaliana	01.06 lipid, fatty-acid and isoprenoid metabolism	01.06.01 lipid, fatty-acid and isoprenoid biosynthesis	01.06.01.01 phospholipid biosynthesis	40 SUBCELLULAR LOCALISATION	40.03 cytoplasm
An00g07321_at	An01g07000	0.55	0.000329	0.00801	448.9	94.8	220.8	49.6	strong similarity to C-14 sterol reductase Erg24 - Saccharomyces cerevisiae	01 METABOLISM	01.06 lipid, fatty-acid and isoprenoid metabolism	01.06.01 lipid, fatty-acid and isoprenoid biosynthesis	01.06.01.07 isoprenoid biosynthesis	01.06.01.07.11 tetracyclic and pentacyclic triterpenes (cholesterin, steroids and hopanoids) biosynthesis
An00g10301_at	An09g01240	0.628	0.00049	0.0105	292.8	24.9	165	18.8	strong similarity to phospholipase B - Penicillium notatum	01 METABOLISM	01.06 lipid, fatty-acid and isoprenoid metabolism	01.06.04 breakdown of lipids, fatty acids and isoprenoids	01.06.07 lipid, fatty-acid and isoprenoid utilization
An00g09713_at	An03g06410	0.437	0.000528	0.0111	167.6	51.4	63.2	10.4	strong similarity to methyl sterol oxidase Erg25 - Saccharomyces cerevisiae	01 METABOLISM	01.06 lipid, fatty-acid and isoprenoid metabolism	01.06.01 lipid, fatty-acid and isoprenoid biosynthesis	01.06.01.07 isoprenoid biosynthesis	40 SUBCELLULAR LOCALISATION	40.07 endoplasmic reticulum
An00g12118_at	An07g09190	0.749	0.000655	0.0128	115.4	9.6	79.4	21.7	strong similarity to very long-chain fatty acyl-CoA synthase Fat1 - Saccharomyces cerevisiae	01 METABOLISM	01.06 lipid, fatty-acid and isoprenoid metabolism	01.06.04 breakdown of lipids, fatty acids and isoprenoids	01.06.07 lipid, fatty-acid and isoprenoid utilization	08 CELLULAR TRANSPORT AND TRANSPORT MECHANISMS	08.19 cellular import	67 TRANSPORT FACILITATION	67.13 lipid transporters
An00g06350_at	An03g02500	0.654	0.000725	0.0137	300.6	44.9	176.2	30.2	similarity to transmembrane protein from patent WO9927105-A2 - Chlamydia pneumoniae	01 METABOLISM	01.06 lipid, fatty-acid and isoprenoid metabolism
An00g06985_at	An01g06800	0.555	0.000805	0.0148	130.3	17.7	66	16.8	strong similarity to alkaline ceramidase Ypc1 - Saccharomyces cerevisiae	01 METABOLISM	01.06 lipid, fatty-acid and isoprenoid metabolism	01.06.01 lipid, fatty-acid and isoprenoid biosynthesis	01.06.01.03 glycolipid biosynthesis	01.06.07 lipid, fatty-acid and isoprenoid utilization
An00g09563_at	An04g05880	0.36	0.000841	0.0152	336.9	175	108.1	48.4	strong similarity to linoleate diol synthase - Gaeumannomyces graminis	01 METABOLISM	01.06 lipid, fatty-acid and isoprenoid metabolism	01.06.04 breakdown of lipids, fatty acids and isoprenoids
An00g06381_at	An04g02300	0.695	0.000937	0.0163	83.5	7.6	53.4	13.2	similarity to trans-2-enoyl-ACP reductase II fabK - Streptococcus pneumoniae	01 METABOLISM	01.06 lipid, fatty-acid and isoprenoid metabolism	01.06.01 lipid, fatty-acid and isoprenoid biosynthesis	01.06.01.05 fatty acid biosynthesis
An00g03967_at	An11g06040	0.254	0.000983	0.0168	37.2	8	9.8	5.3	similarity to choline kinase CK1 - Glycine max	01 METABOLISM	01.06 lipid, fatty-acid and isoprenoid metabolism	01.06.01 lipid, fatty-acid and isoprenoid biosynthesis	01.20 secondary metabolism	01.20.17 biosynthesis of secondary products derived from primary amino acids	01.20.17.01 biosynthesis of nonprotein amino acids	40 SUBCELLULAR LOCALISATION	40.03 cytoplasm
An00g11415_at	An04g00610	0.702	0.00131	0.0207	444.2	55.5	282.3	62.2	strong similarity to hydroxymethylglutaryl-coenzyme A reductase hmg1p - Schizosaccharomyces pombe [truncated ORF]	01 METABOLISM	01.06 lipid, fatty-acid and isoprenoid metabolism	01.06.01 lipid, fatty-acid and isoprenoid biosynthesis	01.06.01.07 isoprenoid biosynthesis
An00g10239_at	An08g05400	0.783	0.00134	0.0211	258	25.9	184.3	42.4	strong similarity to peroxisomal acetyl-CoA C-acyltransferase POT1 - Yarrowia lipolytica	01 METABOLISM	01.06 lipid, fatty-acid and isoprenoid metabolism	01.06.01 lipid, fatty-acid and isoprenoid biosynthesis	01.06.01.05 fatty acid biosynthesis	01.06.04 breakdown of lipids, fatty acids and isoprenoids	01.06.07 lipid, fatty-acid and isoprenoid utilization	40 SUBCELLULAR LOCALISATION	40.19 peroxisome
An00g12419_at	An04g06860	0.366	0.00293	0.0355	32.2	7.7	11.5	5.2	similarity to cytochrome P450 monooxigenase cypX - Aspergillus parasiticus [putative frameshift]	01 METABOLISM	01.06 lipid, fatty-acid and isoprenoid metabolism	01.06.01 lipid, fatty-acid and isoprenoid biosynthesis	99 unclassified proteins
An00g05445_at	An14g01880	0.806	0.00304	0.0365	99.9	12	72.9	14.8	similarity to phosphatidylserine decarboxylase Psd2 - Saccharomyces cerevisiae	01 METABOLISM	01.06 lipid, fatty-acid and isoprenoid metabolism	01.06.01 lipid, fatty-acid and isoprenoid biosynthesis	01.06.01.01 phospholipid biosynthesis	40 SUBCELLULAR LOCALISATION	40.08 Golgi
An00g06743_at	An03g02840	0.724	0.0036	0.0406	120.7	18.8	78.4	13.9	strong similarity to 3-oxoacyl-(acyl-carrier-protein) reductase fabG - Bacillus subtilis	01 METABOLISM	01.06 lipid, fatty-acid and isoprenoid metabolism	01.06.01 lipid, fatty-acid and isoprenoid biosynthesis	01.06.01.05 fatty acid biosynthesis
An00g05441_at	An02g08050	0.514	0.00382	0.0424	197.7	42.2	93.3	30.7	similarity to hypothetical phosphatidyl synthase SPAC22A12.08c - Schizosaccharomyces pombe	99 UNCLASSIFIED PROTEINS
An00g07653_at	An14g02170	0.525	0.00425	0.046	30	5.4	14.7	4.9	strong similarity to cutinase precursor cutA - Fusarium solani	01 METABOLISM	01.06 lipid, fatty-acid and isoprenoid metabolism	01.06.04 breakdown of lipids, fatty acids and isoprenoids	11 CELL RESCUE, DEFENSE AND VIRULENCE	11.05 Disease, virulence and defense	11.05.05 virulence, disease factors	40 SUBCELLULAR LOCALISATION	40.27 extracellular / secretion proteins
An00g06278_at	An02g11290	0.781	0.00454	0.0478	152.5	19.6	108.7	27.4	similarity to phosphoinositide-specific phospholipase C lc1p - Schizosaccharomyces pombe	01 METABOLISM	01.06 lipid, fatty-acid and isoprenoid metabolism	01.06.04 breakdown of lipids, fatty acids and isoprenoids	10 CELLULAR COMMUNICATION/SIGNAL TRANSDUCTION MECHANISM	10.01 intracellular signalling	10.01.01 unspecified signal transduction	10.01.09 second messenger mediated signal transduction	30 CONTROL OF CELLULAR ORGANIZATION	30.99 other control of cellular organization
An00g06873_at	An04g05720	0.817	0.00462	0.0482	331.7	41.6	242.7	33.3	strong similarity to peroxisomal acetyl-CoA C-acyltransferase POT1 - Yarrowia lipolytica	01 METABOLISM	01.06 lipid, fatty-acid and isoprenoid metabolism	01.06.04 breakdown of lipids, fatty acids and isoprenoids	40 SUBCELLULAR LOCALISATION	40.19 peroxisome
An00g06380_at	An07g03290	0.796	0.00496	0.0504	330.2	24.4	236.4	33.4	strong similarity to trans-2-enoyl-ACP reductase II fabK - Streptococcus pneumoniae	01 METABOLISM	01.06 lipid, fatty-acid and isoprenoid metabolism	01.06.01 lipid, fatty-acid and isoprenoid biosynthesis	01.06.01.05 fatty acid biosynthesis
An00g06964_at	An01g12170	8.202	1.14e-07	4.61e-05	19.6	2.7	149.7	55.3	strong similarity to alcohol dehydrogenase alcB - Aspergillus nidulans	01.06 lipid, fatty-acid and isoprenoid metabolism	02 ENERGY	02.16 fermentation	02.16.01 alcohol fermentation	13 REGULATION OF / INTERACTION WITH CELLULAR ENVIRONMENT	13.01 ionic homeostasis	13.01.03 homeostasis of anions	13.01.03.99 homeostasis of other anions	40 SUBCELLULAR LOCALISATION	40.03 cytoplasm
An00g09618_at	An16g01880	12.24	2.1e-06	0.000286	651.4	224.8	6876.7	1199.3	strong similarity to lysophospholipase - Aspergillus foetidus	01 METABOLISM	01.06 lipid, fatty-acid and isoprenoid metabolism	01.06.04 breakdown of lipids, fatty acids and isoprenoids
An00g11338_at	An01g02810	1.743	3.91e-06	0.000418	158.2	18.8	249.8	52.1	strong similarity to cytochrome P450 sterol delta22-desaturase Erg5 - Saccharomyces cerevisiae	01 METABOLISM	01.06 lipid, fatty-acid and isoprenoid metabolism	01.06.01 lipid, fatty-acid and isoprenoid biosynthesis	01.06.01.07 isoprenoid biosynthesis	01.06.01.07.11 tetracyclic and pentacyclic triterpenes (cholesterin, steroids and hopanoids) biosynthesis
An00g03963_at	An16g05910	3.609	1.54e-05	0.00103	145.4	12.4	493.1	174.9	strong similarity to cholesterol 7alpha-hydroxylase CYP7 - Sus scrofa	01 METABOLISM	01.06 lipid, fatty-acid and isoprenoid metabolism	01.06.07 lipid, fatty-acid and isoprenoid utilization
An00g08239_at	An01g06820	17.83	3.56e-05	0.00174	9.8	5.2	179.3	177.9	strong similarity to fatty acid omega-hydroxylase (P450foxy) CYP505 - Fusarium oxysporum	01 METABOLISM	01.06 lipid, fatty-acid and isoprenoid metabolism	01.06.99 other lipid, fatty-acid and isoprenoid metabolism activities
An00g07705_at	An11g04370	1.403	5.92e-05	0.00239	409.3	44.1	515.8	74	strong similarity to cytochrome b5 - Mortierella alpina	01.06 lipid, fatty-acid and isoprenoid metabolism	01.06.01 lipid, fatty-acid and isoprenoid biosynthesis
An00g08191_at	An08g03670	1.35	6.93e-05	0.00267	207.5	22.1	253.2	48.2	strong similarity to ethanolamine kinase EKI1 - Homo sapiens	01 METABOLISM	01.06 lipid, fatty-acid and isoprenoid metabolism	01.06.01 lipid, fatty-acid and isoprenoid biosynthesis	01.06.01.01 phospholipid biosynthesis
An00g07691_at	An02g04530	1.494	0.000117	0.00388	257.1	20.3	346.2	54.3	strong similarity to cyclopropane-fatty-acyl-phospholipid synthase - Escherichia coli	01 METABOLISM	01.06 lipid, fatty-acid and isoprenoid metabolism	01.06.01 lipid, fatty-acid and isoprenoid biosynthesis	01.06.01.01 phospholipid biosynthesis	01.06.01.05 fatty acid biosynthesis
An00g07513_at	An16g06090	1.77	0.000187	0.00534	111	15.3	175.9	25.4	strong similarity to choline permease Hnm1 - Saccharomyces cerevisiae	08 CELLULAR TRANSPORT AND TRANSPORT MECHANISMS	08.19 cellular import	67 TRANSPORT FACILITATION	67.10 amino-acid transporters
An00g06875_at	An16g07110	1.466	0.000235	0.00626	2935.4	267.5	3855.5	428.2	strong similarity to acetyl-CoA hydrolase Ach1 - Saccharomyces cerevisiae	01.06 lipid, fatty-acid and isoprenoid metabolism	01.06.04 breakdown of lipids, fatty acids and isoprenoids	01.06.10 regulation of lipid, fatty-acid and isoprenoid metabolism
An00g11121_at	An07g09690	1.374	0.000292	0.00731	182.1	18.7	226.2	41.9	strong similarity to sterol C-24(28) reductase sts1p - Schizosaccharomyces pombe	01 METABOLISM	01.06 lipid, fatty-acid and isoprenoid metabolism	01.06.01 lipid, fatty-acid and isoprenoid biosynthesis	01.06.01.07 isoprenoid biosynthesis	01.06.01.07.11 tetracyclic and pentacyclic triterpenes (cholesterin, steroids and hopanoids) biosynthesis
An00g09574_at	An02g03580	1.69	0.000294	0.00733	273.8	36.6	421.4	92.2	strong similarity to lipid metabolism protein YER044c from patent WO200058521-A2 - Saccharomyces cerevisiae	01 METABOLISM	01.06 lipid, fatty-acid and isoprenoid metabolism	01.06.01 lipid, fatty-acid and isoprenoid biosynthesis
An00g08475_at	An04g04890	1.289	0.000336	0.00814	399.9	26.8	465	73.4	strong similarity to glycerol kinase GK - Mus musculus	01 METABOLISM	01.06 lipid, fatty-acid and isoprenoid metabolism	01.06.01 lipid, fatty-acid and isoprenoid biosynthesis	01.06.01.01 phospholipid biosynthesis
An00g05108_at	An01g06830	6.723	0.000361	0.00838	19.5	5.4	152	148.9	similarity to 3-ketosphinganine reductase Tsc10 - Saccharomyces cerevisiae	01 METABOLISM	01.06 lipid, fatty-acid and isoprenoid metabolism	01.06.01 lipid, fatty-acid and isoprenoid biosynthesis	01.06.01.03 glycolipid biosynthesis
An00g07397_at	An03g03360	1.412	0.000469	0.0102	416.9	34.4	528.6	64.2	strong similarity to carnitine/acyl carnitine carrier acuH - Aspergillus nidulans	01 METABOLISM	01.06 lipid, fatty-acid and isoprenoid metabolism	01.06.04 breakdown of lipids, fatty acids and isoprenoids	01.06.13 lipid and fatty-acid transport	08 CELLULAR TRANSPORT AND TRANSPORT MECHANISMS	08.04 mitochondrial transport	67 TRANSPORT FACILITATION	67.07 C-compound and carbohydrate transporters
An00g11610_at	An02g02820	1.529	0.000519	0.0109	99.3	14.2	136.7	24.8	strong similarity to mitochondrial enoyl-CoA hydratase ECHS1 - Rattus norvegicus	01 METABOLISM	01.06 lipid, fatty-acid and isoprenoid metabolism	01.06.04 breakdown of lipids, fatty acids and isoprenoids	40 SUBCELLULAR LOCALISATION	40.16 mitochondrion
An00g10238_at	An02g03320	1.31	0.000533	0.0111	274.3	43.6	320.9	44.2	strong similarity to peroxisomal acetyl-CoA C-acyltransferase POT1 - Yarrowia lipolytica	01.06 lipid, fatty-acid and isoprenoid metabolism	01.06.01 lipid, fatty-acid and isoprenoid biosynthesis	01.06.07 lipid, fatty-acid and isoprenoid utilization	02 ENERGY	02.25 oxidation of fatty acids	40 SUBCELLULAR LOCALISATION	40.19 peroxisome
An00g09586_at	An16g05150	1.344	0.000694	0.0133	319.1	25.6	386.7	62	strong similarity to long-chain-fatty-acid--CoA ligase - Saccharomyces cerevisiae	01 METABOLISM	01.06 lipid, fatty-acid and isoprenoid metabolism	01.06.01 lipid, fatty-acid and isoprenoid biosynthesis	01.06.07 lipid, fatty-acid and isoprenoid utilization	06 PROTEIN FATE (folding, modification, destination)	06.07 protein modification	06.07.01 modification with fatty acids (e.g. myristylation, palmitylation, farnesylation)
An00g06298_at	An04g01310	1.232	0.000794	0.0147	407.3	27.4	456.3	88.7	similarity to protein involved in regulation of the inositol biosythesis Scs2 - Saccharomyces cerevisiae	01.06 lipid, fatty-acid and isoprenoid metabolism	01.06.01 lipid, fatty-acid and isoprenoid biosynthesis	01.06.01.01 phospholipid biosynthesis	01.06.10 regulation of lipid, fatty-acid and isoprenoid metabolism	40 SUBCELLULAR LOCALISATION	40.07 endoplasmic reticulum
An00g11313_at	An02g09540	1.293	0.000869	0.0156	563.5	63.9	654.9	97.1	strong similarity to choline permease Hnm1 - Saccharomyces cerevisiae	01 METABOLISM	01.05 C-compound and carbohydrate metabolism	01.05.07 C-compound, carbohydrate transport	08 CELLULAR TRANSPORT AND TRANSPORT MECHANISMS	08.19 cellular import	67 TRANSPORT FACILITATION	67.07 C-compound and carbohydrate transporters	67.07.99 other C-compound transporters
An00g08185_at	An12g07860	1.361	0.000937	0.0163	54.5	8.1	66.4	10.3	strong similarity to esterase P1-8LC from patent WO9730160-A1 - Sulfolobus solfataricus	01.06 lipid, fatty-acid and isoprenoid metabolism	01.06.01 lipid, fatty-acid and isoprenoid biosynthesis	01.06.04 breakdown of lipids, fatty acids and isoprenoids
An00g09444_at	An15g07240	1.953	0.00123	0.0198	121.7	26.9	224.3	92	strong similarity to icosapentaenoic acid synthase from patent WO9621735-A1 - Shewanella putrefaciens	01 METABOLISM	01.06 lipid, fatty-acid and isoprenoid metabolism	01.06.01 lipid, fatty-acid and isoprenoid biosynthesis	01.06.01.05 fatty acid biosynthesis
An00g03970_at	An08g00840	1.224	0.00137	0.0214	201.8	15.1	223.4	39.1	similarity to choline-phosphate cytidylyltransferase Pct1 - Saccharomyces cerevisiae	01 METABOLISM	01.06 lipid, fatty-acid and isoprenoid metabolism	01.06.01 lipid, fatty-acid and isoprenoid biosynthesis	01.06.01.01 phospholipid biosynthesis
An00g07323_at	An15g03090	1.245	0.00172	0.025	467.8	47.4	524.9	90.5	strong similarity to C-3 sterol dehydrogenase/C-4 decarboxylase ERG26 - Candida albicans	01 METABOLISM	01.06 lipid, fatty-acid and isoprenoid metabolism	01.06.01 lipid, fatty-acid and isoprenoid biosynthesis	01.06.01.07 isoprenoid biosynthesis	01.06.01.07.11 tetracyclic and pentacyclic triterpenes (cholesterin, steroids and hopanoids) biosynthesis
An00g11833_at	An14g04590	1.662	0.00178	0.0257	68.5	13.2	104.3	33.9	strong similarity to transcription factor Kcs1 - Saccharomyces cerevisiae	04 TRANSCRIPTION	04.05 mRNA transcription	04.05.01 mRNA synthesis	04.05.01.04 transcriptional control	40 SUBCELLULAR LOCALISATION	40.10 nucleus
An00g11125_at	An14g01590	1.237	0.0018	0.0259	649.9	95.5	718.7	98.4	strong similarity to sterol transmethylase ERG6 - Candida albicans	01 METABOLISM	01.06 lipid, fatty-acid and isoprenoid metabolism	01.06.01 lipid, fatty-acid and isoprenoid biosynthesis
An00g10101_at	An08g05160	1.282	0.00213	0.0289	1051.2	78.9	1216.1	194.8	strong similarity to oleate delta-12 desaturase odeA - Aspergillus nidulans	01 METABOLISM	01.06 lipid, fatty-acid and isoprenoid metabolism	01.06.01 lipid, fatty-acid and isoprenoid biosynthesis	01.06.01.05 fatty acid biosynthesis
An00g07393_at	An08g04990	1.859	0.00214	0.0289	249	25.1	427.3	124.3	strong similarity to carnitine acetyl transferase facC - Aspergillus nidulans	01 METABOLISM	01.06 lipid, fatty-acid and isoprenoid metabolism	01.06.01 lipid, fatty-acid and isoprenoid biosynthesis	40 SUBCELLULAR LOCALISATION	40.03 cytoplasm
An00g09551_at	An05g00070	1.277	0.00231	0.0305	717.4	105.6	822.5	142.1	strong similarity to leukotriene-A4 hydrolase - Mus musculus	01 METABOLISM	01.06 lipid, fatty-acid and isoprenoid metabolism	01.06.01 lipid, fatty-acid and isoprenoid biosynthesis	06 PROTEIN FATE (folding, modification, destination)	06.13 proteolytic degradation
An00g08499_at	An04g02500	1.231	0.00238	0.0311	705.7	62.5	778.7	83.5	strong similarity to glycylpeptide N-tetradecanoyltransferase Nmt - Ajellomyces capsulatus	01.06 lipid, fatty-acid and isoprenoid metabolism	01.06.07 lipid, fatty-acid and isoprenoid utilization	06 PROTEIN FATE (folding, modification, destination)	06.07 protein modification	06.07.01 modification with fatty acids (e.g. myristylation, palmitylation, farnesylation)	40 SUBCELLULAR LOCALISATION	40.03 cytoplasm
An00g09565_at	An02g07930	4.288	0.00249	0.0319	32.1	15.9	141.1	101.1	strong similarity to precursor of linoleate diol synthase - Gaeumannomyces graminis	01 METABOLISM	01.06 lipid, fatty-acid and isoprenoid metabolism	01.06.01 lipid, fatty-acid and isoprenoid biosynthesis
An00g11946_at	An18g01540	1.769	0.00253	0.0323	39.9	7.7	63.2	12.5	strong similarity to trichothecene 3-O-acetyltransferase TRI101 - Fusarium sporotrichioides	01 METABOLISM	01.06 lipid, fatty-acid and isoprenoid metabolism	01.06.01 lipid, fatty-acid and isoprenoid biosynthesis	01.06.01.07 isoprenoid biosynthesis	01.06.01.07.05 sesquiterpenes biosynthesis	11 CELL RESCUE, DEFENSE AND VIRULENCE	11.05 Disease, virulence and defense	11.05.05 virulence, disease factors	11.05.05.01 toxins	11.07 detoxification
An00g03639_at	An01g06850	4.953	0.0026	0.0329	24.6	11	136.6	154.1	similarity to 4-hydroxybutyrate dehydrogenase - Alcaligenes eutrophus	01 METABOLISM	01.06 lipid, fatty-acid and isoprenoid metabolism	01.06.01 lipid, fatty-acid and isoprenoid biosynthesis	01.06.01.05 fatty acid biosynthesis
An00g08235_at	An02g10350	1.222	0.00287	0.035	578.4	63.1	634.1	86.9	strong similarity to farnesyl-pyrophosphate synthase FPPS - Gibberella fujikuroi	01 METABOLISM	01.06 lipid, fatty-acid and isoprenoid metabolism	01.06.01 lipid, fatty-acid and isoprenoid biosynthesis	01.06.01.07 isoprenoid biosynthesis
An00g07913_at	An12g03600	1.269	0.00287	0.035	262.8	19.8	310.2	97.2	strong similarity to diacylglycerol acyltransferase DAGAT - Arabidopsis thaliana	01 METABOLISM	01.06 lipid, fatty-acid and isoprenoid metabolism	01.06.01 lipid, fatty-acid and isoprenoid biosynthesis	01.06.01.03 glycolipid biosynthesis
An00g03712_at	An02g13410	1.45	0.00311	0.037	193	23.9	250.7	35.5	similarity to acetyl-coenzyme A transporter AT-1 - Homo sapiens	01 METABOLISM	01.06 lipid, fatty-acid and isoprenoid metabolism	01.06.01 lipid, fatty-acid and isoprenoid biosynthesis	01.06.01.03 glycolipid biosynthesis	08 CELLULAR TRANSPORT AND TRANSPORT MECHANISMS	08.07 vesicular transport (Golgi network, etc.)	40 SUBCELLULAR LOCALISATION	40.07 endoplasmic reticulum	67 TRANSPORT FACILITATION	67.07 C-compound and carbohydrate transporters
An00g07328_at	An15g00150	1.254	0.00337	0.039	86.4	8.9	97.8	16.6	strong similarity to C-5 sterol desaturase Erg3 - Saccharomyces cerevisiae	01 METABOLISM	01.06 lipid, fatty-acid and isoprenoid metabolism	01.06.01 lipid, fatty-acid and isoprenoid biosynthesis	01.06.01.07 isoprenoid biosynthesis	01.06.01.07.11 tetracyclic and pentacyclic triterpenes (cholesterin, steroids and hopanoids) biosynthesis
An00g06884_at	An01g06840	6.286	0.00341	0.0394	22.1	11.7	144.7	162.3	strong similarity to acid-CoA ligase Fat2 - Saccharomyces cerevisiae	01 METABOLISM	01.06 lipid, fatty-acid and isoprenoid metabolism	01.06.01 lipid, fatty-acid and isoprenoid biosynthesis	01.06.01.05 fatty acid biosynthesis	40 SUBCELLULAR LOCALISATION	40.19 peroxisome
An00g09722_at	An04g02190	1.339	0.00441	0.047	94.4	6	113.1	7.3	strong similarity to mevalonate kinase Erg12 - Saccharomyces cerevisiae	01 METABOLISM	01.06 lipid, fatty-acid and isoprenoid metabolism	01.06.01 lipid, fatty-acid and isoprenoid biosynthesis	01.06.10 regulation of lipid, fatty-acid and isoprenoid metabolism	40 SUBCELLULAR LOCALISATION	40.03 cytoplasm
An00g06664_at	An13g00110	1.379	0.0044	0.047	123.6	24.4	153.2	35.9	strong similarity to 1-phosphatidylinositol 4-kinase Stt4 - Saccharomyces cerevisiae	01 METABOLISM	01.06 lipid, fatty-acid and isoprenoid metabolism	01.06.01 lipid, fatty-acid and isoprenoid biosynthesis	01.06.13 lipid and fatty-acid transport	10 CELLULAR COMMUNICATION/SIGNAL TRANSDUCTION MECHANISM	10.01 intracellular signalling	10.01.09 second messenger mediated signal transduction	14 CELL FATE	14.01 cell growth / morphogenesis	14.01.03 directional cell growth (morphogenesis)
An00g09584_at	An01g09620	1.315	0.00445	0.0473	91.5	4	108.7	17.2	strong similarity to long-chain-fatty-acid alcohol oxidase fao1 - Candida cloacae	01.06 lipid, fatty-acid and isoprenoid metabolism	01.06.07 lipid, fatty-acid and isoprenoid utilization	40 SUBCELLULAR LOCALISATION	40.07 endoplasmic reticulum
X = xylose steady state
M = maltose steady state
Method:
strains: Aspergillus niger AB94-85 and ABGT1026
chemostat culture, D=0.16 h-1
carbon source change: xylose to maltose (5 retention times on each)
Affymetrix Genechip analysis of samples from steady state 5. RT
filters: 1. at least one Present or Marginal (based on mismatch signal); 2. Two-way ANOVA, p<0.005
