# Supplementary material for: Transcriptomic comparison of Aspergillus niger growing on two different sugars reveals coordinated regulation of the secretory pathway
Source: BMC Genomics. 2009 Jan 23;10:44. doi: 10.1186/1471-2164-10-44 (PMC2639373; doi:10.1186/1471-2164-10-44)
Supplement: Additional file 6 — Funcat 05 Protein synthesis. Subset of all differentially expressed genes (Additional file 3). [file 1471-2164-10-44-S6.xls]

## Sheet: Sheet1
Additional file 6. Funcat 05 – Protein synthesis.
Identifier		Fold change	Significance			Mean	signal		Description	FunCat
chip	ORF	M/X	p	FDR	X	SD	M	SD
An00g10643_at	An11g01300	1.315	3.04e-06	0.000369	161.2	13.4	190.8	28.1	strong similarity to protein involved in ribosome assembly Rsa2 - Saccharomyces cerevisiae	05 PROTEIN SYNTHESIS	05.04 translation	06 PROTEIN FATE (folding, modification, destination)	06.10 assembly of protein complexes
An00g11616_at	An11g06810	1.219	2.67e-05	0.00145	299.8	25.2	328.6	45.2	strong similarity to mitochondrial ribosomal protein of the large subunit L6 - Saccharomyces cerevisiae	05 PROTEIN SYNTHESIS	05.01 ribosome biogenesis	40 SUBCELLULAR LOCALISATION	40.16 mitochondrion
An00g06317_at	An18g03230	1.336	5.71e-05	0.00234	289.6	30.5	345.7	30.7	similarity to ribosomal protein of the small subunit S5 rpsE - Synechococcus sp.	05 PROTEIN SYNTHESIS	05.01 ribosome biogenesis	40 SUBCELLULAR LOCALISATION	40.16 mitochondrion
An00g08042_at	An15g00750	1.323	6.57e-05	0.00257	2405.6	157.8	2855.3	308.4	strong similarity to elongation factor 1-gamma 1 Tef3 - Saccharomyces cerevisiae [truncated ORF]	05 PROTEIN SYNTHESIS	05.04 translation	05.04.02 elongation	40 SUBCELLULAR LOCALISATION	40.03 cytoplasm
An00g05818_at	An02g14610	1.386	0.000349	0.00827	121.2	17.9	152.6	37.9	similarity to ribosomal protein of the small subunit S18 rpsR - Escherichia coli	05 PROTEIN SYNTHESIS	05.01 ribosome biogenesis	05.04 translation	05.04.01 initiation
An00g09792_at	An07g09550	1.31	0.000435	0.00964	268.9	18	318.7	55.1	strong similarity to mitochondrial ribosomal protein Nam9 - Saccharomyces cerevisiae	05 PROTEIN SYNTHESIS	05.01 ribosome biogenesis	40 SUBCELLULAR LOCALISATION	40.16 mitochondrion
An00g07806_at	An08g10140	1.233	0.000532	0.0111	4589.8	227.9	5098.9	698.4	strong similarity to cytoplasmic ribosomal protein of the large subunit L31 - Saccharomyces cerevisiae	05 PROTEIN SYNTHESIS	05.01 ribosome biogenesis	40 SUBCELLULAR LOCALISATION	40.03 cytoplasm
An00g07828_at	An06g01870	1.249	0.000621	0.0123	4765.5	251	5355	686.5	strong similarity to cytoplasmic ribosomal protein of the small subunit S10 - Saccharomyces cerevisiae	05 PROTEIN SYNTHESIS	05.01 ribosome biogenesis	40 SUBCELLULAR LOCALISATION	40.03 cytoplasm
An00g04185_at	An18g06260	1.141	0.000828	0.0151	512.9	38	527.2	79.5	similarity to eukaryotic translation initiation factor eIF3 subunit p35 - Homo sapiens	05 PROTEIN SYNTHESIS	05.04 translation	05.04.01 initiation	40 SUBCELLULAR LOCALISATION	40.03 cytoplasm
An00g07846_at	An01g14080	1.232	0.000919	0.0162	3725.8	269.6	4115.4	430.5	strong similarity to cytoplasmic ribosomal protein of the small subunit Ys24 - Saccharomyces cerevisiae	05 PROTEIN SYNTHESIS	05.01 ribosome biogenesis	40 SUBCELLULAR LOCALISATION	40.03 cytoplasm
An00g06455_at	An11g10630	1.287	0.00114	0.0188	132.5	8.9	154.8	30.5	similarity to translation initiation factor 3 complex protein Prt1 - Homo sapiens	05 PROTEIN SYNTHESIS	05.04 translation	05.04.01 initiation
An00g11882_at	An01g04430	1.269	0.0014	0.0217	86	8	99	18.6	strong similarity to translation initiation factor eIF-3 - Schizosaccharomyces pombe	05 PROTEIN SYNTHESIS	05.04 translation	05.04.01 initiation	40 SUBCELLULAR LOCALISATION	40.03 cytoplasm
An00g09807_at	An04g02550	1.265	0.00161	0.0238	503.4	61.9	572.2	91.3	strong similarity to mitochondrial translation elongation factor EF-G Mef1 - Saccharomyces cerevisiae	05 PROTEIN SYNTHESIS	05.04 translation	05.04.02 elongation	40 SUBCELLULAR LOCALISATION	40.16 mitochondrion
An00g11891_at	An11g11240	1.321	0.00213	0.0289	211.8	22.3	252.3	44.1	strong similarity to translation releasing factor RF-1 precursor MRF1 - Kluyveromyces lactis	05 PROTEIN SYNTHESIS	05.04 translation	05.04.03 termination	40 SUBCELLULAR LOCALISATION	40.16 mitochondrion
An00g07830_at	An16g04940	1.211	0.00244	0.0315	7532.1	775.5	8145.5	671.1	strong similarity to cytoplasmic ribosomal protein of the small subunit S12 AS1 - Podospora anserina	05 PROTEIN SYNTHESIS	05.01 ribosome biogenesis	40 SUBCELLULAR LOCALISATION	40.03 cytoplasm
An00g05207_at	An08g01660	1.25	0.0028	0.0346	250.6	17.8	282.8	46.6	similarity to mitochondrial ribosomal protein of the small subunit Yms18 - Saccharomyces cerevisiae	05 PROTEIN SYNTHESIS	05.01 ribosome biogenesis	40 SUBCELLULAR LOCALISATION	40.16 mitochondrion
An00g09765_at	An15g00420	1.428	0.00282	0.0347	59.8	13.6	75.4	11.5	strong similarity to mitochondrial leucine--tRNA ligase leu-5 - Neurospora crassa	05 PROTEIN SYNTHESIS	05.10 aminoacyl-tRNA-synthetases	40 SUBCELLULAR LOCALISATION	40.16 mitochondrion
An00g08037_at	An14g01030	1.19	0.00287	0.035	650.8	79.1	694.5	99	strong similarity to translation initiation factor eIF-3 subunit - Homo sapiens [truncated ORF]	05 PROTEIN SYNTHESIS	05.04 translation	05.04.01 initiation	40 SUBCELLULAR LOCALISATION	40.03 cytoplasm
An00g07833_at	An02g06050	1.207	0.0029	0.0353	5382.8	322	5820.3	482.1	strong similarity to cytoplasmic ribosomal protein of the small subunit S16.e - Saccharomyces cerevisiae	05 PROTEIN SYNTHESIS	05.01 ribosome biogenesis	40 SUBCELLULAR LOCALISATION	40.03 cytoplasm
An00g03553_at	An08g00970	1.206	0.00292	0.0354	6230.3	418.7	6767.5	973.1	ribosomal protein of the small subunit rps28 - Aspergillus niger	05 PROTEIN SYNTHESIS	05.01 ribosome biogenesis	40 SUBCELLULAR LOCALISATION	40.03 cytoplasm
An00g07829_at	An18g04310	1.176	0.00325	0.0381	4003.5	276.5	4227.5	496	strong similarity to cytoplasmic ribosomal protein of the small subunit S12 - Sus scrofa	05 PROTEIN SYNTHESIS	05.01 ribosome biogenesis	40 SUBCELLULAR LOCALISATION	40.03 cytoplasm
An00g12001_at	An02g07010	1.23	0.0033	0.0384	5689.3	448.8	6281.4	766.2	strong similarity to ubiquitin ubi1 - Aspergillus nidulans	05 PROTEIN SYNTHESIS	05.01 ribosome biogenesis	06 PROTEIN FATE (folding, modification, destination)	06.04 protein targeting, sorting and translocation	06.07 protein modification	06.07.05 modification by ubiquitination, deubiquitination	06.13 proteolytic degradation	06.13.01 cytoplasmic and nuclear degradation	11 CELL RESCUE, DEFENSE AND VIRULENCE	11.01 stress response	40 SUBCELLULAR LOCALISATION	40.03 cytoplasm
An00g07836_at	An18g04180	1.188	0.0037	0.0415	5695.5	469.7	6058.3	563.7	strong similarity to cytoplasmic ribosomal protein of the small subunit S19 - Saccharomyces cerevisiae	05 PROTEIN SYNTHESIS	05.01 ribosome biogenesis	40 SUBCELLULAR LOCALISATION	40.03 cytoplasm
An00g04125_at	An08g03490	1.325	0.0038	0.0422	4801	470	5683.7	487.5	similarity to elongation factor 1 beta EF-1 - Oryctolagus cuniculus	05 PROTEIN SYNTHESIS	05.04 translation	05.04.02 elongation	40 SUBCELLULAR LOCALISATION	40.03 cytoplasm
An00g09747_at	An08g04470	1.234	0.00478	0.0492	1139.4	126.4	1263.2	183.7	strong similarity to mitochondrial elongation factor Tu - Arabidopsis thaliana	05 PROTEIN SYNTHESIS	05.04 translation	05.07 translational control	40 SUBCELLULAR LOCALISATION	40.16 mitochondrion
An00g07819_at	An17g01360	1.195	0.00496	0.0504	8291.3	528.4	8893	939.3	strong similarity to cytoplasmic ribosomal protein of the large subunit L8.e Pl2b - Saccharomyces cerevisiae	05 PROTEIN SYNTHESIS	05.01 ribosome biogenesis	40 SUBCELLULAR LOCALISATION	40.03 cytoplasm
An00g07823_at	An02g13850	1.254	0.00496	0.0504	6532.8	409.9	7364.9	897.4	strong similarity to cytoplasmic ribosomal protein of the large subunit Urp1 - Saccharomyces cerevisiae	05 PROTEIN SYNTHESIS	05.01 ribosome biogenesis	40 SUBCELLULAR LOCALISATION	40.03 cytoplasm
An00g09985_at	An15g01700	1.213	0.00499	0.0507	3732.8	263.9	4071.3	513.1	strong similarity to nascent polypeptide-associated complex alpha chain alpha-NAC - Mus musculus	05 PROTEIN SYNTHESIS	05.07 translational control	40 SUBCELLULAR LOCALISATION	40.03 cytoplasm	40.10 nucleus
X = xylose steady state
M = maltose steady state
Method:
strains: Aspergillus niger AB94-85 and ABGT1026
chemostat culture, D=0.16 h-1
carbon source change: xylose to maltose (5 retention times on each)
Affymetrix Genechip analysis of samples from steady state 5. RT
filters: 1. at least one Present or Marginal (based on mismatch signal); 2. Two-way ANOVA, p<0.005
