# Supplementary material for: Transcriptomic comparison of Aspergillus niger growing on two different sugars reveals coordinated regulation of the secretory pathway
Source: BMC Genomics. 2009 Jan 23;10:44. doi: 10.1186/1471-2164-10-44 (PMC2639373; doi:10.1186/1471-2164-10-44)
Supplement: Additional file 8 — Funcat 04 Transcription. Subset of all differentially expressed genes (Additional file 3). [file 1471-2164-10-44-S8.xls]

## Sheet: Sheet1
Additional file 8. Funcat 04 – Transcription.
Identifier		Fold change	Significance			Mean	signal		Description	FunCat
chip	ORF	M/X	p	FDR	X	SD	M	SD
An00g13906_at	An14g05790	0.293	8.79e-06	0.000715	103.4	20.7	27.7	8.8	weak similarity to transcription activator prnA - Aspergillus nidulans	04 TRANSCRIPTION	04.05 mRNA transcription	04.05.01 mRNA synthesis	04.05.01.04 transcriptional control
An00g13018_at	An06g00830	0.444	1.32e-05	0.000948	157.5	24.2	62.4	8.4	weak similarity to hypothetical transcription regulatory protein SPBC530.08 - Schizosaccharomyces pombe	04 TRANSCRIPTION	04.05 mRNA transcription	04.05.01 mRNA synthesis	04.05.01.04 transcriptional control
An00g06310_at	An04g04510	0.548	1.41e-05	0.000975	1059.2	69.8	521.5	66.2	similarity to transcription factor jlbA - Aspergillus nidulans	04 TRANSCRIPTION	04.05 mRNA transcription	04.05.01 mRNA synthesis	04.05.01.04 transcriptional control	40 SUBCELLULAR LOCALISATION	40.10 nucleus
An00g03706_at	An12g02210	0.633	1.83e-05	0.00114	214.4	37.3	122.6	28.8	similarity to acetate regulatory DNA binding protein facB - Aspergillus nidulans	04 TRANSCRIPTION	04.05 mRNA transcription	04.05.01 mRNA synthesis	04.05.01.04 transcriptional control	40 SUBCELLULAR LOCALISATION	40.10 nucleus
An00g03686_at	An06g00330	0.535	2.3e-05	0.00132	130.2	12.9	62.4	8	similarity to acetate regulatory DNA binding protein facB - Aspergillus nidulans	04 TRANSCRIPTION	04.05 mRNA transcription	04.05.01 mRNA synthesis	04.05.01.04 transcriptional control	40 SUBCELLULAR LOCALISATION	40.10 nucleus
An00g05491_at	An12g01870	0.342	4.98e-05	0.00217	108.5	17.5	33.4	6.5	similarity to positive regulator of the lactose-galactose regulon LAC9 - Kluyveromyces lactis	04 TRANSCRIPTION	04.05 mRNA transcription	04.05.01 mRNA synthesis	04.05.01.04 transcriptional control	40 SUBCELLULAR LOCALISATION	40.10 nucleus
An00g08972_at	An07g01690	0.805	5.91e-05	0.00239	66.8	7.4	48.3	6.9	weak similarity to hypothetical protein CAC28841.2 - Neurospora crassa	04 TRANSCRIPTION	04.05 mRNA transcription	04.05.01 mRNA synthesis	04.05.01.04 transcriptional control
An00g12621_at	An01g13790	0.552	7.3e-05	0.00274	355.5	61.9	177.1	42.6	weak similarity to homeodomain protein Prep-1 - Homo sapiens	04 TRANSCRIPTION	04.05 mRNA transcription	04.05.01 mRNA synthesis	04.05.01.04 transcriptional control	25 DEVELOPMENT (Systemic)	40 SUBCELLULAR LOCALISATION	40.10 nucleus
An00g11958_at	An08g01480	0.693	0.000107	0.00366	185.9	14.6	115.3	8.1	strong similarity to tRNA ligase Trl1 - Saccharomyces cerevisiae	04 TRANSCRIPTION	04.03 tRNA transcription	04.03.03 tRNA processing	40 SUBCELLULAR LOCALISATION	40.10 nucleus
An00g11100_at	An13g00140	0.648	0.000116	0.00387	161	42.2	91.6	14.4	similarity to splicing factor YT521 - Rattus norvegicus	04 TRANSCRIPTION	04.05 mRNA transcription	40 SUBCELLULAR LOCALISATION	40.10 nucleus
An00g12243_at	An12g02490	0.111	0.00017	0.00499	36.6	3	4.7	3.6	weak similarity to aflatoxin biosynthesis regulator aflR - Aspergillus flavus	04 TRANSCRIPTION	04.05 mRNA transcription	04.05.01 mRNA synthesis	04.05.01.04 transcriptional control
An00g05489_at	An01g08060	0.601	0.000183	0.00526	246.4	38.1	134.2	29.2	similarity to positive regulator of purine utilisation uaY - Aspergillus nidulans	04 TRANSCRIPTION	04.05 mRNA transcription	04.05.01 mRNA synthesis	04.05.01.04 transcriptional control	40 SUBCELLULAR LOCALISATION	40.10 nucleus
An00g06421_at	An04g04710	0.571	0.000299	0.00743	93.9	12.7	48.4	9.4	similarity to transcription regulator 2 of pai operon paiB - Bacillus subtilis	04 TRANSCRIPTION	04.05 mRNA transcription	04.05.01 mRNA synthesis	04.05.01.04 transcriptional control
An00g06450_at	An09g00640	0.616	0.000391	0.00893	81.7	17.7	44.9	9.1	similarity to transcription repressor RCO-1 - Neurospora crassa	04 TRANSCRIPTION	04.05 mRNA transcription	04.05.01 mRNA synthesis	04.05.01.04 transcriptional control	40 SUBCELLULAR LOCALISATION	40.10 nucleus
An00g03694_at	An16g01410	0.613	0.000803	0.0148	30.9	7.1	17.1	5.3	similarity to acetate regulatory DNA binding protein facB - Aspergillus nidulans	04 TRANSCRIPTION	04.05 mRNA transcription	04.05.01 mRNA synthesis	04.05.01.04 transcriptional control	40 SUBCELLULAR LOCALISATION	40.10 nucleus
An00g06287_at	An01g14350	0.325	0.00151	0.0229	22.1	7.1	6.7	3	similarity to transcription factor Upc2 - Saccharomyces cerevisiae [truncated ORF]	04 TRANSCRIPTION	04.05 mRNA transcription	04.05.01 mRNA synthesis	04.05.01.04 transcriptional control	40 SUBCELLULAR LOCALISATION	40.10 nucleus
An00g06362_at	An16g08780	0.554	0.00259	0.0328	72.1	12.3	35.9	6.6	similarity to zinc-finger transcription factor Cre1 - Trichoderma harzianum	04 TRANSCRIPTION	04.05 mRNA transcription	04.05.01 mRNA synthesis	04.05.01.04 transcriptional control	40 SUBCELLULAR LOCALISATION	40.10 nucleus
An00g03044_at	An01g07900	0.779	0.00259	0.0328	1897.8	220.3	1332.3	219.6	leucine zipper cpcA - Aspergillus niger [putative frameshift]	04 TRANSCRIPTION	04.05 mRNA transcription	04.05.01 mRNA synthesis	04.05.01.04 transcriptional control	40 SUBCELLULAR LOCALISATION	40.10 nucleus
An00g13465_at	An16g06200	0.732	0.00348	0.0398	25.4	6.1	16.5	3	weak similarity to regulator protein qutA - Aspergillus nidulans	04 TRANSCRIPTION	04.05 mRNA transcription	04.05.01 mRNA synthesis	04.05.01.04 transcriptional control
An00g10352_at	An18g01170	0.604	0.00351	0.04	666.4	104.8	367.3	98.6	strong similarity to poly(ADP-ribose) polymerase NAP protein from patent WO200004173-A1 - Zea mays	04 TRANSCRIPTION	04.05 mRNA transcription	04.05.01 mRNA synthesis	04.05.01.01 general transcription activities	06 PROTEIN FATE (folding, modification, destination)	06.07 protein modification	06.07.99 other protein modifications	14 CELL FATE	14.10 cell death	40 SUBCELLULAR LOCALISATION	40.10 nucleus
An00g05782_at	An02g07950	0.796	0.00379	0.0422	98.8	12.3	70.5	10.4	similarity to regulator protein Uga3 - Saccharomyces cerevisiae	04 TRANSCRIPTION	04.05 mRNA transcription	04.05.01 mRNA synthesis	04.05.01.04 transcriptional control	40 SUBCELLULAR LOCALISATION	40.10 nucleus
An00g12171_at	An04g06910	3.275	4.41e-09	5.84e-06	286.7	28.8	844.5	128.9	transcription regulator of maltose utilization amyR - Aspergillus niger	04 TRANSCRIPTION	04.05 mRNA transcription	04.05.01 mRNA synthesis	04.05.01.04 transcriptional control	40 SUBCELLULAR LOCALISATION	40.10 nucleus
An00g11858_at	An04g08600	2.254	9.28e-08	4.09e-05	85.4	12.7	173.1	30.5	strong similarity to transcription activator xlnR - Aspergillus niger	04 TRANSCRIPTION	04.05 mRNA transcription	04.05.01 mRNA synthesis	04.05.01.04 transcriptional control	40 SUBCELLULAR LOCALISATION	40.10 nucleus
An00g04325_at	An04g08620	2.21	5e-06	0.000482	506.5	43.1	1006.3	138.2	similarity to heme activator protein Hap1 - Saccharomyces cerevisiae	04 TRANSCRIPTION	04.05 mRNA transcription	04.05.01 mRNA synthesis	04.05.01.04 transcriptional control	40 SUBCELLULAR LOCALISATION	40.10 nucleus
An00g06555_at	An04g05060	1.884	8.53e-06	0.000702	484.1	40.3	829.2	160.8	similarity to protein XFIN - Xenopus laevis	04 TRANSCRIPTION	04.05 mRNA transcription	04.05.01 mRNA synthesis	04.05.01.04 transcriptional control
An00g10399_at	An07g08880	1.824	2.74e-05	0.00146	79.3	12.3	129	16.5	strong similarity to positive sulphur regulator CYS3 - Neurospora crassa	04 TRANSCRIPTION	04.05 mRNA transcription	04.05.01 mRNA synthesis	04.05.01.04 transcriptional control	40 SUBCELLULAR LOCALISATION	40.10 nucleus
An00g13895_at	An11g07980	1.385	3.79e-05	0.00182	239.7	27	299.3	49.7	weak similarity to transcription factor YAP1 - Kluyveromyces lactis	04 TRANSCRIPTION	04.05 mRNA transcription	04.05.01 mRNA synthesis	04.05.01.01 general transcription activities	40 SUBCELLULAR LOCALISATION	40.10 nucleus
An00g06489_at	An01g12720	1.559	6.35e-05	0.0025	144.9	24.8	200.4	14.9	similarity to tumour suppressor protein TSA305 from patent WO9928457-A1 - Homo sapiens	04 TRANSCRIPTION	04.05 mRNA transcription	04.05.01 mRNA synthesis	04.05.01.04 transcriptional control
An00g04632_at	An16g05580	1.524	9.52e-05	0.00332	120.3	21.5	163.4	24.1	similarity to hypothetical protein B24P11.150 - Neurospora crassa	04 TRANSCRIPTION	04.05 mRNA transcription	04.05.01 mRNA synthesis	04.05.01.04 transcriptional control	40 SUBCELLULAR LOCALISATION	40.10 nucleus
An00g09684_at	An09g04910	1.726	0.00011	0.00372	44.4	8.5	68.9	14.1	strong similarity to mediator of nitrogen metabolite repression nmrA - Aspergillus nidulans	04 TRANSCRIPTION	04.05 mRNA transcription	04.05.01 mRNA synthesis	04.05.01.01 general transcription activities	04.05.01.04 transcriptional control
An00g11749_at	An15g00100	1.255	0.000147	0.0046	143.6	8.3	161.9	18.2	strong similarity to splicosome associated protein SAP49 - Homo sapiens	04 TRANSCRIPTION	04.05 mRNA transcription	04.05.05 mRNA processing (splicing, 5'-, 3'-end processing)	04.05.05.01 splicing	40 SUBCELLULAR LOCALISATION	40.10 nucleus
An00g08044_at	An15g00210	1.268	0.000153	0.00469	87.8	6.5	101.3	22.1	strong similarity to elongator complex and elongating RNA pol II holoenzyme 90 kDa subunit Elp2 - Saccharomyces cerevisiae	04 TRANSCRIPTION	04.05 mRNA transcription	04.05.01 mRNA synthesis	04.05.01.01 general transcription activities	04.05.01.04 transcriptional control
An00g06626_at	An07g03760	1.567	0.000159	0.00479	387.3	43.2	543.9	64.3	strong similarity to 100 kDa coactivator snd1 - Homo sapiens	04 TRANSCRIPTION	04.05 mRNA transcription	04.05.01 mRNA synthesis	04.05.01.01 general transcription activities	04.05.01.04 transcriptional control
An00g11352_at	An18g02480	1.276	0.000161	0.00483	184.6	24.3	211.7	34.6	strong similarity to DNA repair protein XAB2 - Homo sapiens	04 TRANSCRIPTION	04.99 other transcription activities	40 SUBCELLULAR LOCALISATION	40.10 nucleus
An00g11843_at	An07g05940	1.164	0.000352	0.00829	300.5	26.7	314.8	45	strong similarity to transcription regulator not3 - Homo sapiens	04 TRANSCRIPTION	04.05 mRNA transcription	04.05.01 mRNA synthesis	04.05.01.04 transcriptional control	40 SUBCELLULAR LOCALISATION	40.10 nucleus
An00g06065_at	An15g06320	1.276	0.000356	0.00831	281.3	27.2	323.1	50.4	similarity to exosome component Rrp41 - Homo sapiens	04 TRANSCRIPTION	04.05 mRNA transcription	04.05.05 mRNA processing (splicing, 5'-, 3'-end processing)	04.05.05.03 5'-end processing
An00g09503_at	An01g09180	1.569	0.000429	0.00955	141.5	12	205.6	58.7	strong similarity to Isw2 - Saccharomyces cerevisiae	04 TRANSCRIPTION	04.05 mRNA transcription	04.05.01 mRNA synthesis	04.05.01.01 general transcription activities	40 SUBCELLULAR LOCALISATION	40.03 cytoplasm	40.10 nucleus
An00g00174_at	An08g06580	1.354	0.00063	0.0125	239.6	27.6	292.4	49.9	acetate regulatory DNA binding protein facB - Aspergillus niger	04 TRANSCRIPTION	04.05 mRNA transcription	04.05.01 mRNA synthesis	04.05.01.04 transcriptional control	40 SUBCELLULAR LOCALISATION	40.10 nucleus
An00g05668_at	An11g10110	1.259	0.00105	0.0176	211	30.1	238.9	39.4	similarity to protein Srb8 - Saccharomyces cerevisiae	04 TRANSCRIPTION	04.05 mRNA transcription	04.05.01 mRNA synthesis	04.05.01.04 transcriptional control	40 SUBCELLULAR LOCALISATION	40.10 nucleus
An00g13903_at	An12g09020	1.423	0.00105	0.0176	65.3	6.4	83.6	12.9	similarity to hypothetical protein CAD79668.1 - Neurospora crassa	04 TRANSCRIPTION	04.05 mRNA transcription	04.05.01 mRNA synthesis	04.05.01.04 transcriptional control	40 SUBCELLULAR LOCALISATION	40.10 nucleus	63 protein with binding function or cofactor requirement (structural or catalytic)	63.03 nucleic acid binding	63.03.01 dna binding
An00g06363_at	An02g09610	1.154	0.00114	0.0188	86.6	7.8	89.9	11.9	similarity to zinc-finger transcription factor WC-1 - Neurospora crassa	04 TRANSCRIPTION	04.05 mRNA transcription	04.05.01 mRNA synthesis	04.05.01.04 transcriptional control	40 SUBCELLULAR LOCALISATION	40.10 nucleus
An00g10698_at	An16g08000	1.268	0.00121	0.0196	49.5	4	56.8	9.7	strong similarity to protein subunit of nuclear RNaseP Rpp1 - Saccharomyces cerevisiae	04 TRANSCRIPTION	04.01 rRNA transcription	04.01.04 rRNA processing	04.03 tRNA transcription	04.03.03 tRNA processing	40 SUBCELLULAR LOCALISATION	40.10 nucleus
An00g07203_at	An02g02530	1.35	0.00125	0.0201	432.1	56.7	524.6	89.6	strong similarity to ATP-dependent RNA helicase p68 - Homo sapiens	04 TRANSCRIPTION	04.01 rRNA transcription	04.01.01 rRNA synthesis	04.01.04 rRNA processing	14 CELL FATE	14.01 cell growth / morphogenesis	30 CONTROL OF CELLULAR ORGANIZATION	30.10 nucleus	40 SUBCELLULAR LOCALISATION	40.10 nucleus
An00g11093_at	An08g09010	1.266	0.00156	0.0235	384.2	37.8	443.2	99.7	strong similarity to spliceosomal protein SAP130 - Homo sapiens	04 TRANSCRIPTION	04.05 mRNA transcription	04.05.01 mRNA synthesis	04.05.05 mRNA processing (splicing, 5'-, 3'-end processing)	04.05.05.01 splicing
An00g10915_at	An07g07690	1.176	0.00159	0.0236	182.4	24	192.6	28.8	strong similarity to RNA-binding protein Y14 - Xenopus laevis	04 TRANSCRIPTION	04.05 mRNA transcription	04.05.99 other mRNA-transcription activities	04.99 other transcription activities
An00g11101_at	An14g04980	1.164	0.00164	0.0241	480.9	42.7	504.6	80.8	strong similarity to splicing protein Prp19 - Saccharomyces cerevisiae	04 TRANSCRIPTION	04.05 mRNA transcription	04.05.05 mRNA processing (splicing, 5'-, 3'-end processing)	04.05.05.01 splicing	11 CELL RESCUE, DEFENSE AND VIRULENCE	11.01 stress response	40 SUBCELLULAR LOCALISATION	40.10 nucleus
An00g10318_at	An07g09630	1.634	0.00171	0.0249	30.1	6.3	44.3	10.8	strong similarity to phosphorus acquisition transcriptional activator NUC-1 negative regulator PREG - Neurospora crassa	04 TRANSCRIPTION	04.05 mRNA transcription	04.05.01 mRNA synthesis	04.05.01.04 transcriptional control
An00g11833_at	An14g04590	1.662	0.00178	0.0257	68.5	13.2	104.3	33.9	strong similarity to transcription factor Kcs1 - Saccharomyces cerevisiae	04 TRANSCRIPTION	04.05 mRNA transcription	04.05.01 mRNA synthesis	04.05.01.04 transcriptional control	40 SUBCELLULAR LOCALISATION	40.10 nucleus
An00g04361_at	An08g02580	1.3	0.00196	0.0275	228.3	33.4	266.1	43.9	similarity to homeobox protein Hec-Otx - Herdmania curvata	04 TRANSCRIPTION	04.05 mRNA transcription	04.05.01 mRNA synthesis	04.05.01.04 transcriptional control	25 DEVELOPMENT (Systemic)	40 SUBCELLULAR LOCALISATION	40.10 nucleus
An00g06824_at	An18g04230	1.219	0.00203	0.028	177.9	26.4	194.5	32.4	strong similarity to protein involved in ribosome biogenesis Kri1 - Saccharomyces cerevisiae	04 TRANSCRIPTION	04.01 rRNA transcription	04.01.04 rRNA processing	06 PROTEIN FATE (folding, modification, destination)	06.10 assembly of protein complexes	40 SUBCELLULAR LOCALISATION	40.10 nucleus
An00g06401_at	An11g09590	1.302	0.00203	0.028	113.5	10.5	134	28.7	similarity to transcription factor Gal4 - Saccharomyces cerevisiae	04 TRANSCRIPTION	04.05 mRNA transcription	04.05.01 mRNA synthesis	04.05.01.04 transcriptional control	40 SUBCELLULAR LOCALISATION	40.10 nucleus
An00g11050_at	An02g04080	1.304	0.00205	0.0282	138.4	13.2	161.9	20.8	strong similarity to Small nuclear ribonucleoprotein Lsm4 - Mus musculus	04 TRANSCRIPTION	04.05 mRNA transcription	04.05.05 mRNA processing (splicing, 5'-, 3'-end processing)	04.05.05.01 splicing	04.05.99 other mRNA-transcription activities	40 SUBCELLULAR LOCALISATION	40.10 nucleus
An00g06046_at	An01g13410	1.38	0.00257	0.0327	56.6	8	69.8	8.7	similarity to cutinase transcription factor alpha CTF1a - Fusarium solani	04 TRANSCRIPTION	04.05 mRNA transcription	04.05.01 mRNA synthesis	04.05.01.04 transcriptional control	40 SUBCELLULAR LOCALISATION	40.10 nucleus
An00g11730_at	An14g03770	1.204	0.00265	0.0334	137.6	22.8	147.6	17.1	strong similarity to RNA helicase 1 HRH1 - Homo sapiens	04 TRANSCRIPTION	04.05 mRNA transcription	04.05.01 mRNA synthesis	04.05.05 mRNA processing (splicing, 5'-, 3'-end processing)	04.05.05.01 splicing	06 PROTEIN FATE (folding, modification, destination)	06.10 assembly of protein complexes	30 CONTROL OF CELLULAR ORGANIZATION	30.10 nucleus	40 SUBCELLULAR LOCALISATION	40.10 nucleus
An00g07330_at	An04g07400	1.615	0.00265	0.0335	69.9	6.9	106.5	38.8	strong similarity to C6 zinc finger transcription factor PRO1 - Sordaria macrospora [putative sequencing error]	04 TRANSCRIPTION	04.05 mRNA transcription	04.05.01 mRNA synthesis	04.05.01.04 transcriptional control	40 SUBCELLULAR LOCALISATION	40.10 nucleus
An00g11048_at	An07g01560	1.255	0.003	0.036	467.1	68.6	525	85	strong similarity to small nuclear ribonucleoprotein E - Homo sapiens	04 TRANSCRIPTION	04.05 mRNA transcription	04.05.05 mRNA processing (splicing, 5'-, 3'-end processing)	04.05.05.01 splicing	40 SUBCELLULAR LOCALISATION	40.10 nucleus
An00g08668_at	An08g06960	1.175	0.00301	0.0361	7467	273	7876.3	791.9	strong similarity to histone H3 - Aspergillus nidulans	04 TRANSCRIPTION	04.05 mRNA transcription	04.05.01 mRNA synthesis	04.05.01.01 general transcription activities	30 CONTROL OF CELLULAR ORGANIZATION	30.10 nucleus	30.10.03 organization of chromosome structure	40 SUBCELLULAR LOCALISATION	40.10 nucleus
An00g10034_at	An02g06700	1.259	0.00326	0.0381	110.6	11.7	126.5	26.2	strong similarity to nitrogen metabolite repression protein mEAB - Aspergillus nidulans	04 TRANSCRIPTION	04.05 mRNA transcription	04.05.01 mRNA synthesis	04.05.01.04 transcriptional control
An00g06642_at	An01g02200	1.211	0.00343	0.0395	231.9	15.3	252.9	36.1	strong similarity to 16 kD subunit of DNA-directed RNA polymerase I,II,III Rpb8 - Saccharomyces cerevisiae	04 TRANSCRIPTION	04.01 rRNA transcription	04.01.01 rRNA synthesis	04.03 tRNA transcription	04.03.01 tRNA synthesis	04.05 mRNA transcription	04.05.01 mRNA synthesis	04.05.01.01 general transcription activities	40 SUBCELLULAR LOCALISATION	40.10 nucleus
An00g09873_at	An14g04940	1.201	0.00344	0.0396	233.5	26	253.3	47.5	strong similarity to mRNA turnover 4 protein Mrt4 - Saccharomyces cerevisiae	04 TRANSCRIPTION	04.05 mRNA transcription	04.05.05 mRNA processing (splicing, 5'-, 3'-end processing)	04.05.05.03 5'-end processing	14 CELL FATE	14.01 cell growth / morphogenesis
An00g11863_at	An17g01410	1.16	0.00349	0.0399	330.7	41.7	345.1	59.6	strong similarity to transcription regulator Snf2 - Saccharomyces cerevisiae	01 METABOLISM	01.05 C-compound and carbohydrate metabolism	01.05.04 regulation of C-compound and carbohydrate utilization	03 CELL CYCLE AND DNA PROCESSING	03.01 DNA processing	03.01.09 DNA restriction or modification	03.01.09.05 chromatin modification	03.03 cell cycle	03.03.01 mitotic cell cycle and cell cycle control	04 TRANSCRIPTION	04.05 mRNA transcription	04.05.01 mRNA synthesis	04.05.01.04 transcriptional control	14 CELL FATE	14.04 cell differentiation	14.04.03 fungal cell differentiation	14.04.03.03 pheromone response, mating-type determination, sex-specific proteins	40 SUBCELLULAR LOCALISATION	40.10 nucleus
An00g13983_at	An07g07450	1.58	0.00375	0.0418	26	4.5	37.4	8.8	similarity to fork head protein Fkh1 - Saccharomyces cerevisiae	04 TRANSCRIPTION	04.05 mRNA transcription	04.05.01 mRNA synthesis	04.05.01.04 transcriptional control
An00g11171_at	An14g06220	1.222	0.00401	0.0441	188.3	23.5	207.5	37	strong similarity to sucrose non-fermenting 4 protein SNF4 from patent WO200036116-A2 - Glycine max	04 TRANSCRIPTION	04.05 mRNA transcription	04.05.01 mRNA synthesis	04.05.01.04 transcriptional control	40 SUBCELLULAR LOCALISATION	40.10 nucleus
An00g11840_at	An02g06570	1.208	0.00472	0.0488	163.8	18	176.9	18.1	strong similarity to transcription factor ZFM1 - Homo sapiens	04 TRANSCRIPTION	04.05 mRNA transcription	04.05.01 mRNA synthesis	04.05.01.04 transcriptional control	04.05.05 mRNA processing (splicing, 5'-, 3'-end processing)	04.05.05.01 splicing	40 SUBCELLULAR LOCALISATION	40.10 nucleus
An00g06347_at	An15g00140	1.174	0.00476	0.0491	832.6	126.9	876.5	143.4	similarity to transcription repressor Tup1 - Saccharomyces cerevisiae	04 TRANSCRIPTION	04.05 mRNA transcription	04.05.01 mRNA synthesis	04.05.01.04 transcriptional control	40 SUBCELLULAR LOCALISATION	40.10 nucleus
An00g11053_at	An18g06600	1.162	0.00482	0.0496	198.1	23.8	206.3	28.6	strong similarity to small nuclear ribonucleoprotein U2B snRNP U2B - Homo sapiens	04 TRANSCRIPTION	04.05 mRNA transcription	04.05.05 mRNA processing (splicing, 5'-, 3'-end processing)	04.05.05.01 splicing	40 SUBCELLULAR LOCALISATION	40.10 nucleus
An00g09985_at	An15g01700	1.213	0.00499	0.0507	3732.8	263.9	4071.3	513.1	strong similarity to nascent polypeptide-associated complex alpha chain alpha-NAC - Mus musculus	04 TRANSCRIPTION	04.05 mRNA transcription	04.05.01 mRNA synthesis	04.05.01.04 transcriptional control	05 PROTEIN SYNTHESIS	05.07 translational control	40 SUBCELLULAR LOCALISATION	40.03 cytoplasm	40.10 nucleus
X = xylose steady state
M = maltose steady state
Method:
strains: Aspergillus niger AB94-85 and ABGT1026
chemostat culture, D=0.16 h-1
carbon source change: xylose to maltose (5 retention times on each)
Affymetrix Genechip analysis of samples from steady state 5. RT
filters: 1. at least one Present or Marginal (based on mismatch signal); 2. Two-way ANOVA, p<0.005
